# Supplementary material for: Investigating and Annotating the Human Peptidome Profile from Urine under Normal Physiological Conditions
Source: Proteomes. 2024 Jun 25;12(3):18. doi: 10.3390/proteomes12030018 (PMC11270373; doi:10.3390/proteomes12030018)
Supplement: Supplementary file 1 [file proteomes-12-00018-s001.zip]

Archive with 7 entries (6 files):
- proteomes-2985633-supplementary-7/
- proteomes-2985633-supplementary-7/peptide_mapper_script.txt
- proteomes-2985633-supplementary-7/peptide_mapper_script_manual.pdf
- proteomes-2985633-supplementary-7/Table S1.xlsx
- proteomes-2985633-supplementary-7/Table S2.xlsx
- proteomes-2985633-supplementary-7/Table S3.xlsx
- proteomes-2985633-supplementary-7/Table S4.xlsx
