# Supplementary material for: Investigating and Annotating the Human Peptidome Profile from Urine under Normal Physiological Conditions
Source: Proteomes. 2024 Jun 25;12(3):18. doi: 10.3390/proteomes12030018 (PMC11270373; doi:10.3390/proteomes12030018)
Supplement: Supplementary file 1 [file proteomes-12-00018-s001.zip › proteomes-2985633-supplementary-7/peptide_mapper_script.txt]

###Perl script for mapping the endogenous peptides on their precursor proteins, generating the start, end position, N and Cterminus octapeptides flanking these peptides###

use strict;
use warnings;

my $start_process = time;  # Record start time of the process

open my $out_fh, '>', "mapped_peptides.txt" or die $!;  # Open file handle for writing output
print $out_fh "protein_header\tpeptide sequence\tstart\tend\tNter_octapeptide\tCter_octapeptide\n";  # Print header to output file

# Read protein sequences into a hash
my %hash;
{
    local $/ = '>';  # Set record separator to '>'
    open my $prt_fh, '<', "prtDB.fasta" or die $!;
    while (my $line = <$prt_fh>) {
        chomp $line;
        next unless $line;  # Skip empty lines
        my ($prt_acc, $prt_seq) = split /\n/, $line, 2;
        next unless defined $prt_seq;  # Skip if protein sequence is undefined
        $prt_seq =~ s/\s//g if defined $prt_seq;  # Remove whitespace if protein sequence is defined
        $hash{$prt_acc} = $prt_seq;  # Store protein sequence in hash
    }
    close $prt_fh;
}

# Read peptide sequences from file
open my $pep_fh, '<', "peptide_list.txt" or die $!;
while (my $pep = <$pep_fh>) {
    chomp $pep;  # Extract peptide sequence
    foreach my $prt_acc (keys %hash) {
        my $prt = $hash{$prt_acc};  # Retrieve protein sequence from hash
        next unless defined $prt and length $prt;  # Skip if protein sequence is undefined or empty
        my $pos = 0;
        while (($pos = index($prt, $pep, $pos)) != -1) {
            my $start = $pos + 1;  # Calculate start position of peptide
            my $end = $start + length($pep) - 1;  # Calculate end position of peptide

            # Generate N-terminal octapeptide
            my $Nter_octapeptide = $pos >= 4 ? substr($prt, $pos - 4, 8) : ('X' x (4 - $pos)) . substr($prt, 0, $pos + 4);
            $Nter_octapeptide =~ s/\|/X/g;  # Replace '|' with 'X'
            
            # Generate C-terminal octapeptide
            my $Cter_octapeptide = $end <= length($prt) - 5 ? substr($prt, $end - 4, 8) : substr($prt, $end - 4) . ('X' x (8 - (length($prt) - $end + 4)));
            $Cter_octapeptide =~ s/\|/X/g;  # Replace '|' with 'X'

            # Output the results to file
            print $out_fh "$prt_acc\t$pep\t$start\t$end\t$Nter_octapeptide\t$Cter_octapeptide\n";
            
            $pos++;
        }
    }
}

close $pep_fh;  # Close file handle for peptide sequences
close $out_fh;  # Close output file handle

my $processing_time = time - $start_process;  # Calculate processing time
print "The processing time: $processing_time s\n";  # Print processing time
