# Supplementary material for: Investigating and Annotating the Human Peptidome Profile from Urine under Normal Physiological Conditions
Source: Proteomes. 2024 Jun 25;12(3):18. doi: 10.3390/proteomes12030018 (PMC11270373; doi:10.3390/proteomes12030018)
Supplement: Supplementary file 1 [file proteomes-12-00018-s001.zip › proteomes-2985633-supplementary-7/Table S1.xlsx]

## Sheet: Sheet1
Table S1: Characteristics of the 19 samples analyzed in this study
Sample_No.	age	gender	length	weight
5	31	F	162.7	52.4
11	24	F	164.2	45.4
12	30	F	170	60.8
15	27	F	160.1	47.5
19	42	F	152.2	49.7
23	32	F	157.6	48.6
25	58	F	150.3	54
26	26	F	158	61.2
31	26	F	160.2	56.1
33	25	F	164.9	54.3
35	24	F	157.6	69.2
41	30	F	155.4	56.2
44	26	F	153.5	47.8
46	56	F	161.3	56.4
60	27	M	168.4	65.7
77	19	M	NA	NA
81	17	M	170	55
82	19	F	162	52
84	11	M	135	30
