# Supplementary material for: Investigating and Annotating the Human Peptidome Profile from Urine under Normal Physiological Conditions
Source: Proteomes. 2024 Jun 25;12(3):18. doi: 10.3390/proteomes12030018 (PMC11270373; doi:10.3390/proteomes12030018)
Supplement: Supplementary file 1 [file proteomes-12-00018-s001.zip › proteomes-2985633-supplementary-7/Table S2.xlsx]

## Sheet: Table S2
Table S2 :Characteristics of 29,372 human urinary endogenous peptides identified across 19 healthy volunteer samples in both protocol-1 and protocol-2
Peptide sequence	Best peptide score1	Molecular Weight (mw)2	Minimum delta3	Maximum delta	Peptide expect4	Minimum RT5	Maximum RT	Number of spectra6	Number of proteins	Protein accession	Protein description	Number_of samples7	Number_of runs8	Protocol
AAAAAAAAAAMLNPGQQQPYFPSPAPGQAPGP	20.73	2988.46	-0.01	-0.01	0.026	66.3	66.3	1	1	Q9UBE8	Serine/threonine-protein kinase NLK OS=Homo sapiens OX=9606 GN=NLK PE=1 SV=2	1	1	Protocol-1
AAAAAAVPP	15.21	737.407	0.0313	0.0313	0.037	92.3	92.3	1	1	A6QL63	Ankyrin repeat and BTB/POZ domain-containing protein BTBD11 OS=Homo sapiens OX=9606 GN=BTBD11 PE=2 SV=3	1	1	Protocol-1
AAAAGGAFPR	67.9	887.461	-0.0091	-0.002	0.00048	13.5	15.8	11	1	Q99523	Sortilin OS=Homo sapiens OX=9606 GN=SORT1 PE=1 SV=3	5	9	Protocol-1
AAAAGGAFPRGG	64.32	1001.5	-0.0105	-0.0021	0.0013	14.3	16	5	1	Q99523	Sortilin OS=Homo sapiens OX=9606 GN=SORT1 PE=1 SV=3	2	4	Protocol-1
AAAAGRF	40.01	662.35	-0.0051	-0.0051	0.037	24.9	24.9	1	1	Q8NHG8	E3 ubiquitin-protein ligase ZNRF2 OS=Homo sapiens OX=9606 GN=ZNRF2 PE=1 SV=1	1	1	Protocol-1
AAAARGPLDAA	33.06	982.52	-0.0475	-0.0475	0.011	68.1	68.1	1	1	Q92839	Hyaluronan synthase 1 OS=Homo sapiens OX=9606 GN=HAS1 PE=2 SV=2	1	1	Protocol-2
AAAATGTIFTFR	19.82	1225.65	-0.0009	-0.0009	0.029	63.1	63.1	1	1	P05154	Plasma serine protease inhibitor OS=Homo sapiens OX=9606 GN=SERPINA5 PE=1 SV=3	1	1	Protocol-1
AAADGVALGAAASTSQT	16.66	1460.71	-0.0475	-0.0475	0.048	36.7	36.7	1	1	Q9NUM3	Zinc transporter ZIP9 OS=Homo sapiens OX=9606 GN=SLC39A9 PE=2 SV=2	1	1	Protocol-1
AAAGGRLAVLELLAAG	15.28	1451.85	0.0139	0.0139	0.046	95.8	95.8	1	1	E5RJM6	Ankyrin repeat domain-containing protein 65 OS=Homo sapiens OX=9606 GN=ANKRD65 PE=2 SV=2	1	1	Protocol-1
AAAGKFQVDTGA	18.04	1134.57	0.0405	0.0405	0.02	64.1	64.1	1	1	Q9UII6	Dual specificity protein phosphatase 13 isoform B OS=Homo sapiens OX=9606 GN=DUSP13 PE=1 SV=3	1	1	Protocol-1
AAAGPVVPPCPGR	62.55	1247.64	-0.0269	-0.0012	2.4e-05	29.4	35	15	1	P02765	Alpha-2-HS-glycoprotein OS=Homo sapiens OX=9606 GN=AHSG PE=1 SV=1	5	11	Protocol-1;Protocol-2
AAAGPVVPPCPGRIR	24.3	1516.83	-0.0301	-0.0138	0.029	33.2	35.1	2	1	P02765	Alpha-2-HS-glycoprotein OS=Homo sapiens OX=9606 GN=AHSG PE=1 SV=1	2	2	Protocol-1;Protocol-2
AAAGPVVPPCPGRIRH	33.42	1653.89	-0.0321	-0.0144	0.01	23.7	24.6	7	1	P02765	Alpha-2-HS-glycoprotein OS=Homo sapiens OX=9606 GN=AHSG PE=1 SV=1	4	5	Protocol-1
AAAGPVVPPCPGRIRHF	47.15	1800.96	-0.0514	-0.0083	0.00019	37.5	45.3225	25	1	P02765	Alpha-2-HS-glycoprotein OS=Homo sapiens OX=9606 GN=AHSG PE=1 SV=1	5	12	Protocol-1;Protocol-2
AAAGPVVPPCPGRIRHFKV	33.92	2028.12	-0.0428	-0.0015	0.0017	38.2	60.869	24	1	P02765	Alpha-2-HS-glycoprotein OS=Homo sapiens OX=9606 GN=AHSG PE=1 SV=1	4	11	Protocol-1;Protocol-2
AAAGVQPHSLDLSHNSL	60.26	1715.86	-0.0282	0.0005	2.4e-05	42.9	46.134	21	1	P08571	Monocyte differentiation antigen CD14 OS=Homo sapiens OX=9606 GN=CD14 PE=1 SV=2	5	9	Protocol-1;Protocol-2
AAAGVQPHSLDLSHNSLR	70.53	1871.96	-0.0085	-0.0066	5.2e-06	32.6	32.7	2	1	P08571	Monocyte differentiation antigen CD14 OS=Homo sapiens OX=9606 GN=CD14 PE=1 SV=2	1	2	Protocol-1
AAAGVQPHSLDLSHNSLRA	132.4	1943	-0.0373	0.0099	2.8e-11	35.5	44.4905	52	1	P08571	Monocyte differentiation antigen CD14 OS=Homo sapiens OX=9606 GN=CD14 PE=1 SV=2	12	31	Protocol-1;Protocol-2
AAAGYDVEKNNSR	63.38	1393.66	-0.0008	0.0019	0.00017	8.4	8.5	3	5	P10412;P16402;P16403;P22492;Q02539	Histone H1.4 OS=Homo sapiens OX=9606 GN=HIST1H1E PE=1 SV=2;Histone H1.3 OS=Homo sapiens OX=9606 GN=HIST1H1D PE=1 SV=2;Histone H1.2 OS=Homo sapiens OX=9606 GN=HIST1H1C PE=1 SV=2;Histone H1t OS=Homo sapiens OX=9606 GN=HIST1H1T PE=2 SV=4;Histone H1.1 OS=Homo sapiens OX=9606 GN=HIST1H1A PE=1 SV=3	1	2	Protocol-1
AAAGYDVEKNNSRIK	79.77	1634.84	-0.0177	0.0018	2.5e-06	9.7	11.7	11	5	P10412;P16402;P16403;P22492;Q02539	Histone H1.4 OS=Homo sapiens OX=9606 GN=HIST1H1E PE=1 SV=2;Histone H1.3 OS=Homo sapiens OX=9606 GN=HIST1H1D PE=1 SV=2;Histone H1.2 OS=Homo sapiens OX=9606 GN=HIST1H1C PE=1 SV=2;Histone H1t OS=Homo sapiens OX=9606 GN=HIST1H1T PE=2 SV=4;Histone H1.1 OS=Homo sapiens OX=9606 GN=HIST1H1A PE=1 SV=3	6	9	Protocol-1
AAAGYDVEKNNSRIKLG	48.24	1804.94	0.0007	0.0007	0.00029	28.6	28.6	1	2	P10412;P16402	Histone H1.4 OS=Homo sapiens OX=9606 GN=HIST1H1E PE=1 SV=2;Histone H1.3 OS=Homo sapiens OX=9606 GN=HIST1H1D PE=1 SV=2	1	1	Protocol-1
AAAHGAGGGPPPAPPLPAAQGPGGGGA	18.26	2157.07	-0.0185	-0.0172	0.045	29.6	29.6	2	1	P50552	Vasodilator-stimulated phosphoprotein OS=Homo sapiens OX=9606 GN=VASP PE=1 SV=3	1	1	Protocol-1
AAANMPVQGPLEK	30.17	1324.68	-0.0354	-0.0298	0.032	43.7	46	2	1	Q14765	Signal transducer and activator of transcription 4 OS=Homo sapiens OX=9606 GN=STAT4 PE=1 SV=1	2	2	Protocol-2
AAAPAAAATAPTTAATTAATAAQ	23.73	1940.98	-0.002	-0.002	0.049	50.5	50.5	1	1	P37108	Signal recognition particle 14 kDa protein OS=Homo sapiens OX=9606 GN=SRP14 PE=1 SV=2	1	1	Protocol-1
AAAPAPAPAPAPAPAPAKPKEEK	57.61	2147.17	0.0006	0.0049	0.00012	19.6	20	4	1	P05976	Myosin light chain 1/3, skeletal muscle isoform OS=Homo sapiens OX=9606 GN=MYL1 PE=2 SV=3	2	4	Protocol-1
AAAPQDPAPKSPVGSGAPQAAAPAPAAHV	36.35	2601.33	-0.0124	0.003	0.0004	47.9	48.1	4	1	P16989	Y-box-binding protein 3 OS=Homo sapiens OX=9606 GN=YBX3 PE=1 SV=4	1	2	Protocol-1
AAAQEECVCENYK	16.1	1570.64	0.0609	0.0609	0.032	25.9	25.9	1	1	P16422	Epithelial cell adhesion molecule OS=Homo sapiens OX=9606 GN=EPCAM PE=1 SV=2	1	1	Protocol-1
AAASQPPKKVSRV	14.53	1337.78	0.0123	0.0123	0.043	97.1	97.1	1	1	Q9HCE3	Zinc finger protein 532 OS=Homo sapiens OX=9606 GN=ZNF532 PE=1 SV=2	1	1	Protocol-1
AAASVAPGGQS	24.86	914.446	-0.0376	-0.0348	0.03	24	24.1	2	1	O43612	Orexin OS=Homo sapiens OX=9606 GN=HCRT PE=1 SV=1	2	2	Protocol-2
AAATGDPGLSKLQFAPFSSALDVG	24.45	2319.17	-0.0817	-0.0574	0.037	91.062	92.398	2	1	O95352	Ubiquitin-like modifier-activating enzyme ATG7 OS=Homo sapiens OX=9606 GN=ATG7 PE=1 SV=1	1	2	Protocol-2
AAAVAILAVAIGVALA	44.49	1392.87	-0.0486	-0.0291	0.0036	54.1	68	18	1	Q9BXK5	Bcl-2-like protein 13 OS=Homo sapiens OX=9606 GN=BCL2L13 PE=1 SV=1	13	16	Protocol-1;Protocol-2
AAAVPSSGSGVGGGGTAGPGTGGLPRWQ	26.25	2408.18	-0.019	-0.0107	0.005	62.8	62.8	2	1	O94826	Mitochondrial import receptor subunit TOM70 OS=Homo sapiens OX=9606 GN=TOMM70 PE=1 SV=1	1	2	Protocol-1
AAAVPSSGSGVGGGGTAGPGTGGLPRWQLALAVG	23.02	2932.52	-0.0527	-0.0527	0.026	58.7	58.7	1	1	O94826	Mitochondrial import receptor subunit TOM70 OS=Homo sapiens OX=9606 GN=TOMM70 PE=1 SV=1	1	1	Protocol-1
AACDIARQVADEGDAL	70.54	1673.77	0.0051	0.015	1.9e-05	63	64.4	5	1	Q93088	Betaine--homocysteine S-methyltransferase 1 OS=Homo sapiens OX=9606 GN=BHMT PE=1 SV=2	3	5	Protocol-2
AACEQLHQQQQQQQEETAAATLLLQGEEEGEED	20.33	3738.66	0.0449	0.0449	0.012	75.7	75.7	1	1	Q00577	Transcriptional activator protein Pur-alpha OS=Homo sapiens OX=9606 GN=PURA PE=1 SV=2	1	1	Protocol-2
AACLLPKLDELR	64.25	1397.77	-0.0286	-0.0039	9.2e-05	59.4	59.7	4	1	P02768	Serum albumin OS=Homo sapiens OX=9606 GN=ALB PE=1 SV=2	1	2	Protocol-1
AACNLPIVRGPCR	37.76	1482.75	-0.0141	-0.0141	0.019	48.1	48.1	1	1	P02760	Protein AMBP OS=Homo sapiens OX=9606 GN=AMBP PE=1 SV=1	1	1	Protocol-2
AACRDPGPPPPPPPPPPP	59.5	1812.9	0.0537	0.0537	0.011	43.4	43.4	1	1	P17483	Homeobox protein Hox-B4 OS=Homo sapiens OX=9606 GN=HOXB4 PE=1 SV=2	1	1	Protocol-1
AADDTWEPFASGK	38.07	1393.62	0.0055	0.0084	0.0018	52.4	52.5	2	1	P02766	Transthyretin OS=Homo sapiens OX=9606 GN=TTR PE=1 SV=1	1	2	Protocol-2
AADESTGSIAKR	36	1204.6	-0.0251	-0.0251	0.055	6.85	6.85	1	1	P04075	Fructose-bisphosphate aldolase A OS=Homo sapiens OX=9606 GN=ALDOA PE=1 SV=2	1	1	Protocol-2
AADESTGSIAKRLQ	37.43	1445.75	-0.032	-0.032	0.00031	21.6	21.6	1	1	P04075	Fructose-bisphosphate aldolase A OS=Homo sapiens OX=9606 GN=ALDOA PE=1 SV=2	1	1	Protocol-1
AADHDVGSELPPEGVL	62.92	1604.77	-0.0226	0.0142	9.3e-06	63.7	68.778	11	1	Q9UHG2	ProSAAS OS=Homo sapiens OX=9606 GN=PCSK1N PE=1 SV=1	4	6	Protocol-2
AADHDVGSELPPEGVLG	69.12	1661.79	-0.0215	0.0187	6e-06	59.9	66.3	52	1	Q9UHG2	ProSAAS OS=Homo sapiens OX=9606 GN=PCSK1N PE=1 SV=1	11	21	Protocol-2
AADHDVGSELPPEGVLGAL	85.68	1845.91	-0.0216	0.0271	3.9e-07	82	85.5655	151	1	Q9UHG2	ProSAAS OS=Homo sapiens OX=9606 GN=PCSK1N PE=1 SV=1	14	28	Protocol-2
AADHDVGSELPPEGVLGALL	93.76	1958.99	-0.0331	0.0093	4.3e-06	94.8	96.125	12	1	Q9UHG2	ProSAAS OS=Homo sapiens OX=9606 GN=PCSK1N PE=1 SV=1	4	8	Protocol-2
AADHDVGSELPPEGVLGALLR	68.73	2115.1	-0.0783	0.0068	7.1e-07	86.3	90.168	51	1	Q9UHG2	ProSAAS OS=Homo sapiens OX=9606 GN=PCSK1N PE=1 SV=1	10	28	Protocol-1;Protocol-2
AADHDVGSELPPEGVLGALLRVK	23.7	2342.26	-0.0369	-0.0369	0.006	86.6675	86.6675	1	1	Q9UHG2	ProSAAS OS=Homo sapiens OX=9606 GN=PCSK1N PE=1 SV=1	1	1	Protocol-2
AADLPGGAEGAAAQPQAVLRQPEL	27.69	2329.2	-0.0153	-0.0153	0.0082	72.9205	72.9205	1	1	Q9HBR0	Putative sodium-coupled neutral amino acid transporter 10 OS=Homo sapiens OX=9606 GN=SLC38A10 PE=1 SV=2	1	1	Protocol-2
AADPSAVIGSVL	49.85	1098.59	-0.0155	-0.0062	0.0035	82.6	83	4	1	Q6V0I7	Protocadherin Fat 4 OS=Homo sapiens OX=9606 GN=FAT4 PE=1 SV=2	4	4	Protocol-1
AADVVSPGANSVD	25.02	1200.56	-0.0021	-0.0021	0.013	43.6	43.6	1	1	Q01804	OTU domain-containing protein 4 OS=Homo sapiens OX=9606 GN=OTUD4 PE=1 SV=4	1	1	Protocol-1
AAEAAAAAAEVI	28.13	1056.55	-0.048	-0.048	0.028	51.5	51.5	1	1	Q8IZU1	Protein FAM9A OS=Homo sapiens OX=9606 GN=FAM9A PE=1 SV=1	1	1	Protocol-1
AAEAQGPTPEPPLASPQTS	31.94	1847.89	0.0152	0.0152	0.014	45.2	45.2	1	1	Q96JG8	Melanoma-associated antigen D4 OS=Homo sapiens OX=9606 GN=MAGED4 PE=1 SV=3	1	1	Protocol-1
AAEAVTCLV	39.99	932.464	-0.0285	-0.0285	0.0055	3	3	1	1	Q13976	cGMP-dependent protein kinase 1 OS=Homo sapiens OX=9606 GN=PRKG1 PE=1 SV=3	1	1	Protocol-1
AAECVHRGFPEISFQPSSA	27.73	2088.97	-0.0345	-0.0147	0.0042	58.8	65.4	3	1	P14543	Nidogen-1 OS=Homo sapiens OX=9606 GN=NID1 PE=1 SV=3	2	3	Protocol-1;Protocol-2
AAEDELRKEISKTMF	14.62	1766.89	0.0834	0.0834	0.042	50.1	50.1	1	1	P54278	Mismatch repair endonuclease PMS2 OS=Homo sapiens OX=9606 GN=PMS2 PE=1 SV=2	1	1	Protocol-1
AAEDVVATGAD	40.39	1017.46	-0.011	-0.011	0.014	31.5	31.5	1	1	O00264	Membrane-associated progesterone receptor component 1 OS=Homo sapiens OX=9606 GN=PGRMC1 PE=1 SV=3	1	1	Protocol-2
AAEIEPEAQAQ	15.21	1155.54	0.0027	0.0027	0.037	87.1	87.1	1	1	Q8N1F8	Serine/threonine-protein kinase 11-interacting protein OS=Homo sapiens OX=9606 GN=STK11IP PE=1 SV=4	1	1	Protocol-2
AAENGEAAPGK	16.33	1013.48	-0.0386	-0.0386	0.033	11	11	1	1	O14986	Phosphatidylinositol 4-phosphate 5-kinase type-1 beta OS=Homo sapiens OX=9606 GN=PIP5K1B PE=1 SV=2	1	1	Protocol-1
AAEQEQCLD	24.17	1062.43	-0.0286	-0.0286	0.039	110.8	110.8	1	1	Q7Z2Y8	Interferon-induced very large GTPase 1 OS=Homo sapiens OX=9606 GN=GVINP1 PE=2 SV=2	1	1	Protocol-1
AAESRYE	17.03	824.366	0.0167	0.0167	0.025	57	57	1	1	Q92574	Hamartin OS=Homo sapiens OX=9606 GN=TSC1 PE=1 SV=2	1	1	Protocol-2
AAEVYGTERQPRTHY	19.09	1776.85	-0.0097	-0.0097	0.039	14.2	14.2	1	1	P02788	Lactotransferrin OS=Homo sapiens OX=9606 GN=LTF PE=1 SV=6	1	1	Protocol-1
AAEVYGTERQPRTHYYAV	23.82	2110.02	-0.0035	0.0081	0.018	33.8	33.8	3	1	P02788	Lactotransferrin OS=Homo sapiens OX=9606 GN=LTF PE=1 SV=6	1	1	Protocol-1
AAEVYGTERQPRTHYYAVA	32.67	2181.06	-0.0009	0.0074	0.0022	27.9	33.8	3	1	P02788	Lactotransferrin OS=Homo sapiens OX=9606 GN=LTF PE=1 SV=6	2	3	Protocol-1
AAFGLLVAL	15.07	873.532	0.0414	0.0414	0.039	106.8	107	2	1	O15551	Claudin-3 OS=Homo sapiens OX=9606 GN=CLDN3 PE=1 SV=1	2	2	Protocol-1;Protocol-2
AAFGQGSGPIMLDEVQCTGTEASLADCK	71.2	2912.3	-0.0178	0.019	7.9e-07	77	77.2	6	1	Q08380	Galectin-3-binding protein OS=Homo sapiens OX=9606 GN=LGALS3BP PE=1 SV=1	2	4	Protocol-1
AAFPAWGTQDEGTLE	29.84	1591.72	0.0037	0.0038	0.0065	77.3	77.4	2	1	Q6UVK1	Chondroitin sulfate proteoglycan 4 OS=Homo sapiens OX=9606 GN=CSPG4 PE=1 SV=2	2	2	Protocol-2
AAFPQQTAFS	16.36	1066.51	-0.0446	-0.0446	0.029	78.3	78.3	1	1	P52594	Arf-GAP domain and FG repeat-containing protein 1 OS=Homo sapiens OX=9606 GN=AGFG1 PE=1 SV=2	1	1	Protocol-2
AAFTECCQAADK	34.02	1370.56	-0.0048	-0.0046	0.0014	16.5	16.6	2	1	P02768	Serum albumin OS=Homo sapiens OX=9606 GN=ALB PE=1 SV=2	1	2	Protocol-1
AAGAQQEKLRCDF	48.09	1492.71	-0.0083	-0.0083	0.0017	20.1	20.1	1	1	Q15828	Cystatin-M OS=Homo sapiens OX=9606 GN=CST6 PE=1 SV=1	1	1	Protocol-1
AAGATKE	41.31	646.329	0.0113	0.0113	0.028	17.8	17.8	1	1	Q92614	Unconventional myosin-XVIIIa OS=Homo sapiens OX=9606 GN=MYO18A PE=1 SV=3	1	1	Protocol-1
AAGDPNLPVLPYVQI	28.53	1565.85	-0.0198	-0.0099	0.013	97.1	97.1	2	1	Q12794	Hyaluronidase-1 OS=Homo sapiens OX=9606 GN=HYAL1 PE=1 SV=2	1	2	Protocol-1
AAGFQHKDSEYSHL	20.23	1588.73	0.0021	0.0021	0.028	17.9	17.9	1	1	P17342	Atrial natriuretic peptide receptor 3 OS=Homo sapiens OX=9606 GN=NPR3 PE=1 SV=2	1	1	Protocol-1
AAGGAHQ	40.41	610.282	0.0016	0.0039	0.039	67.6	69.1	3	1	O00570	Transcription factor SOX-1 OS=Homo sapiens OX=9606 GN=SOX1 PE=1 SV=2	3	3	Protocol-1
AAGGLGGGAAHA	19.14	908.446	-0.0226	-0.0226	0.052	53.9105	53.9105	1	1	Q15784	Neurogenic differentiation factor 2 OS=Homo sapiens OX=9606 GN=NEUROD2 PE=2 SV=2	1	1	Protocol-2
AAGGLRFTDF	42.39	1053.52	-0.0194	0.0483	0.0018	57.3	59.1	13	1	P15289	Arylsulfatase A OS=Homo sapiens OX=9606 GN=ARSA PE=1 SV=3	7	9	Protocol-1
AAGGPGVSGVCVCK	60.08	1317.62	-0.0105	-0.0009	3.6e-05	25.7	27.2	5	1	Q16270	Insulin-like growth factor-binding protein 7 OS=Homo sapiens OX=9606 GN=IGFBP7 PE=1 SV=1	2	4	Protocol-1
AAGGYDVEKNNSR	46.52	1379.64	-0.0072	-0.0051	0.00029	3.1	3.2	2	1	P16401	Histone H1.5 OS=Homo sapiens OX=9606 GN=HIST1H1B PE=1 SV=3	1	2	Protocol-1
AAGGYDVEKNNSRIK	35.33	1620.82	-0.0172	-0.0042	0.0044	8.6	10.3	6	1	P16401	Histone H1.5 OS=Homo sapiens OX=9606 GN=HIST1H1B PE=1 SV=3	5	6	Protocol-1
AAGKQAAQKLEQF	37.27	1388.74	0.005	0.0059	0.0082	20.9	22.6	3	1	P00491	Purine nucleoside phosphorylase OS=Homo sapiens OX=9606 GN=PNP PE=1 SV=2	2	3	Protocol-1
AAGPAGPAGPRG	28.5	977.504	-0.0442	-0.0376	0.027	55.3	57.863	3	1	P08123	Collagen alpha-2(I) chain OS=Homo sapiens OX=9606 GN=COL1A2 PE=1 SV=7	3	3	Protocol-1;Protocol-2
AAGPEAGENQKQPEK	27.69	1552.75	0.01	0.01	0.023	2.8	2.8	1	1	Q9H2A7	C-X-C motif chemokine 16 OS=Homo sapiens OX=9606 GN=CXCL16 PE=2 SV=4	1	1	Protocol-2
AAGPPGPAGPAG	34.86	918.456	-0.0223	-0.0223	0.03	30.6	30.6	1	1	P02458	Collagen alpha-1(II) chain OS=Homo sapiens OX=9606 GN=COL2A1 PE=1 SV=3	1	1	Protocol-1
AAGQAGNEAGRFGQGAHHGL	36.21	1904.9	0.0052	0.0052	0.027	15.8	15.8	1	1	Q6UWP8	Suprabasin OS=Homo sapiens OX=9606 GN=SBSN PE=1 SV=2	1	1	Protocol-1
AAGQAGNEAGRFGQGVHH	53.03	1762.82	-0.0012	-0.0012	0.00063	10.6	10.6	1	1	Q6UWP8	Suprabasin OS=Homo sapiens OX=9606 GN=SBSN PE=1 SV=2	1	1	Protocol-1
AAGQAGNEAGRFGQGVHHAAG	25.84	1961.92	-0.0015	0.0048	0.0047	12.8	12.9	2	1	Q6UWP8	Suprabasin OS=Homo sapiens OX=9606 GN=SBSN PE=1 SV=2	1	2	Protocol-1
AAGQAGNEAGRFGQGVHHAAGQAG	18.36	2218.04	0.0113	0.0113	0.049	16.2	16.2	1	1	Q6UWP8	Suprabasin OS=Homo sapiens OX=9606 GN=SBSN PE=1 SV=2	1	1	Protocol-1
AAGQAGNEAGRFGQGVHHAAGQAGN	20.63	2332.08	-0.0023	-0.0023	0.025	16.3	16.3	1	1	Q6UWP8	Suprabasin OS=Homo sapiens OX=9606 GN=SBSN PE=1 SV=2	1	1	Protocol-1
AAGQQQPPREPPAAPGAWRQQ	55.06	2240.12	-0.0414	-0.0052	4.4e-05	30.3	32.8	12	1	P28300	Protein-lysine 6-oxidase OS=Homo sapiens OX=9606 GN=LOX PE=1 SV=2	7	12	Protocol-1
AAGRWPWQVS	39.37	1156.58	-0.024	-0.016	0.012	77.5	78.6	4	1	Q7RTY5	Serine protease 48 OS=Homo sapiens OX=9606 GN=PRSS48 PE=2 SV=2	3	4	Protocol-1
AAGSAGGSSGAAGAAGGGAGAGTRP	19.76	1842.86	0.0324	0.0324	0.041	40.4	40.4	1	1	Q9UKY7	Protein CDV3 homolog OS=Homo sapiens OX=9606 GN=CDV3 PE=1 SV=1	1	1	Protocol-1
AAGSAPMQLHL	36.82	1094.55	-0.0088	-0.0076	0.0053	50.9	50.9	2	1	O95445	Apolipoprotein M OS=Homo sapiens OX=9606 GN=APOM PE=1 SV=2	1	2	Protocol-1
AAGSFFED	24.46	842.345	0.0328	0.0328	0.021	54.7	54.7	1	1	A8MYP8	Outer dense fiber protein 3B OS=Homo sapiens OX=9606 GN=ODF3B PE=2 SV=1	1	1	Protocol-2
AAGTHDG	19.97	627.261	-0.0072	-0.0072	0.013	109.9	109.9	1	1	Q9Y6I7	WD repeat and SOCS box-containing protein 1 OS=Homo sapiens OX=9606 GN=WSB1 PE=1 SV=1	1	1	Protocol-1
AAGVQPHSLDLSHNSL	62.56	1644.82	-0.027	-0.0007	5.7e-05	42.2	43.8	10	1	P08571	Monocyte differentiation antigen CD14 OS=Homo sapiens OX=9606 GN=CD14 PE=1 SV=2	3	6	Protocol-1
AAGVQPHSLDLSHNSLR	34.23	1800.92	-0.0132	-0.0105	0.0012	37.2	37.2	2	1	P08571	Monocyte differentiation antigen CD14 OS=Homo sapiens OX=9606 GN=CD14 PE=1 SV=2	1	2	Protocol-1
AAGVQPHSLDLSHNSLRA	122.16	1871.96	-0.0399	0.0082	9e-11	34.3	44	45	1	P08571	Monocyte differentiation antigen CD14 OS=Homo sapiens OX=9606 GN=CD14 PE=1 SV=2	11	26	Protocol-1;Protocol-2
AAGVQPHSLDLSHNSLRATV	42.64	2072.08	-0.0128	-0.0042	0.0013	50.6	51	3	1	P08571	Monocyte differentiation antigen CD14 OS=Homo sapiens OX=9606 GN=CD14 PE=1 SV=2	1	2	Protocol-1
AAGVQPHSLDLSHNSLRATVN	24.91	2186.12	-0.0001	-0.0001	0.0064	41.3	41.3	1	1	P08571	Monocyte differentiation antigen CD14 OS=Homo sapiens OX=9606 GN=CD14 PE=1 SV=2	1	1	Protocol-1
AAGYDVEKNNSRIK	39.07	1563.8	-0.009	-0.0055	0.0019	9	9.1	2	5	P10412;P16402;P16403;P22492;Q02539	Histone H1.4 OS=Homo sapiens OX=9606 GN=HIST1H1E PE=1 SV=2;Histone H1.3 OS=Homo sapiens OX=9606 GN=HIST1H1D PE=1 SV=2;Histone H1.2 OS=Homo sapiens OX=9606 GN=HIST1H1C PE=1 SV=2;Histone H1t OS=Homo sapiens OX=9606 GN=HIST1H1T PE=2 SV=4;Histone H1.1 OS=Homo sapiens OX=9606 GN=HIST1H1A PE=1 SV=3	2	2	Protocol-1
AAHCLRDIPQRLVN	15.23	1661.88	-0.0338	-0.0338	0.044	31.8	31.8	1	1	P24158	Myeloblastin OS=Homo sapiens OX=9606 GN=PRTN3 PE=1 SV=3	1	1	Protocol-1
AAHCVANVNVRA	34.41	1280.64	-0.0123	-0.0123	0.006	14.2	14.2	1	1	P08246	Neutrophil elastase OS=Homo sapiens OX=9606 GN=ELANE PE=1 SV=1	1	1	Protocol-1
AAHFVFR	21.09	846.45	-0.0113	-0.0113	0.04	18.1	18.1	1	1	P13591	Neural cell adhesion molecule 1 OS=Homo sapiens OX=9606 GN=NCAM1 PE=1 SV=3	1	1	Protocol-1
AAHLIFCCFRDLCNSEL	47.13	2124.95	-0.0678	-0.0243	8.4e-05	76.8	79.5	6	1	P55000	Secreted Ly-6/uPAR-related protein 1 OS=Homo sapiens OX=9606 GN=SLURP1 PE=1 SV=2	6	6	Protocol-1;Protocol-2
AAHLPAEFTPA	32.98	1123.57	-0.0102	-0.0057	0.0058	44.8	46.7	2	1	P69905	Hemoglobin subunit alpha OS=Homo sapiens OX=9606 GN=HBA1 PE=1 SV=2	2	2	Protocol-1;Protocol-2
AAHLPAEFTPAVH	76.04	1359.69	-0.0336	0.0679	2.4e-06	42.4	46.6	111	1	P69905	Hemoglobin subunit alpha OS=Homo sapiens OX=9606 GN=HBA1 PE=1 SV=2	13	31	Protocol-1;Protocol-2
AAHLPAEFTPAVHA	22.13	1430.73	-0.0259	-0.0259	0.023	47.7	47.7	1	1	P69905	Hemoglobin subunit alpha OS=Homo sapiens OX=9606 GN=HBA1 PE=1 SV=2	1	1	Protocol-1
AAHLPAEFTPAVHAS	20.35	1517.76	-0.0175	-0.0175	0.04	43.7	43.7	1	1	P69905	Hemoglobin subunit alpha OS=Homo sapiens OX=9606 GN=HBA1 PE=1 SV=2	1	1	Protocol-1
AAHLPAEFTPAVHASL	67.95	1630.85	-0.0596	0.0086	7.5e-06	60.4	64.9445	43	1	P69905	Hemoglobin subunit alpha OS=Homo sapiens OX=9606 GN=HBA1 PE=1 SV=2	9	21	Protocol-1;Protocol-2
AAHLPAEFTPAVHASLDK	94.87	1873.97	-0.0442	0.0888	1.9e-08	47.2	59.3355	69	1	P69905	Hemoglobin subunit alpha OS=Homo sapiens OX=9606 GN=HBA1 PE=1 SV=2	12	29	Protocol-1;Protocol-2
AAHLPAEFTPAVHASLDKF	50.54	2021.04	-0.0554	0.0063	3.6e-05	65.2	75.5	31	1	P69905	Hemoglobin subunit alpha OS=Homo sapiens OX=9606 GN=HBA1 PE=1 SV=2	11	20	Protocol-1;Protocol-2
AAHLPAEFTPAVHASLDKFL	66.34	2134.12	-0.0153	0.0977	1.4e-06	77.7	78	12	1	P69905	Hemoglobin subunit alpha OS=Homo sapiens OX=9606 GN=HBA1 PE=1 SV=2	2	4	Protocol-1
AAHLPAEFTPAVHASLDKFLA	40.4	2205.16	-0.0031	0.0072	0.00017	77.1	77.5	8	1	P69905	Hemoglobin subunit alpha OS=Homo sapiens OX=9606 GN=HBA1 PE=1 SV=2	2	4	Protocol-1
AAHLPAEFTPAVHASLDKFLAS	89.67	2292.19	-0.0394	0.0011	9.3e-09	77.5	84.4	30	1	P69905	Hemoglobin subunit alpha OS=Homo sapiens OX=9606 GN=HBA1 PE=1 SV=2	7	15	Protocol-1;Protocol-2
AAHLPAEFTPAVHASLDKFLASV	42.97	2391.26	-0.0249	-0.0173	0.00092	86.4	86.8	3	1	P69905	Hemoglobin subunit alpha OS=Homo sapiens OX=9606 GN=HBA1 PE=1 SV=2	2	2	Protocol-1
AAHLPAEFTPAVHASLDKFLASVS	60.36	2478.29	-0.019	-0.0086	1.9e-05	85	85.3	4	1	P69905	Hemoglobin subunit alpha OS=Homo sapiens OX=9606 GN=HBA1 PE=1 SV=2	1	2	Protocol-1
AAHLPAEFTPAVHASLDKFLASVST	102.92	2579.34	-0.0203	0.0005	1.9e-09	85.2	86.2	11	1	P69905	Hemoglobin subunit alpha OS=Homo sapiens OX=9606 GN=HBA1 PE=1 SV=2	3	4	Protocol-1
AAHTIYPKDSVSL	17.65	1400.73	-0.0211	-0.0211	0.044	35.4	35.4	1	1	Q9NZP8	Complement C1r subcomponent-like protein OS=Homo sapiens OX=9606 GN=C1RL PE=1 SV=2	1	1	Protocol-1
AAIAGIGGEKAGGFAPYYG	40.72	1768.88	0.0006	0.0006	0.0031	73.8	73.8	1	1	P02461	Collagen alpha-1(III) chain OS=Homo sapiens OX=9606 GN=COL3A1 PE=1 SV=4	1	1	Protocol-1
AAIFDTENLEKI	24.84	1362.7	-0.0179	-0.0179	0.02	77.7	77.7	1	1	P15924	Desmoplakin OS=Homo sapiens OX=9606 GN=DSP PE=1 SV=3	1	1	Protocol-2
AAILNLLP	27.4	823.517	-0.0386	-0.0386	0.052	75.2	75.2	1	1	Q7Z5N4	Protein sidekick-1 OS=Homo sapiens OX=9606 GN=SDK1 PE=2 SV=3	1	1	Protocol-1
AAILRLPSAAGRRRAV	18.83	1677.03	-0.0396	-0.0396	0.031	58.9	58.9	1	1	Q8NGR6	Olfactory receptor 1B1 OS=Homo sapiens OX=9606 GN=OR1B1 PE=3 SV=2	1	1	Protocol-1
AAILSGDKSENVQDLLL	36.54	1784.95	-0.0123	0.0113	0.0031	80.6	82.8105	4	1	P11142	Heat shock cognate 71 kDa protein OS=Homo sapiens OX=9606 GN=HSPA8 PE=1 SV=1	3	4	Protocol-2
AAIRAVAQAGTVGTL	70.37	1397.8	-0.0004	0.0036	1.2e-05	49.2	49.2	2	1	Q3LXA3	Triokinase/FMN cyclase OS=Homo sapiens OX=9606 GN=TKFC PE=1 SV=2	1	2	Protocol-1
AAISKTAVAPIER	53.69	1325.77	-0.0193	-0.0117	0.0013	23.6	23.7	2	2	P05141;P12236	ADP/ATP translocase 2 OS=Homo sapiens OX=9606 GN=SLC25A5 PE=1 SV=7;ADP/ATP translocase 3 OS=Homo sapiens OX=9606 GN=SLC25A6 PE=1 SV=4	1	2	Protocol-1
AAISKTAVAPIERVK	33.07	1552.93	-0.0214	-0.0141	0.0088	24.3	27	2	1	P12236	ADP/ATP translocase 3 OS=Homo sapiens OX=9606 GN=SLC25A6 PE=1 SV=4	2	2	Protocol-1;Protocol-2
AAITSACHKYFEKAGLK	83.79	1893.98	-0.0178	-0.0065	1.6e-07	27.9	27.9	4	1	P25815	Protein S100-P OS=Homo sapiens OX=9606 GN=S100P PE=1 SV=2	1	2	Protocol-1
AAKFDGILGMAYPRISV	22.82	1807.97	-0.0362	-0.0362	0.042	82.9	82.9	1	1	P07339	Cathepsin D OS=Homo sapiens OX=9606 GN=CTSD PE=1 SV=1	1	1	Protocol-1
AAKGQYVHTGSSGAASTQSL	36.6	1919.93	-0.0116	0.0016	0.00097	17.1	19.2	7	1	P05062	Fructose-bisphosphate aldolase B OS=Homo sapiens OX=9606 GN=ALDOB PE=1 SV=2	5	7	Protocol-1
AAKIIRH	16.32	807.508	0.033	0.033	0.029	118.4	118.4	1	1	Q8NHM4	Putative trypsin-6 OS=Homo sapiens OX=9606 GN=PRSS3P2 PE=5 SV=2	1	1	Protocol-2
AAKLAPEFAKR	33.03	1200.7	-0.009	-0.0071	0.0072	12.3	12.6	2	1	P30041	Peroxiredoxin-6 OS=Homo sapiens OX=9606 GN=PRDX6 PE=1 SV=3	1	2	Protocol-1
AAKLIYDSWSSGK	50.92	1424.73	0.003	0.0092	0.00081	43	43	2	1	Q14894	Ketimine reductase mu-crystallin OS=Homo sapiens OX=9606 GN=CRYM PE=1 SV=1	1	2	Protocol-1
AAKQDVSPFNVV	35.25	1273.67	-0.0121	-0.0121	0.012	54.7	54.7	1	1	Q93099	Homogentisate 1,2-dioxygenase OS=Homo sapiens OX=9606 GN=HGD PE=1 SV=2	1	1	Protocol-1
AAKVPADTEVVCAPPTAYIDF	26.97	2234.09	-0.0065	0.0201	0.003	83.2	85.13	3	1	P60174	Triosephosphate isomerase OS=Homo sapiens OX=9606 GN=TPI1 PE=1 SV=3	2	3	Protocol-2
AAKYQIDPDACFSAKVNNS	23	2097.98	-0.0041	-0.0041	0.016	50.8	50.8	1	1	P21796	Voltage-dependent anion-selective channel protein 1 OS=Homo sapiens OX=9606 GN=VDAC1 PE=1 SV=2	1	1	Protocol-1
AAKYQIDPDACFSAKVNNSSLI	38.62	2411.18	-0.0014	0.0089	0.0006	73.4	73.4	2	1	P21796	Voltage-dependent anion-selective channel protein 1 OS=Homo sapiens OX=9606 GN=VDAC1 PE=1 SV=2	1	2	Protocol-1
AALAQDLGLPIPSQWLAV	15.98	1862.03	0.0324	0.0324	0.032	51.5	51.5	1	1	Q32M88	Protein-glucosylgalactosylhydroxylysine glucosidase OS=Homo sapiens OX=9606 GN=PGGHG PE=1 SV=2	1	1	Protocol-1
AALCPHKF	59.61	942.475	-0.0075	-0.0032	0.0016	12.6	12.7	3	1	P08571	Monocyte differentiation antigen CD14 OS=Homo sapiens OX=9606 GN=CD14 PE=1 SV=2	2	3	Protocol-1
AALCPHKFPAIQN	46.03	1465.75	-0.0095	0.0125	0.0015	35.5	39.024	15	1	P08571	Monocyte differentiation antigen CD14 OS=Homo sapiens OX=9606 GN=CD14 PE=1 SV=2	3	10	Protocol-1;Protocol-2
AALCPHKFPAIQNL	56.94	1578.83	-0.0132	0.0093	0.00058	54.4	64.6	15	1	P08571	Monocyte differentiation antigen CD14 OS=Homo sapiens OX=9606 GN=CD14 PE=1 SV=2	6	11	Protocol-1;Protocol-2
AALDKAREGR	28.67	1085.59	-0.0165	-0.0165	0.044	61.2	61.2	1	1	P21439	Phosphatidylcholine translocator ABCB4 OS=Homo sapiens OX=9606 GN=ABCB4 PE=1 SV=2	1	1	Protocol-2
AALEGLCSASV	16.35	1076.52	-0.0268	-0.0268	0.04	77.4	77.4	1	1	Q96Q05	Trafficking protein particle complex subunit 9 OS=Homo sapiens OX=9606 GN=TRAPPC9 PE=1 SV=2	1	1	Protocol-2
AALFLKKS	16.82	876.543	-0.0114	-0.0114	0.026	81.3	81.3	1	1	Q9UBC2	Epidermal growth factor receptor substrate 15-like 1 OS=Homo sapiens OX=9606 GN=EPS15L1 PE=1 SV=1	1	1	Protocol-1
AALFPPEGVSIWNPIL	30.58	1722.93	-0.0285	-0.021	0.026	101.2	101.2	2	1	P15309	Prostatic acid phosphatase OS=Homo sapiens OX=9606 GN=ACPP PE=1 SV=3	1	1	Protocol-1
AALGATAEPPE	20.83	1025.5	-0.0087	-0.0087	0.042	52.249	52.249	1	1	P98174	FYVE RhoGEF and PH domain-containing protein 1 OS=Homo sapiens OX=9606 GN=FGD1 PE=1 SV=2	1	1	Protocol-2
AALGCLVKDYFPEPV	30.06	1677.84	-0.0152	0.0011	0.0015	86.9	89.2	6	4	P01857;P01859;P01860;P01861	Immunoglobulin heavy constant gamma 1 OS=Homo sapiens OX=9606 GN=IGHG1 PE=1 SV=1;Immunoglobulin heavy constant gamma 2 OS=Homo sapiens OX=9606 GN=IGHG2 PE=1 SV=2;Immunoglobulin heavy constant gamma 3 OS=Homo sapiens OX=9606 GN=IGHG3 PE=1 SV=2;Immunoglobulin heavy constant gamma 4 OS=Homo sapiens OX=9606 GN=IGHG4 PE=1 SV=1	2	4	Protocol-2
AALGCLVKDYFPEPVT	35.31	1778.89	-0.01	0.0154	0.0014	84	85.326	5	5	P01857;P01859;P01860;P01861;P0DOX5	Immunoglobulin heavy constant gamma 1 OS=Homo sapiens OX=9606 GN=IGHG1 PE=1 SV=1;Immunoglobulin heavy constant gamma 2 OS=Homo sapiens OX=9606 GN=IGHG2 PE=1 SV=2;Immunoglobulin heavy constant gamma 3 OS=Homo sapiens OX=9606 GN=IGHG3 PE=1 SV=2;Immunoglobulin heavy constant gamma 4 OS=Homo sapiens OX=9606 GN=IGHG4 PE=1 SV=1;Immunoglobulin gamma-1 heavy chain OS=Homo sapiens OX=9606 PE=1 SV=2	2	4	Protocol-1;Protocol-2
AALGGNS	16.84	588.287	0.0256	0.0256	0.026	4.5	4.5	1	1	P05387	60S acidic ribosomal protein P2 OS=Homo sapiens OX=9606 GN=RPLP2 PE=1 SV=1	1	1	Protocol-1
AALGLGLALGGGSP	27.12	1152.65	0.0205	0.0205	0.032	71.0985	71.0985	1	1	Q96N66	Lysophospholipid acyltransferase 7 OS=Homo sapiens OX=9606 GN=MBOAT7 PE=1 SV=2	1	1	Protocol-2
AALGLGLGLWLGCRA	23.42	1526.84	-0.0514	-0.0514	0.035	62.5	62.5	1	1	P57679	Ellis-van Creveld syndrome protein OS=Homo sapiens OX=9606 GN=EVC PE=1 SV=1	1	1	Protocol-1
AALKAQLDSADIPKA	57.24	1510.84	-0.0225	0.0071	4.1e-05	42.6	44.643	4	1	O43692	Peptidase inhibitor 15 OS=Homo sapiens OX=9606 GN=PI15 PE=1 SV=1	2	4	Protocol-1;Protocol-2
AALKKALAAAGYDVEKNNS	20.99	1933.03	-0.0205	-0.0205	0.016	33.2	33.2	1	2	P10412;P16402	Histone H1.4 OS=Homo sapiens OX=9606 GN=HIST1H1E PE=1 SV=2;Histone H1.3 OS=Homo sapiens OX=9606 GN=HIST1H1D PE=1 SV=2	1	1	Protocol-1
AALKKYNSQNQSNNQF	57.29	1853.9	-0.0155	-0.0012	1.3e-05	12.4	14.4	18	1	P01042	Kininogen-1 OS=Homo sapiens OX=9606 GN=KNG1 PE=1 SV=2	9	12	Protocol-1
AALKKYNSQNQSNNQFV	46.79	1952.97	-0.0207	-0.0108	0.0003	20	20.4	4	1	P01042	Kininogen-1 OS=Homo sapiens OX=9606 GN=KNG1 PE=1 SV=2	2	3	Protocol-1
AALKKYNSQNQSNNQFVL	108.01	2066.05	-0.0503	0.0907	8.8e-10	33.8	44.9	63	1	P01042	Kininogen-1 OS=Homo sapiens OX=9606 GN=KNG1 PE=1 SV=2	12	26	Protocol-1;Protocol-2
AALLSPYSYSTTAVVTNPKE	104.22	2111.08	-0.0346	0.0183	8.6e-10	68.8	74.1	40	1	P02766	Transthyretin OS=Homo sapiens OX=9606 GN=TTR PE=1 SV=1	7	21	Protocol-1;Protocol-2
AALPCAPGPPPQ	31.93	1174.58	-0.0337	-0.0274	0.015	26.3	26.6	3	1	P0CJ78	Zinc finger protein 865 OS=Homo sapiens OX=9606 GN=ZNF865 PE=1 SV=1	2	3	Protocol-1
AALPDPS	15.68	669.333	-0.0145	-0.0145	0.034	69.0515	69.0515	1	1	Q6IPM2	IQ domain-containing protein E OS=Homo sapiens OX=9606 GN=IQCE PE=1 SV=2	1	1	Protocol-2
AALPGVSLAASPV	37.88	1151.65	0.0003	0.0003	0.044	33.9	33.9	1	1	Q9H400	Lck-interacting transmembrane adapter 1 OS=Homo sapiens OX=9606 GN=LIME1 PE=1 SV=1	1	1	Protocol-1
AALPPVIH	27.1	816.486	-0.0073	-0.0073	0.021	52.9	52.9	1	1	Q9NR99	Matrix-remodeling-associated protein 5 OS=Homo sapiens OX=9606 GN=MXRA5 PE=1 SV=3	1	1	Protocol-1
AALPQLSGLDPRR	17.25	1392.78	0.052	0.052	0.045	63.9	63.9	1	1	Q92481	Transcription factor AP-2-beta OS=Homo sapiens OX=9606 GN=TFAP2B PE=1 SV=2	1	1	Protocol-1
AALQFFRSQGAEGALTGK	25.64	1850.96	0.0219	0.0219	0.013	70.9	70.9	1	1	Q9Y2C4	Nuclease EXOG mitochondrial OS=Homo sapiens OX=9606 GN=EXOG PE=1 SV=2	1	1	Protocol-2
AALRVTEKPSVF	32.39	1316.75	-0.0015	0.0047	0.014	39.1	40.7	3	1	Q5VST9	Obscurin OS=Homo sapiens OX=9606 GN=OBSCN PE=1 SV=3	2	3	Protocol-1
AALSVDI	15.48	687.38	-0.0292	-0.0292	0.035	38.6	38.6	1	1	P54855	UDP-glucuronosyltransferase 2B15 OS=Homo sapiens OX=9606 GN=UGT2B15 PE=1 SV=3	1	1	Protocol-2
AALTAIM	20.66	689.378	0.0315	0.0315	0.051	31.7	31.7	1	1	Q8NGS3	Olfactory receptor 1J1 OS=Homo sapiens OX=9606 GN=OR1J1 PE=2 SV=1	1	1	Protocol-1
AALVASKVF	23.52	904.538	-0.005	0.003	0.048	72	85.9	2	1	Q99460	26S proteasome non-ATPase regulatory subunit 1 OS=Homo sapiens OX=9606 GN=PSMD1 PE=1 SV=2	2	2	Protocol-1
AALVDQSGV	43.93	858.445	-0.0001	-0.0001	0.028	41.5	41.5	1	1	Q96C11	FGGY carbohydrate kinase domain-containing protein OS=Homo sapiens OX=9606 GN=FGGY PE=1 SV=2	1	1	Protocol-2
AAMKGLGTDEDTLIEILASR	36.33	2103.09	-0.0528	-0.0528	0.039	85.9	85.9	1	1	P04083	Annexin A1 OS=Homo sapiens OX=9606 GN=ANXA1 PE=1 SV=2	1	1	Protocol-1
AANAITKNNDLVRK	53.86	1526.85	-0.0024	-0.0024	0.004	10.7	10.7	1	1	Q9NYL9	Tropomodulin-3 OS=Homo sapiens OX=9606 GN=TMOD3 PE=1 SV=1	1	1	Protocol-1
AANAVAHG	32.43	709.351	-0.0159	-0.004	0.0076	42.9	46.4	9	1	Q99626	Homeobox protein CDX-2 OS=Homo sapiens OX=9606 GN=CDX2 PE=1 SV=3	3	5	Protocol-1;Protocol-2
AANKEATQEAFMK	58.72	1437.69	-0.0072	-0.0031	2e-05	14.2	14.5	2	1	P05062	Fructose-bisphosphate aldolase B OS=Homo sapiens OX=9606 GN=ALDOB PE=1 SV=2	1	2	Protocol-1
AANKEATQEAFMKR	28.36	1593.79	-0.0174	-0.0002	0.015	10.7	11.8	2	1	P05062	Fructose-bisphosphate aldolase B OS=Homo sapiens OX=9606 GN=ALDOB PE=1 SV=2	1	2	Protocol-1
AANPLGMPVPAAAGAQQ	23.42	1562.79	-0.006	-0.002	0.034	68.7	68.9	2	1	P68400	Casein kinase II subunit alpha OS=Homo sapiens OX=9606 GN=CSNK2A1 PE=1 SV=1	2	2	Protocol-1
AANVHIDPKFISNGPFKDTVT	28.24	2270.17	-0.0073	-0.0073	0.0039	64	64	1	1	P55287	Cadherin-11 OS=Homo sapiens OX=9606 GN=CDH11 PE=1 SV=2	1	1	Protocol-1
AAPAAPAPAEKTPVKK	36.16	1545.89	-0.0129	-0.001	0.0012	9.9	10.3	3	1	P10412	Histone H1.4 OS=Homo sapiens OX=9606 GN=HIST1H1E PE=1 SV=2	3	3	Protocol-1
AAPAAPAPAEKTPVKKKA	24.66	1745.02	-0.0052	0.002	0.0049	7	7.2	2	1	P10412	Histone H1.4 OS=Homo sapiens OX=9606 GN=HIST1H1E PE=1 SV=2	2	2	Protocol-1
AAPAKKHT	18.82	822.471	0.0033	0.0033	0.017	51.3	51.3	1	1	Q8IZU1	Protein FAM9A OS=Homo sapiens OX=9606 GN=FAM9A PE=1 SV=1	1	1	Protocol-1
AAPALSAADTKPGTT	17.93	1370.7	0.0421	0.0421	0.021	51.4515	51.4515	1	1	P67809	Nuclease-sensitive element-binding protein 1 OS=Homo sapiens OX=9606 GN=YBX1 PE=1 SV=3	1	1	Protocol-2
AAPAPAPAPAPAPAPAKPKEEK	53.67	2076.14	-0.0013	0.0084	2e-05	18.1	18.4	3	1	P05976	Myosin light chain 1/3, skeletal muscle isoform OS=Homo sapiens OX=9606 GN=MYL1 PE=2 SV=3	2	3	Protocol-1
AAPAPLQFSYQ	19.52	1191.59	-0.046	-0.046	0.024	86.1205	86.1205	1	1	Q9H0K1	Serine/threonine-protein kinase SIK2 OS=Homo sapiens OX=9606 GN=SIK2 PE=1 SV=1	1	1	Protocol-2
AAPAPTARNKL	36.99	1108.64	0.0015	0.0015	0.0092	7	7	1	1	P41218	Myeloid cell nuclear differentiation antigen OS=Homo sapiens OX=9606 GN=MNDA PE=1 SV=1	1	1	Protocol-1
AAPAPTARNKLT	45.86	1209.68	0.0004	0.0004	0.00062	8.7	8.7	1	1	P41218	Myeloid cell nuclear differentiation antigen OS=Homo sapiens OX=9606 GN=MNDA PE=1 SV=1	1	1	Protocol-1
AAPAPTHVRSPQPPPPAPAPARDELP	36.74	2636.38	-0.0364	0.008	0.001	41.6	49.9915	2	1	O15240	Neurosecretory protein VGF OS=Homo sapiens OX=9606 GN=VGF PE=1 SV=2	2	2	Protocol-1;Protocol-2
AAPAPTHVRSPQPPPPAPAPARDELPD	16.65	2751.41	0.0296	0.0296	0.027	44	44	1	1	O15240	Neurosecretory protein VGF OS=Homo sapiens OX=9606 GN=VGF PE=1 SV=2	1	1	Protocol-2
AAPASQQLQSLESKL	103.99	1569.84	-0.0272	0.0177	4.7e-09	64	71.3525	67	1	Q9Y653	Adhesion G-protein coupled receptor G1 OS=Homo sapiens OX=9606 GN=ADGRG1 PE=1 SV=2	14	47	Protocol-1;Protocol-2
AAPASQQLQSLESKLT	30.1	1670.88	-0.0099	-0.0099	0.013	69.195	69.195	1	1	Q9Y653	Adhesion G-protein coupled receptor G1 OS=Homo sapiens OX=9606 GN=ADGRG1 PE=1 SV=2	1	1	Protocol-2
AAPASQQLQSLESKLTS	26.69	1757.92	-0.0188	0.0075	0.013	68	70.239	4	1	Q9Y653	Adhesion G-protein coupled receptor G1 OS=Homo sapiens OX=9606 GN=ADGRG1 PE=1 SV=2	3	4	Protocol-1;Protocol-2
AAPASQQLQSLESKLTSVRF	39.66	2160.15	-0.022	-0.0167	0.00019	83.2	83.5	3	1	Q9Y653	Adhesion G-protein coupled receptor G1 OS=Homo sapiens OX=9606 GN=ADGRG1 PE=1 SV=2	1	2	Protocol-1
AAPDLDVRK	59.05	983.54	-0.0041	-0.0041	0.00086	13.3	14.6	2	1	P01178	Oxytocin-neurophysin 1 OS=Homo sapiens OX=9606 GN=OXT PE=1 SV=1	1	2	Protocol-1
AAPEAQVSVQPNFQQD	22.33	1727.81	0.0141	0.0141	0.024	53.7	53.7	1	1	P41222	Prostaglandin-H2 D-isomerase OS=Homo sapiens OX=9606 GN=PTGDS PE=1 SV=1	1	1	Protocol-2
AAPEAQVSVQPNFQQDKF	38.75	2002.97	-0.0143	0.0058	0.0052	59.1	60.6	5	1	P41222	Prostaglandin-H2 D-isomerase OS=Homo sapiens OX=9606 GN=PTGDS PE=1 SV=1	5	5	Protocol-1;Protocol-2
AAPEAQVSVQPNFQQDKFL	52.14	2116.06	-0.0052	-0.0007	0.0002	72.1	72.4	5	1	P41222	Prostaglandin-H2 D-isomerase OS=Homo sapiens OX=9606 GN=PTGDS PE=1 SV=1	3	4	Protocol-1
AAPEAQVSVQPNFQQDKFLG	89.64	2173.08	-0.0341	0.0769	7.7e-08	67.9	73.7	41	1	P41222	Prostaglandin-H2 D-isomerase OS=Homo sapiens OX=9606 GN=PTGDS PE=1 SV=1	10	26	Protocol-1;Protocol-2
AAPEAQVSVQPNFQQDKFLGR	41.97	2329.18	-0.021	-0.0014	0.0026	60.2	65.23	3	1	P41222	Prostaglandin-H2 D-isomerase OS=Homo sapiens OX=9606 GN=PTGDS PE=1 SV=1	3	3	Protocol-1;Protocol-2
AAPEAQVSVQPNFQQDKFLGRW	137.54	2515.26	-0.0395	0.014	8.7e-12	73.9	78.3195	64	1	P41222	Prostaglandin-H2 D-isomerase OS=Homo sapiens OX=9606 GN=PTGDS PE=1 SV=1	12	36	Protocol-1;Protocol-2
AAPEAQVSVQPNFQQDKFLGRWF	90.3	2662.33	-0.0189	-0.0008	1.9e-06	83	85.1	12	1	P41222	Prostaglandin-H2 D-isomerase OS=Homo sapiens OX=9606 GN=PTGDS PE=1 SV=1	9	10	Protocol-1
AAPEAQVSVQPNFQQDKFLGRWFS	37.76	2749.36	-0.0242	-0.01	0.015	82.1	82.4	2	1	P41222	Prostaglandin-H2 D-isomerase OS=Homo sapiens OX=9606 GN=PTGDS PE=1 SV=1	2	2	Protocol-1
AAPEAQVSVQPNFQQDKFLGRWFSA	51.1	2820.4	-0.0163	-0.0035	4.3e-05	83.2	84.8	8	1	P41222	Prostaglandin-H2 D-isomerase OS=Homo sapiens OX=9606 GN=PTGDS PE=1 SV=1	3	6	Protocol-1
AAPEAQVSVQPNFQQDKFLGRWFSAG	38.69	2877.42	-0.0202	0.0096	0.00043	82.2	84.2	11	1	P41222	Prostaglandin-H2 D-isomerase OS=Homo sapiens OX=9606 GN=PTGDS PE=1 SV=1	7	11	Protocol-1
AAPEAQVSVQPNFQQDKFLGRWFSAGL	89.48	2990.5	-0.0377	0.0144	7e-08	88.7	91.7	45	1	P41222	Prostaglandin-H2 D-isomerase OS=Homo sapiens OX=9606 GN=PTGDS PE=1 SV=1	13	28	Protocol-1;Protocol-2
AAPGALGSLHAG	28.88	1020.54	-0.0486	-0.0486	0.015	33.3	33.3	1	1	Q13825	Methylglutaconyl-CoA hydratase, mitochondrial OS=Homo sapiens OX=9606 GN=AUH PE=1 SV=1	1	1	Protocol-1
AAPGPCPPPPPPPRPSK	30.9	1718.89	-0.0185	-0.0073	0.025	28.6	31.2	3	1	Q14956	Transmembrane glycoprotein NMB OS=Homo sapiens OX=9606 GN=GPNMB PE=1 SV=2	3	3	Protocol-1
AAPHGASCQ	15.37	897.376	0.0289	0.0289	0.036	47.4	47.4	1	1	Q8N2S1	Latent-transforming growth factor beta-binding protein 4 OS=Homo sapiens OX=9606 GN=LTBP4 PE=1 SV=2	1	1	Protocol-1
AAPHVHILL	16.68	969.576	-0.008	-0.008	0.036	107.7	107.7	1	1	Q8NGK3	Olfactory receptor 52K2 OS=Homo sapiens OX=9606 GN=OR52K2 PE=2 SV=2	1	1	Protocol-1
AAPLTIRGP	18.04	894.529	-0.0026	-0.0026	0.023	51.8	51.8	1	1	Q9H3S7	Tyrosine-protein phosphatase non-receptor type 23 OS=Homo sapiens OX=9606 GN=PTPN23 PE=1 SV=1	1	1	Protocol-1
AAPLWGPP	17.89	807.428	0.039	0.039	0.021	109.9	109.9	1	1	Q8IWF2	FAD-dependent oxidoreductase domain-containing protein 2 OS=Homo sapiens OX=9606 GN=FOXRED2 PE=1 SV=1	1	1	Protocol-2
AAPPGHQLHR	34.99	1082.57	-0.0305	-0.0116	0.033	5.255	17.732	3	1	P02765	Alpha-2-HS-glycoprotein OS=Homo sapiens OX=9606 GN=AHSG PE=1 SV=1	3	3	Protocol-1;Protocol-2
AAPPGHQLHRAHY	53.93	1453.73	-0.0146	-0.0117	0.00056	0.1	2.8	2	1	P02765	Alpha-2-HS-glycoprotein OS=Homo sapiens OX=9606 GN=AHSG PE=1 SV=1	1	2	Protocol-1
AAPPGHQLHRAHYD	39.62	1568.76	-0.0133	-0.0005	0.00055	2.8	3.2	4	1	P02765	Alpha-2-HS-glycoprotein OS=Homo sapiens OX=9606 GN=AHSG PE=1 SV=1	3	4	Protocol-1
AAPPGHQLHRAHYDL	49.05	1681.84	-0.0165	0.0026	0.00016	12.9	22.3	20	1	P02765	Alpha-2-HS-glycoprotein OS=Homo sapiens OX=9606 GN=AHSG PE=1 SV=1	5	8	Protocol-1
AAPPSPPLSR	32.09	991.545	-0.0108	-0.0108	0.031	25	25	1	1	Q16610	Extracellular matrix protein 1 OS=Homo sapiens OX=9606 GN=ECM1 PE=1 SV=2	1	1	Protocol-1
AAPRSRSLGGAVGSVASGARA	16.88	1897.02	0.0907	0.0907	0.028	98.9	98.9	1	1	Q8NHG8	E3 ubiquitin-protein ligase ZNRF2 OS=Homo sapiens OX=9606 GN=ZNRF2 PE=1 SV=1	1	1	Protocol-1
AAPRVRY	15.65	831.471	0.032	0.032	0.034	13.7	13.7	1	1	Q0VG06	Fanconi anemia core complex-associated protein 100 OS=Homo sapiens OX=9606 GN=FAAP100 PE=1 SV=3	1	1	Protocol-1
AAPSDAGEVVFS	17.91	1148.54	-0.0054	-0.0054	0.056	10.4875	10.4875	1	1	Q5VST9	Obscurin OS=Homo sapiens OX=9606 GN=OBSCN PE=1 SV=3	1	1	Protocol-2
AAPSVFIFPPSDEQLKSGTAS	22.46	2148.07	0	0.0573	0.018	78.3	79.4	4	2	P01834;P0DOX7	Immunoglobulin kappa constant OS=Homo sapiens OX=9606 GN=IGKC PE=1 SV=2;Immunoglobulin kappa light chain OS=Homo sapiens OX=9606 PE=1 SV=1	2	3	Protocol-1;Protocol-2
AAPSVFIFPPSDEQLKSGTASV	40.35	2247.14	0.011	0.0146	0.013	84.6	85.4	5	1	P01834	Immunoglobulin kappa constant OS=Homo sapiens OX=9606 GN=IGKC PE=1 SV=2	1	2	Protocol-1
AAPSVFIFPPSDEQLKSGTASVV	33.67	2346.21	0.0179	0.025	0.0016	88.6	88.9	3	1	P01834	Immunoglobulin kappa constant OS=Homo sapiens OX=9606 GN=IGKC PE=1 SV=2	1	1	Protocol-1
AAPSVTLFPPSSEELQANKATL	40.13	2270.18	-0.0245	-0.0201	0.0005	81.8	82.5	3	4	A0M8Q6;P0CF74;P0DOY2;P0DOY3	Immunoglobulin lambda constant 7 OS=Homo sapiens OX=9606 GN=IGLC7 PE=1 SV=3;Immunoglobulin lambda constant 6 OS=Homo sapiens OX=9606 GN=IGLC6 PE=1 SV=1;Immunoglobulin lambda constant 2 OS=Homo sapiens OX=9606 GN=IGLC2 PE=1 SV=1;Immunoglobulin lambda constant 3 OS=Homo sapiens OX=9606 GN=IGLC3 PE=1 SV=1	1	1	Protocol-2
AAPTILLT	14.35	798.485	0.0388	0.0388	0.045	63.5	63.5	1	1	Q6UXF1	Transmembrane protein 108 OS=Homo sapiens OX=9606 GN=TMEM108 PE=2 SV=2	1	1	Protocol-1
AAPVEPATADATEIHDAADTIETDTATADTTVAN	16.25	3368.54	-0.036	0.0233	0.03	79.7	82.572	2	1	Q16643	Drebrin OS=Homo sapiens OX=9606 GN=DBN1 PE=1 SV=4	2	2	Protocol-2
AAPVEPATADATEIHDAADTIETDTATADTTVANN	102.08	3482.58	-0.0313	0.1616	3.2e-10	79.7	82.9	47	1	Q16643	Drebrin OS=Homo sapiens OX=9606 GN=DBN1 PE=1 SV=4	13	23	Protocol-2
AAPVEPATADATEIHDAADTIETDTATADTTVANNVPPAA	24.26	3917.83	-0.0246	-0.0114	0.016	86.9	87.3	2	1	Q16643	Drebrin OS=Homo sapiens OX=9606 GN=DBN1 PE=1 SV=4	1	1	Protocol-2
AAPVPAAAPASSSDPAAAAAATAAPGQT	17.72	2360.16	-0.0085	-0.0085	0.025	63.5	63.5	1	1	O00303	Eukaryotic translation initiation factor 3 subunit F OS=Homo sapiens OX=9606 GN=EIF3F PE=1 SV=1	1	1	Protocol-1
AAPWGSNPSPSA	41.4	1140.52	0.0278	0.0305	0.016	31.2	33.1	2	1	Q96N67	Dedicator of cytokinesis protein 7 OS=Homo sapiens OX=9606 GN=DOCK7 PE=1 SV=4	2	2	Protocol-1;Protocol-2
AAQGPLKE	34.69	812.439	-0.0016	-0.0016	0.035	36.8	36.8	1	1	P08575	Receptor-type tyrosine-protein phosphatase C OS=Homo sapiens OX=9606 GN=PTPRC PE=1 SV=3	1	1	Protocol-1
AAQGPPA	38.36	610.308	-0.0238	-0.0238	0.038	67.4	67.4	1	1	O60232	Sjoegren syndrome/scleroderma autoantigen 1 OS=Homo sapiens OX=9606 GN=SSSCA1 PE=1 SV=1	1	1	Protocol-1
AAQLPHTGVFGQS	18.74	1311.66	-0.0021	-0.0021	0.042	44.5	44.5	1	1	P34810	Macrosialin OS=Homo sapiens OX=9606 GN=CD68 PE=1 SV=2	1	1	Protocol-1
AAQPDKDDPCCSAC	16.39	1593.59	-0.0626	-0.0626	0.029	18.8	18.8	1	1	P10114	Ras-related protein Rap-2a OS=Homo sapiens OX=9606 GN=RAP2A PE=1 SV=1	1	1	Protocol-2
AAQPLKAKTSL	19.81	1126.67	0.0006	0.0065	0.033	14.4	16.3	2	1	Q3LXA3	Triokinase/FMN cyclase OS=Homo sapiens OX=9606 GN=TKFC PE=1 SV=2	2	2	Protocol-1
AAQRLAKR	16.17	912.562	-0.0083	-0.0083	0.03	112.3	112.3	1	1	A5PKW4	PH and SEC7 domain-containing protein 1 OS=Homo sapiens OX=9606 GN=PSD PE=1 SV=2	1	1	Protocol-1
AAQRLQDTSSY	29.35	1238.59	-0.0062	-0.0062	0.024	14.8	14.8	1	1	P15924	Desmoplakin OS=Homo sapiens OX=9606 GN=DSP PE=1 SV=3	1	1	Protocol-1
AAQYDGKGVGLGP	48.51	1231.62	-0.0107	-0.0012	0.00053	31	32.4	15	1	P08123	Collagen alpha-2(I) chain OS=Homo sapiens OX=9606 GN=COL1A2 PE=1 SV=7	6	10	Protocol-1;Protocol-2
AAQYDGKGVGLGPGP	76.02	1385.69	-0.0212	0.007	5.1e-07	34.5	37.511	30	1	P08123	Collagen alpha-2(I) chain OS=Homo sapiens OX=9606 GN=COL1A2 PE=1 SV=7	11	25	Protocol-1;Protocol-2
AAQYDGKGVGLGPGPMG	96.85	1573.76	-0.0012	0.0082	6.4e-07	44.4	45	10	1	P08123	Collagen alpha-2(I) chain OS=Homo sapiens OX=9606 GN=COL1A2 PE=1 SV=7	5	10	Protocol-1
AARDNYLHALQAARDSGD	27.51	1942.92	-0.0119	-0.0119	0.025	20.6	20.6	1	1	A2A3L6	Tetratricopeptide repeat protein 24 OS=Homo sapiens OX=9606 GN=TTC24 PE=4 SV=1	1	1	Protocol-1
AARNPFNCVCPL	25.83	1417.66	-0.0208	-0.0208	0.017	63.5	63.5	1	1	Q6EMK4	Vasorin OS=Homo sapiens OX=9606 GN=VASN PE=1 SV=1	1	1	Protocol-2
AARPGFQQTSHLSS	27.69	1485.73	-0.0155	-0.0155	0.034	15.6	15.6	1	1	Q13443	Disintegrin and metalloproteinase domain-containing protein 9 OS=Homo sapiens OX=9606 GN=ADAM9 PE=1 SV=1	1	1	Protocol-1
AARVSIQEPQDYTEPV	21.25	1801.88	-0.0048	-0.0048	0.02	52.5	52.5	1	1	Q8WZ75	Roundabout homolog 4 OS=Homo sapiens OX=9606 GN=ROBO4 PE=1 SV=1	1	1	Protocol-1
AARVSIQEPQDYTEPVEL	28.1	2044.01	-0.0094	-0.0064	0.0079	67.7	73.4175	4	1	Q8WZ75	Roundabout homolog 4 OS=Homo sapiens OX=9606 GN=ROBO4 PE=1 SV=1	2	2	Protocol-1;Protocol-2
AASGECT	16.25	694.259	0.0118	0.0118	0.03	48.1	48.1	1	1	Q14162	Scavenger receptor class F member 1 OS=Homo sapiens OX=9606 GN=SCARF1 PE=1 SV=3	1	1	Protocol-1
AASHGAA	14.56	583.271	-0.0182	-0.0182	0.043	79.8	79.8	1	1	Q9NPB8	Glycerophosphocholine phosphodiesterase GPCPD1 OS=Homo sapiens OX=9606 GN=GPCPD1 PE=1 SV=2	1	1	Protocol-1
AASLAGPHSIVGRA	105.4	1305.72	-0.0252	0.0132	3.6e-08	25.4	33.6	126	1	P08294	Extracellular superoxide dismutase [Cu-Zn] OS=Homo sapiens OX=9606 GN=SOD3 PE=1 SV=2	14	43	Protocol-1;Protocol-2
AASNFGK	19.97	693.345	0.03	0.03	0.013	111.1	111.1	1	1	O14795	Protein unc-13 homolog B OS=Homo sapiens OX=9606 GN=UNC13B PE=1 SV=2	1	1	Protocol-2
AASPPLAETGAPRRF	41.43	1539.82	-0.0266	-0.0115	0.011	33.4	35.1	4	1	Q9UHG2	ProSAAS OS=Homo sapiens OX=9606 GN=PCSK1N PE=1 SV=1	3	4	Protocol-1
AASRYLDKTEQW	35.29	1466.72	0.0011	0.0075	0.013	30.4	30.7	4	2	P0C0L4;P0C0L5	Complement C4-A OS=Homo sapiens OX=9606 GN=C4A PE=1 SV=2;Complement C4-B OS=Homo sapiens OX=9606 GN=C4B PE=1 SV=2	4	4	Protocol-1
AASRYLDKTEQWSTLPPETKDHAVDL	26.44	2970.47	-0.0017	-0.0017	0.007	66.422	66.422	1	2	P0C0L4;P0C0L5	Complement C4-A OS=Homo sapiens OX=9606 GN=C4A PE=1 SV=2;Complement C4-B OS=Homo sapiens OX=9606 GN=C4B PE=1 SV=2	1	1	Protocol-2
AASSLQSGVPSRFSGSGSGTDFTLT	28.89	2416.15	-0.0216	-0.0216	0.0051	51.3	51.3	1	2	A0A0C4DH72;P01597	Immunoglobulin kappa variable 1-6 OS=Homo sapiens OX=9606 GN=IGKV1-6 PE=3 SV=1;Immunoglobulin kappa variable 1-39 OS=Homo sapiens OX=9606 GN=IGKV1-39 PE=1 SV=2	1	1	Protocol-1
AASSSSLEKSYELPDGQVI	29.12	1979.97	-0.0111	-0.0067	0.026	71.9	74.4	3	4	P0CG38;P60709;P62736;Q6S8J3	POTE ankyrin domain family member I OS=Homo sapiens OX=9606 GN=POTEI PE=3 SV=1;Actin cytoplasmic 1 OS=Homo sapiens OX=9606 GN=ACTB PE=1 SV=1;Actin aortic smooth muscle OS=Homo sapiens OX=9606 GN=ACTA2 PE=1 SV=1;POTE ankyrin domain family member E OS=Homo sapiens OX=9606 GN=POTEE PE=2 SV=3	2	3	Protocol-2
AASTLQSGVPSRFSGSGSGTDFTLT	20.85	2430.17	-0.0232	-0.0177	0.041	56.9	56.9	2	2	A0A075B6S5;A0A087WSZ0	Immunoglobulin kappa variable 1-27 OS=Homo sapiens OX=9606 GN=IGKV1-27 PE=3 SV=1;Immunoglobulin kappa variable 1D-8 OS=Homo sapiens OX=9606 GN=IGKV1D-8 PE=3 SV=6	1	2	Protocol-1
AASTPDAVDKYLETPG	14.68	1633.78	0.0455	0.0455	0.049	69.5	69.5	1	1	P05067	Amyloid-beta A4 protein OS=Homo sapiens OX=9606 GN=APP PE=1 SV=3	1	1	Protocol-1
AASYVKYLESAGARVVPV	39.36	1879.02	-0.0002	0.0029	0.00071	75.5	75.5	2	1	Q92820	Gamma-glutamyl hydrolase OS=Homo sapiens OX=9606 GN=GGH PE=1 SV=2	1	2	Protocol-1
AATGECTATVGKR	93.95	1320.65	-0.0219	-0.0209	6.9e-08	3.1	6.075	2	1	P01042	Kininogen-1 OS=Homo sapiens OX=9606 GN=KNG1 PE=1 SV=2	1	1	Protocol-2
AATGECTATVGKRSST	24.54	1595.76	-0.0051	-0.0051	0.025	7.1	7.1	1	1	P01042	Kininogen-1 OS=Homo sapiens OX=9606 GN=KNG1 PE=1 SV=2	1	1	Protocol-1
AATGGIIDPHRNEK	24.98	1477.76	-0.0097	-0.0097	0.053	8.7	8.7	1	1	P15924	Desmoplakin OS=Homo sapiens OX=9606 GN=DSP PE=1 SV=3	1	1	Protocol-1
AATGGIIDPHRNEKLTVDSAIAR	40.94	2404.28	0.0031	0.0048	0.0036	41.5	41.6	2	1	P15924	Desmoplakin OS=Homo sapiens OX=9606 GN=DSP PE=1 SV=3	1	2	Protocol-1
AATGSLSTGTATR	51.04	1192.6	-0.0058	-0.0028	0.00028	11.1	15.6	4	1	Q9UGT4	Sushi domain-containing protein 2 OS=Homo sapiens OX=9606 GN=SUSD2 PE=1 SV=1	2	4	Protocol-1
AATGTAAAAATGRLL	33.91	1314.73	-0.0023	-0.0023	0.0065	45.6	45.6	1	1	Q06481	Amyloid-like protein 2 OS=Homo sapiens OX=9606 GN=APLP2 PE=1 SV=2	1	1	Protocol-1
AATLSLLL	47.61	800.501	-0.0028	-0.0028	0.032	56	56	1	1	Q9NP91	Sodium- and chloride-dependent transporter XTRP3 OS=Homo sapiens OX=9606 GN=SLC6A20 PE=1 SV=1	1	1	Protocol-1
AATPIPKL	50.21	809.501	-0.0158	-0.0016	0.0015	38.4	44.6	12	1	P53634	Dipeptidyl peptidase 1 OS=Homo sapiens OX=9606 GN=CTSC PE=1 SV=2	7	9	Protocol-1
AATSQVLLPSKD	57.8	1228.67	-0.0033	-0.0033	0.011	31.8	31.8	1	2	P01871;P0DOX6	Immunoglobulin heavy constant mu OS=Homo sapiens OX=9606 GN=IGHM PE=1 SV=4;Immunoglobulin mu heavy chain OS=Homo sapiens OX=9606 PE=1 SV=2	1	1	Protocol-1
AATYHVDRSGNVHHQFQ	21.66	1965.92	0.0064	0.0064	0.033	14.2	14.2	1	2	P29508;P48594	Serpin B3 OS=Homo sapiens OX=9606 GN=SERPINB3 PE=1 SV=2;Serpin B4 OS=Homo sapiens OX=9606 GN=SERPINB4 PE=1 SV=2	1	1	Protocol-1
AAVAGGAPSVGIKAANG	80.02	1409.76	-0.0233	0.0044	2.8e-06	32.5	37.9775	9	1	P25787	Proteasome subunit alpha type-2 OS=Homo sapiens OX=9606 GN=PSMA2 PE=1 SV=2	5	9	Protocol-1;Protocol-2
AAVAGPEMQTGRNNF	90.57	1561.73	-0.0028	0.0187	1e-06	36	37.8	21	1	Q12805	EGF-containing fibulin-like extracellular matrix protein 1 OS=Homo sapiens OX=9606 GN=EFEMP1 PE=1 SV=2	8	15	Protocol-1
AAVDELGKVLTPTQVKNRPT	54.49	2136.19	-0.0186	0.0024	2.2e-05	52.1	52.3	6	1	P30086	Phosphatidylethanolamine-binding protein 1 OS=Homo sapiens OX=9606 GN=PEBP1 PE=1 SV=3	2	4	Protocol-1
AAVDELGKVLTPTQVKNRPTS	39.01	2223.22	-0.0106	0.0064	0.0015	50.5	52.1	6	1	P30086	Phosphatidylethanolamine-binding protein 1 OS=Homo sapiens OX=9606 GN=PEBP1 PE=1 SV=3	4	5	Protocol-1
AAVGAASKTLSHPQQ	45.43	1464.77	-0.0092	0.0021	0.00065	11.8	12.2	3	1	Q9Y490	Talin-1 OS=Homo sapiens OX=9606 GN=TLN1 PE=1 SV=3	2	3	Protocol-1
AAVGTSAAPVPSDNH	49.46	1392.66	-0.0266	-0.0129	0.00022	24.6285	28.5125	6	1	P02649	Apolipoprotein E OS=Homo sapiens OX=9606 GN=APOE PE=1 SV=1	3	5	Protocol-2
AAVLEYLTAEILEL	23.68	1546.85	-0.0401	-0.0401	0.041	104.665	104.665	1	1	Q6FI13	Histone H2A type 2-A OS=Homo sapiens OX=9606 GN=HIST2H2AA3 PE=1 SV=3	1	1	Protocol-2
AAVLRSAALAPTSDLAGDAL	53.96	1882.02	-0.0128	0.0114	8.7e-05	73.5	77.47	12	1	Q6P531	Glutathione hydrolase 6 OS=Homo sapiens OX=9606 GN=GGT6 PE=2 SV=2	8	12	Protocol-1;Protocol-2
AAVLSRDGRKVTVI	21.52	1483.88	-0.0615	-0.0615	0.041	26.3	26.3	1	1	Q14534	Squalene monooxygenase OS=Homo sapiens OX=9606 GN=SQLE PE=1 SV=3	1	1	Protocol-1
AAVPEVELSDQPENTFLHPIIQ	78.83	2446.24	-0.0421	0.0391	2.5e-07	87.6	90.4335	51	1	P05543	Thyroxine-binding globulin OS=Homo sapiens OX=9606 GN=SERPINA7 PE=1 SV=2	9	21	Protocol-1;Protocol-2
AAVPEVELSDQPENTFLHPIIQIDRS	42.79	2917.48	-0.0196	-0.015	0.0068	86.7	86.7	2	1	P05543	Thyroxine-binding globulin OS=Homo sapiens OX=9606 GN=SERPINA7 PE=1 SV=2	1	2	Protocol-1
AAVPGKTFVNITPAEVGVL	19.19	1882.06	0.0164	0.0164	0.016	83.6	83.6	1	1	P07737	Profilin-1 OS=Homo sapiens OX=9606 GN=PFN1 PE=1 SV=2	1	1	Protocol-2
AAVPGKTFVNITPAEVGVLVGKDR	45.71	2437.37	0.0115	0.0187	6.5e-05	74.4	74.7	3	1	P07737	Profilin-1 OS=Homo sapiens OX=9606 GN=PFN1 PE=1 SV=2	2	3	Protocol-1
AAVPSGASTGIYEALELR	38.23	1803.94	-0.0031	0.0022	0.00056	75.9	76.6	3	2	P06733;P09104	Alpha-enolase OS=Homo sapiens OX=9606 GN=ENO1 PE=1 SV=2;Gamma-enolase OS=Homo sapiens OX=9606 GN=ENO2 PE=1 SV=3	2	3	Protocol-1
AAVPSSGSGVGGGGTAGPGTGGLP	63.56	1866.91	-0.0111	0.0256	1.1e-05	51.9	54.253	18	1	O94826	Mitochondrial import receptor subunit TOM70 OS=Homo sapiens OX=9606 GN=TOMM70 PE=1 SV=1	11	15	Protocol-1;Protocol-2
AAVPSSGSGVGGGGTAGPGTGGLPR	46.29	2023.01	-0.0282	0.0037	0.00025	37.6	43.59	14	1	O94826	Mitochondrial import receptor subunit TOM70 OS=Homo sapiens OX=9606 GN=TOMM70 PE=1 SV=1	8	13	Protocol-1;Protocol-2
AAVPSSGSGVGGGGTAGPGTGGLPRW	35.01	2209.09	-0.0039	0.0035	0.0018	60.1	61.3	3	1	O94826	Mitochondrial import receptor subunit TOM70 OS=Homo sapiens OX=9606 GN=TOMM70 PE=1 SV=1	3	3	Protocol-1
AAVPSSGSGVGGGGTAGPGTGGLPRWQ	109.45	2337.15	-0.0368	0.0238	5.5e-08	56.4	62.8	71	1	O94826	Mitochondrial import receptor subunit TOM70 OS=Homo sapiens OX=9606 GN=TOMM70 PE=1 SV=1	14	36	Protocol-1;Protocol-2
AAVPSSGSGVGGGGTAGPGTGGLPRWQL	20.25	2450.23	-0.005	0.0005	0.013	73.3	74.6	3	1	O94826	Mitochondrial import receptor subunit TOM70 OS=Homo sapiens OX=9606 GN=TOMM70 PE=1 SV=1	3	3	Protocol-1;Protocol-2
AAVPSSGSGVGGGGTAGPGTGGLPRWQLAL	22.7	2634.35	-0.0223	0.0107	0.0096	82.3	83.7	6	1	O94826	Mitochondrial import receptor subunit TOM70 OS=Homo sapiens OX=9606 GN=TOMM70 PE=1 SV=1	5	6	Protocol-1;Protocol-2
AAVQPVIGI	49.6	866.523	-0.0057	-0.0057	0.0044	65.1	65.1	1	1	Q96FE7	Phosphoinositide-3-kinase-interacting protein 1 OS=Homo sapiens OX=9606 GN=PIK3IP1 PE=1 SV=2	1	1	Protocol-1
AAVQPVIGISQ	76.59	1081.61	-0.0202	0.0539	3.7e-05	53.8	56.9	88	1	Q96FE7	Phosphoinositide-3-kinase-interacting protein 1 OS=Homo sapiens OX=9606 GN=PIK3IP1 PE=1 SV=2	14	28	Protocol-1;Protocol-2
AAVQPVIGISQR	90.39	1237.71	-0.0292	0.0085	9.2e-07	39.2	46.149	167	1	Q96FE7	Phosphoinositide-3-kinase-interacting protein 1 OS=Homo sapiens OX=9606 GN=PIK3IP1 PE=1 SV=2	18	64	Protocol-1;Protocol-2
AAVQPVIGISQRV	59.05	1336.78	-0.01	0.0048	0.00014	52.1	53.8	20	1	Q96FE7	Phosphoinositide-3-kinase-interacting protein 1 OS=Homo sapiens OX=9606 GN=PIK3IP1 PE=1 SV=2	11	17	Protocol-1
AAVQPVIGISQRVR	45.1	1492.88	-0.0173	0.0003	0.00046	38	40.2	6	1	Q96FE7	Phosphoinositide-3-kinase-interacting protein 1 OS=Homo sapiens OX=9606 GN=PIK3IP1 PE=1 SV=2	5	5	Protocol-1
AAVQPVIGISQRVRM	39.37	1623.92	-0.0103	0.0705	0.022	54.9	56.3	2	1	Q96FE7	Phosphoinositide-3-kinase-interacting protein 1 OS=Homo sapiens OX=9606 GN=PIK3IP1 PE=1 SV=2	2	2	Protocol-1
AAWGGKAANKEATQEAF	82.4	1748.85	-0.0317	0.0673	5.6e-07	26.7	29	21	1	P05062	Fructose-bisphosphate aldolase B OS=Homo sapiens OX=9606 GN=ALDOB PE=1 SV=2	7	11	Protocol-1
AAWGGKAANKEATQEAFM	77.63	1879.89	-0.0284	0.0707	3.3e-07	36.1	38.3	12	1	P05062	Fructose-bisphosphate aldolase B OS=Homo sapiens OX=9606 GN=ALDOB PE=1 SV=2	4	6	Protocol-1
AAWGGKAANKEATQEAFMK	69.05	2007.98	-0.0091	-0.0047	2.4e-06	27.6	27.8	6	1	P05062	Fructose-bisphosphate aldolase B OS=Homo sapiens OX=9606 GN=ALDOB PE=1 SV=2	2	3	Protocol-1
AAWGKVGAHAGEYGAEA	32.05	1643.77	-0.0102	-0.0102	0.0039	29.7	29.7	1	1	P69905	Hemoglobin subunit alpha OS=Homo sapiens OX=9606 GN=HBA1 PE=1 SV=2	1	1	Protocol-1
AAWGKVGAHAGEYGAEAL	20.21	1756.85	-0.0072	-0.0072	0.032	44.6	44.6	1	1	P69905	Hemoglobin subunit alpha OS=Homo sapiens OX=9606 GN=HBA1 PE=1 SV=2	1	1	Protocol-1
AAWGKVGAHAGEYGAEALER	95.33	2042	-0.0434	-0.0015	2.4e-09	38.9	55.9795	16	1	P69905	Hemoglobin subunit alpha OS=Homo sapiens OX=9606 GN=HBA1 PE=1 SV=2	3	10	Protocol-1;Protocol-2
AAWGKVGAHAGEYGAEALERM	130.67	2173.04	-0.0136	-0.0019	4.5e-12	55.8	56	6	1	P69905	Hemoglobin subunit alpha OS=Homo sapiens OX=9606 GN=HBA1 PE=1 SV=2	1	2	Protocol-1
AAWGKVGAHAGEYGAEALERMF	49.94	2320.11	-0.0015	0.0003	0.00015	74.4	74.6	2	1	P69905	Hemoglobin subunit alpha OS=Homo sapiens OX=9606 GN=HBA1 PE=1 SV=2	1	2	Protocol-1
AAWLSRDSSTWLTA	36.52	1563.77	-0.0061	0.007	0.0012	74.6	75.9	3	1	P0C0L4	Complement C4-A OS=Homo sapiens OX=9606 GN=C4A PE=1 SV=2	3	3	Protocol-1;Protocol-2
AAYGLSDQLAQAISDHYPVE	40.6	2147.02	-0.0209	0.0138	0.011	84.8	87.174	3	1	P24855	Deoxyribonuclease-1 OS=Homo sapiens OX=9606 GN=DNASE1 PE=1 SV=1	3	3	Protocol-2
AAYLQETGKPLDETLKK	23	1904.03	-0.0193	-0.0149	0.019	35.7	38	2	1	P04083	Annexin A1 OS=Homo sapiens OX=9606 GN=ANXA1 PE=1 SV=2	2	2	Protocol-1
AAYQKVVAGVANA	64.82	1260.68	-0.0061	0.0027	8.5e-05	36.4	38.9	8	2	P02042;P68871	Hemoglobin subunit delta OS=Homo sapiens OX=9606 GN=HBD PE=1 SV=2;Hemoglobin subunit beta OS=Homo sapiens OX=9606 GN=HBB PE=1 SV=2	4	8	Protocol-1;Protocol-2
ACAEGCQAIVDTGTSL	16.79	1651.72	-0.0125	-0.0125	0.027	63.427	63.427	1	2	P0DJD7;P0DJD9	Pepsin A-4 OS=Homo sapiens OX=9606 GN=PGA4 PE=1 SV=1;Pepsin A-5 OS=Homo sapiens OX=9606 GN=PGA5 PE=1 SV=1	1	1	Protocol-2
ACAEGCQAIVDTGTSLLTGPTSPI	101.01	2418.14	-0.0519	0.0009	4.7e-09	89.6	92.5	35	3	P0DJD7;P0DJD8;P0DJD9	Pepsin A-4 OS=Homo sapiens OX=9606 GN=PGA4 PE=1 SV=1;Pepsin A-3 OS=Homo sapiens OX=9606 GN=PGA3 PE=1 SV=1;Pepsin A-5 OS=Homo sapiens OX=9606 GN=PGA5 PE=1 SV=1	6	10	Protocol-1;Protocol-2
ACAEGCQAIVDTGTSLLTGPTSPIANI	19.06	2716.3	-0.0472	-0.0168	0.016	96.4	96.6	2	2	P0DJD8;P0DJD9	Pepsin A-3 OS=Homo sapiens OX=9606 GN=PGA3 PE=1 SV=1;Pepsin A-5 OS=Homo sapiens OX=9606 GN=PGA5 PE=1 SV=1	1	2	Protocol-1;Protocol-2
ACAPAVGALR	34.3	984.518	0.0367	0.0367	0.057	52.9	52.9	1	1	Q8TE49	OTU domain-containing protein 7A OS=Homo sapiens OX=9606 GN=OTUD7A PE=1 SV=1	1	1	Protocol-2
ACASGDLPE	17.56	918.375	-0.0322	-0.0322	0.023	106.7	106.7	1	1	O95359	Transforming acidic coiled-coil-containing protein 2 OS=Homo sapiens OX=9606 GN=TACC2 PE=1 SV=3	1	1	Protocol-2
ACCLDPGGASYSCCRP	45.58	1829.7	-0.0162	0.0158	0.0001	34.3	66.3	24	1	P28799	Granulins OS=Homo sapiens OX=9606 GN=GRN PE=1 SV=2	9	22	Protocol-1;Protocol-2
ACCLDPGGASYSCCRPL	50.41	1942.78	-0.0118	-0.0068	0.00043	46.3	65.6	3	1	P28799	Granulins OS=Homo sapiens OX=9606 GN=GRN PE=1 SV=2	2	3	Protocol-1
ACCLNAACMA	15.61	1140.42	-0.0079	-0.0079	0.034	115.5	115.5	1	1	Q9NQT4	Exosome complex component RRP46 OS=Homo sapiens OX=9606 GN=EXOSC5 PE=1 SV=1	1	1	Protocol-2
ACCQLPHAVCCEDR	16.41	1774.7	-0.0209	-0.0209	0.029	21.3	21.3	1	1	P28799	Granulins OS=Homo sapiens OX=9606 GN=GRN PE=1 SV=2	1	1	Protocol-1
ACCQTSLCNHD	39.95	1364.49	-0.0252	-0.0041	0.00018	8.5	9.685	6	1	P0DP57	Secreted Ly-6/uPAR domain-containing protein 2 OS=Homo sapiens OX=9606 GN=SLURP2 PE=1 SV=1	3	4	Protocol-1;Protocol-2
ACCVKSQETGDLDVGG	52.14	1694.72	-0.0044	0.0061	5.7e-05	30.3	30.6	3	1	P23142	Fibulin-1 OS=Homo sapiens OX=9606 GN=FBLN1 PE=1 SV=4	2	3	Protocol-1
ACCVKSQETGDLDVGGLQ	24.34	1935.87	0.0012	0.0012	0.026	45.6	45.6	1	1	P23142	Fibulin-1 OS=Homo sapiens OX=9606 GN=FBLN1 PE=1 SV=4	1	1	Protocol-1
ACCVKSQETGDLDVGGLQE	42.64	2064.91	-0.0009	0.0016	0.0011	47.6	48	2	1	P23142	Fibulin-1 OS=Homo sapiens OX=9606 GN=FBLN1 PE=1 SV=4	1	2	Protocol-1
ACCVKSQETGDLDVGGLQETDK	24.4	2409.08	-0.0188	-0.0058	0.0051	39.6	40.6	3	1	P23142	Fibulin-1 OS=Homo sapiens OX=9606 GN=FBLN1 PE=1 SV=4	2	3	Protocol-1
ACDDYRLC	58.61	1071.41	-0.0257	-0.0046	0.00012	22.1	27.2	4	1	P08493	Matrix Gla protein OS=Homo sapiens OX=9606 GN=MGP PE=1 SV=2	4	4	Protocol-2
ACDDYRLCE	70.23	1200.45	-0.0299	0.0017	7.5e-06	23.3	29.6	76	1	P08493	Matrix Gla protein OS=Homo sapiens OX=9606 GN=MGP PE=1 SV=2	18	36	Protocol-2
ACDDYRLCERY	47.24	1519.62	-0.0489	-0.0156	4.8e-05	29.56	35.4	8	1	P08493	Matrix Gla protein OS=Homo sapiens OX=9606 GN=MGP PE=1 SV=2	2	4	Protocol-2
ACDLTYEHQRNMDS	19.87	1738.7	0.0513	0.0513	0.031	108.1	108.1	1	1	Q9P2S6	Ankyrin repeat and MYND domain-containing protein 1 OS=Homo sapiens OX=9606 GN=ANKMY1 PE=2 SV=2	1	1	Protocol-2
ACDNRDQRRDPPQYPVVPVHL	20.92	2531.25	-0.0066	-0.0007	0.014	47.4	48.8	2	1	P10153	Non-secretory ribonuclease OS=Homo sapiens OX=9606 GN=RNASE2 PE=1 SV=2	2	2	Protocol-1
ACEVTHQGLSSPVT	47.43	1484.69	-0.0191	0.0078	9.3e-05	31.9	33	6	2	P01834;P0DOX7	Immunoglobulin kappa constant OS=Homo sapiens OX=9606 GN=IGKC PE=1 SV=2;Immunoglobulin kappa light chain OS=Homo sapiens OX=9606 PE=1 SV=1	4	6	Protocol-2
ACEVTHQGLSSPVTK	46.31	1612.79	-0.0301	-0.0133	0.00011	20.3	27.2025	4	2	P01834;P0DOX7	Immunoglobulin kappa constant OS=Homo sapiens OX=9606 GN=IGKC PE=1 SV=2;Immunoglobulin kappa light chain OS=Homo sapiens OX=9606 PE=1 SV=1	2	3	Protocol-1;Protocol-2
ACEVTHQGLSSPVTKS	46.5	1699.82	-0.0195	-0.0154	0.00021	23.4685	23.6	3	2	P01834;P0DOX7	Immunoglobulin kappa constant OS=Homo sapiens OX=9606 GN=IGKC PE=1 SV=2;Immunoglobulin kappa light chain OS=Homo sapiens OX=9606 PE=1 SV=1	1	2	Protocol-2
ACEVTHQGLSSPVTKSF	37.82	1846.89	-0.0339	-0.008	0.00028	38.1	38.4	4	2	P01834;P0DOX7	Immunoglobulin kappa constant OS=Homo sapiens OX=9606 GN=IGKC PE=1 SV=2;Immunoglobulin kappa light chain OS=Homo sapiens OX=9606 PE=1 SV=1	2	3	Protocol-1
ACEVTHQGLSSPVTKSFN	24.6	1960.93	-0.0151	-0.0151	0.0049	38.3	38.3	1	1	P01834	Immunoglobulin kappa constant OS=Homo sapiens OX=9606 GN=IGKC PE=1 SV=2	1	1	Protocol-2
ACEVTHQGLSSPVTKSFNRG	49.11	2174.05	-0.0296	-0.0149	4e-05	33.214	34.621	4	2	P01834;P0DOX7	Immunoglobulin kappa constant OS=Homo sapiens OX=9606 GN=IGKC PE=1 SV=2;Immunoglobulin kappa light chain OS=Homo sapiens OX=9606 PE=1 SV=1	1	2	Protocol-2
ACEVTHQGLSSPVTKSFNRGEC	137.09	2463.13	-0.029	0.0926	3.4e-13	31.6	40.6095	51	2	P01834;P0DOX7	Immunoglobulin kappa constant OS=Homo sapiens OX=9606 GN=IGKC PE=1 SV=2;Immunoglobulin kappa light chain OS=Homo sapiens OX=9606 PE=1 SV=1	9	22	Protocol-1;Protocol-2
ACGACPLWGKCDAESSK	41.79	1895.8	-0.0136	-0.0136	0.00015	25.9	25.9	1	1	P10643	Complement component C7 OS=Homo sapiens OX=9606 GN=C7 PE=1 SV=2	1	1	Protocol-1
ACGACPLWGKCDAESSKCVCR	34.94	2471.03	0.0013	0.0018	0.0006	27.1	27.1	2	1	P10643	Complement component C7 OS=Homo sapiens OX=9606 GN=C7 PE=1 SV=2	1	2	Protocol-1
ACGDGSDEAG	17.83	937.308	0.0054	0.0054	0.021	64.8	64.8	1	1	Q7Z4F1	Low-density lipoprotein receptor-related protein 10 OS=Homo sapiens OX=9606 GN=LRP10 PE=1 SV=2	1	1	Protocol-2
ACGGTILTV	31.46	890.453	-0.0284	-0.0284	0.055	17.6235	17.6235	1	1	P08F94	Fibrocystin OS=Homo sapiens OX=9606 GN=PKHD1 PE=1 SV=1	1	1	Protocol-2
ACGSQESGSLHSGASQELGEGQR	146.65	2331.01	-0.0453	0.0075	5.8e-13	18.4	26.1245	18	1	Q9UBG3	Cornulin OS=Homo sapiens OX=9606 GN=CRNN PE=1 SV=1	4	9	Protocol-1;Protocol-2
ACGVAQGALR	25.93	1001.51	-0.0235	-0.0235	0.031	18.3475	18.3475	1	1	O75594	Peptidoglycan recognition protein 1 OS=Homo sapiens OX=9606 GN=PGLYRP1 PE=1 SV=1	1	1	Protocol-2
ACGVAQGALRS	43.65	1088.54	-0.0059	-0.001	0.026	14.7	16.4	3	1	O75594	Peptidoglycan recognition protein 1 OS=Homo sapiens OX=9606 GN=PGLYRP1 PE=1 SV=1	3	3	Protocol-1
ACGVAQGALRSN	35.8	1202.58	-0.0028	-0.0028	0.043	14.6	14.6	1	1	O75594	Peptidoglycan recognition protein 1 OS=Homo sapiens OX=9606 GN=PGLYRP1 PE=1 SV=1	1	1	Protocol-1
ACGVAQGALRSNY	47.62	1365.65	-0.0008	0.0099	0.00036	27.9	29.8	5	1	O75594	Peptidoglycan recognition protein 1 OS=Homo sapiens OX=9606 GN=PGLYRP1 PE=1 SV=1	3	4	Protocol-1
ACGVAQGALRSNYV	41.14	1464.71	-0.0005	0.0018	0.012	38.3	38.4	2	1	O75594	Peptidoglycan recognition protein 1 OS=Homo sapiens OX=9606 GN=PGLYRP1 PE=1 SV=1	1	1	Protocol-1
ACGVAQGALRSNYVL	55.58	1577.8	-0.0098	0.0088	0.00013	53.3	57.1225	15	1	O75594	Peptidoglycan recognition protein 1 OS=Homo sapiens OX=9606 GN=PGLYRP1 PE=1 SV=1	5	11	Protocol-1;Protocol-2
ACGVGGYGSRSL	52.39	1182.55	-0.0014	-0.0014	0.0014	25	25	1	1	P13647	Keratin, type II cytoskeletal 5 OS=Homo sapiens OX=9606 GN=KRT5 PE=1 SV=3	1	1	Protocol-1
ACGVGGYGSRSLY	17.23	1345.61	-0.0121	-0.0047	0.037	37.2885	37.6	2	2	P13647;P13647	Keratin type II cytoskeletal 5 OS=Homo sapiens OX=9606 GN=KRT5 PE=1 SV=3;Keratin, type II cytoskeletal 5 OS=Homo sapiens OX=9606 GN=KRT5 PE=1 SV=3	2	2	Protocol-1;Protocol-2
ACHCPDAGGELICYQLPGCHG	38.6	2370.96	-0.0212	-0.0086	0.0015	55.2	56.6	3	1	P98095	Fibulin-2 OS=Homo sapiens OX=9606 GN=FBLN2 PE=1 SV=2	2	3	Protocol-1
ACLGQCFS	43.49	941.374	-0.0216	-0.0071	0.014	35.8	40.1595	3	1	P41271	Neuroblastoma suppressor of tumorigenicity 1 OS=Homo sapiens OX=9606 GN=NBL1 PE=1 SV=2	3	3	Protocol-1;Protocol-2
ACLVDQSLR	47.07	1060.53	-0.0057	-0.0057	0.044	29.8	29.8	1	1	P04216	Thy-1 membrane glycoprotein OS=Homo sapiens OX=9606 GN=THY1 PE=1 SV=2	1	1	Protocol-1
ACLVQGFFPQEPLSV	31.45	1690.84	-0.0167	-0.0029	0.012	96.4	96.4	2	3	P01876;P01877;P0DOX2	Immunoglobulin heavy constant alpha 1 OS=Homo sapiens OX=9606 GN=IGHA1 PE=1 SV=2;Immunoglobulin heavy constant alpha 2 OS=Homo sapiens OX=9606 GN=IGHA2 PE=1 SV=4;Immunoglobulin alpha-2 heavy chain OS=Homo sapiens OX=9606 PE=1 SV=2	1	2	Protocol-1;Protocol-2
ACNPACFIT	21.37	1052.44	-0.0036	-0.0036	0.014	58.4	58.4	1	1	P06280	Alpha-galactosidase A OS=Homo sapiens OX=9606 GN=GLA PE=1 SV=1	1	1	Protocol-1
ACPASAD	14.39	690.264	-0.0111	-0.0111	0.045	19.4	19.4	1	1	Q0VAF6	Syncollin OS=Homo sapiens OX=9606 GN=SYCN PE=2 SV=1	1	1	Protocol-1
ACPDQFKGKFCE	55.37	1485.64	-0.0318	-0.0171	1.8e-05	25	27.2	6	1	Q14520	Hyaluronan-binding protein 2 OS=Homo sapiens OX=9606 GN=HABP2 PE=1 SV=1	6	6	Protocol-1
ACPGARAAPEPR	16.15	1251.61	-0.0243	-0.0243	0.036	20.9	20.9	1	1	Q9BRJ9	Mesoderm posterior protein 1 OS=Homo sapiens OX=9606 GN=MESP1 PE=2 SV=1	1	1	Protocol-2
ACPGPLADSS	18.27	973.418	0.0026	0.0026	0.036	39.365	39.365	1	1	Q9UM47	Neurogenic locus notch homolog protein 3 OS=Homo sapiens OX=9606 GN=NOTCH3 PE=1 SV=2	1	1	Protocol-2
ACPGSLDCALK	67.9	1190.54	-0.008	0.0565	1.6e-05	30.5	32	7	1	Q9NQX5	Neural proliferation differentiation and control protein 1 OS=Homo sapiens OX=9606 GN=NPDC1 PE=1 SV=2	2	4	Protocol-1
ACPGSLDCALKR	42.78	1346.64	-0.001	-0.001	0.0064	22.9	22.9	1	1	Q9NQX5	Neural proliferation differentiation and control protein 1 OS=Homo sapiens OX=9606 GN=NPDC1 PE=1 SV=2	1	1	Protocol-1
ACPIFTKIQGTC	44.54	1394.67	-0.0042	0.0167	0.0006	46.7	49	10	1	P60022	Beta-defensin 1 OS=Homo sapiens OX=9606 GN=DEFB1 PE=1 SV=1	8	10	Protocol-1
ACPIFTKIQGTCY	40.05	1557.73	-0.0089	0.0071	0.00029	56.9	57.2	4	1	P60022	Beta-defensin 1 OS=Homo sapiens OX=9606 GN=DEFB1 PE=1 SV=1	2	3	Protocol-1
ACPIFTKIQGTCYR	33.44	1713.83	-0.0061	0.006	0.0052	45.4	46	3	1	P60022	Beta-defensin 1 OS=Homo sapiens OX=9606 GN=DEFB1 PE=1 SV=1	2	3	Protocol-1
ACQGKYTPSGQAGAAASESL	89.95	1952.89	-0.0098	0.0026	4.2e-08	31.3	33.5	17	1	P04075	Fructose-bisphosphate aldolase A OS=Homo sapiens OX=9606 GN=ALDOA PE=1 SV=2	6	10	Protocol-1
ACRNLFGP	16.05	933.449	-0.0149	-0.0149	0.031	109.9	109.9	1	1	P46527	Cyclin-dependent kinase inhibitor 1B OS=Homo sapiens OX=9606 GN=CDKN1B PE=1 SV=1	1	1	Protocol-1
ACSLSKCDT	38.41	1040.43	-0.0073	-0.0073	0.0075	0	0	1	1	P35442	Thrombospondin-2 OS=Homo sapiens OX=9606 GN=THBS2 PE=1 SV=2	1	1	Protocol-1
ACSLSKCDTR	77.42	1196.53	-0.0352	-0.0173	3.3e-06	2.8065	3	4	1	P35442	Thrombospondin-2 OS=Homo sapiens OX=9606 GN=THBS2 PE=1 SV=2	3	4	Protocol-2
ACSNKIGRF	62.61	1051.52	-0.0268	-0.0058	0.00077	23.9	28.5	17	1	P06396	Gelsolin OS=Homo sapiens OX=9606 GN=GSN PE=1 SV=1	7	12	Protocol-1;Protocol-2
ACSYPLDMKVS	21.92	1269.57	-0.0046	0.0018	0.022	46.1	46.6	3	1	P07911	Uromodulin OS=Homo sapiens OX=9606 GN=UMOD PE=1 SV=1	2	3	Protocol-1
ACSYPLDMKVSLK	28.38	1510.75	0.0035	0.0035	0.0035	51.3	51.3	1	1	P07911	Uromodulin OS=Homo sapiens OX=9606 GN=UMOD PE=1 SV=1	1	1	Protocol-1
ACTCDPRGALDQLCGAGGLCR	28.81	2307	-0.0302	-0.0302	0.002	59	59	1	1	O15230	Laminin subunit alpha-5 OS=Homo sapiens OX=9606 GN=LAMA5 PE=1 SV=8	1	1	Protocol-1
ACYCRIPACIAGER	22.04	1695.76	-0.041	-0.041	0.0086	35.6	35.6	1	1	P59665	Neutrophil defensin 1 OS=Homo sapiens OX=9606 GN=DEFA1 PE=1 SV=1	1	1	Protocol-1
ADAPEPGQALPVEEEAVTLARAETTQ	23.12	2692.32	-0.0353	0.0176	0.014	85	87.702	4	1	Q9C0C2	182 kDa tankyrase-1-binding protein OS=Homo sapiens OX=9606 GN=TNKS1BP1 PE=1 SV=4	3	3	Protocol-2
ADCCAKQEPERNEC	73.68	1765.68	-0.0495	0.0676	2.4e-07	2.8	3.1	41	1	P02768	Serum albumin OS=Homo sapiens OX=9606 GN=ALB PE=1 SV=2	12	21	Protocol-2
ADCCAKQEPERNECFLQ	25.84	2153.89	-0.0476	-0.0076	0.0057	28	33.2645	3	1	P02768	Serum albumin OS=Homo sapiens OX=9606 GN=ALB PE=1 SV=2	3	3	Protocol-2
ADCCAKQEPERNECFLQHKDDNPNLPR	17.52	3340.48	0.0081	0.0081	0.037	42.2	42.2	1	1	P02768	Serum albumin OS=Homo sapiens OX=9606 GN=ALB PE=1 SV=2	1	1	Protocol-1
ADCGKIEVEKPFAIAKE	25.74	1903.97	-0.0059	-0.0059	0.0064	41.8	41.8	1	1	P23284	Peptidyl-prolyl cis-trans isomerase B OS=Homo sapiens OX=9606 GN=PPIB PE=1 SV=2	1	1	Protocol-1
ADDGRPFPQVIKSKGGVVG	24.89	1926.03	-0.0089	0.0005	0.033	39.8	39.8	2	1	P04075	Fructose-bisphosphate aldolase A OS=Homo sapiens OX=9606 GN=ALDOA PE=1 SV=2	1	1	Protocol-1
ADDLGYGDLGCYGHPSSTTPNLDQLAAGGLRFTDF	36.69	3700.67	-0.0092	-0.0092	0.0012	94.5	94.5	1	1	P15289	Arylsulfatase A OS=Homo sapiens OX=9606 GN=ARSA PE=1 SV=3	1	1	Protocol-1
ADDPEVRVL	32.72	1012.52	-0.0043	-0.0043	0.013	39.3	39.3	1	1	P20827	Ephrin-A1 OS=Homo sapiens OX=9606 GN=EFNA1 PE=1 SV=2	1	1	Protocol-2
ADDQDMM	15.15	824.268	-0.0338	-0.0338	0.038	26.9	26.9	1	1	A6NHG9	Olfactory receptor 5H14 OS=Homo sapiens OX=9606 GN=OR5H14 PE=2 SV=1	1	1	Protocol-2
ADDTWEPFASGKTSESGELHGLTTEEE	41.71	2922.27	-0.0356	0.0382	0.00056	70.4	74.0805	5	1	P02766	Transthyretin OS=Homo sapiens OX=9606 GN=TTR PE=1 SV=1	3	5	Protocol-2
ADDTWEPFASGKTSESGELHGLTTEEEF	16.28	3069.34	0.0164	0.0164	0.03	79.1	79.1	1	1	P02766	Transthyretin OS=Homo sapiens OX=9606 GN=TTR PE=1 SV=1	1	1	Protocol-2
ADDVDLAS	45.44	804.35	-0.0153	-0.0095	0.035	46.2935	46.4045	2	1	O75449	Katanin p60 ATPase-containing subunit A1 OS=Homo sapiens OX=9606 GN=KATNA1 PE=1 SV=1	1	2	Protocol-2
ADEEEVPEEWVL	29.72	1443.64	-0.029	-0.0037	0.021	86.3	89.1585	2	1	Q7Z4R8	UPF0669 protein C6orf120 OS=Homo sapiens OX=9606 GN=C6orf120 PE=1 SV=1	2	2	Protocol-2
ADEEEVPEEWVLL	33.67	1556.72	-0.0141	-0.0067	0.0051	96.4	96.5	4	1	Q7Z4R8	UPF0669 protein C6orf120 OS=Homo sapiens OX=9606 GN=C6orf120 PE=1 SV=1	1	2	Protocol-2
ADFKDALARV	33.07	1104.59	-0.0113	-0.0113	0.024	51.6	51.6	1	1	O00584	Ribonuclease T2 OS=Homo sapiens OX=9606 GN=RNASET2 PE=1 SV=2	1	1	Protocol-1
ADGAREVGNMTGTT	20.58	1378.61	-0.005	-0.005	0.037	9.3	9.3	1	1	Q9H869	YY1-associated protein 1 OS=Homo sapiens OX=9606 GN=YY1AP1 PE=1 SV=2	1	1	Protocol-2
ADGFSASYKTLPR	69.38	1411.71	-0.008	0.0002	3.6e-06	33.2	36.3	9	1	Q15113	Procollagen C-endopeptidase enhancer 1 OS=Homo sapiens OX=9606 GN=PCOLCE PE=1 SV=2	2	7	Protocol-1;Protocol-2
ADGQGAGPGAAES	17.49	1086.46	-0.049	-0.049	0.027	57.3	57.3	1	1	P18825	Alpha-2C adrenergic receptor OS=Homo sapiens OX=9606 GN=ADRA2C PE=2 SV=2	1	1	Protocol-1
ADGSWREGDEVTLICSAR	41.13	2020.93	-0.0303	-0.0303	0.00046	53.1	53.1	1	1	P50895	Basal cell adhesion molecule OS=Homo sapiens OX=9606 GN=BCAM PE=1 SV=2	1	1	Protocol-1
ADGTDFPQLCQLCPGCGCST	23.02	2242.88	-0.0273	-0.0086	0.019	78.258	80.3235	6	1	P02787	Serotransferrin OS=Homo sapiens OX=9606 GN=TF PE=1 SV=3	4	6	Protocol-2
ADHDVGSELPPEGVLG	33.59	1590.75	-0.0227	0.0136	0.0047	62.5	66.175	2	1	Q9UHG2	ProSAAS OS=Homo sapiens OX=9606 GN=PCSK1N PE=1 SV=1	2	2	Protocol-2
ADHDVGSELPPEGVLGAL	84.36	1774.87	-0.0151	0.0214	3.2e-07	82.8	85.9385	44	1	Q9UHG2	ProSAAS OS=Homo sapiens OX=9606 GN=PCSK1N PE=1 SV=1	11	20	Protocol-2
ADHDVGSELPPEGVLGALL	70.76	1887.96	0.004	0.0144	7.9e-07	95.3	95.5	6	1	Q9UHG2	ProSAAS OS=Homo sapiens OX=9606 GN=PCSK1N PE=1 SV=1	2	4	Protocol-2
ADHDVGSELPPEGVLGALLR	48.71	2044.06	-0.0773	-0.0184	8e-05	87.6	90.308	11	1	Q9UHG2	ProSAAS OS=Homo sapiens OX=9606 GN=PCSK1N PE=1 SV=1	3	8	Protocol-1;Protocol-2
ADHLDHIKEVAGARAV	32.8	1700.9	-0.018	-0.018	0.014	32.8	32.8	1	1	P16444	Dipeptidase 1 OS=Homo sapiens OX=9606 GN=DPEP1 PE=1 SV=3	1	1	Protocol-1
ADIAPSTDD	25.43	903.382	-0.0045	-0.0045	0.025	18.8	18.8	1	1	Q13361	Microfibrillar-associated protein 5 OS=Homo sapiens OX=9606 GN=MFAP5 PE=1 SV=1	1	1	Protocol-2
ADIAPSTDDL	28.03	1016.47	-0.0184	-0.0184	0.043	50.721	50.721	1	1	Q13361	Microfibrillar-associated protein 5 OS=Homo sapiens OX=9606 GN=MFAP5 PE=1 SV=1	1	1	Protocol-2
ADIAPSTDDLAS	68.79	1174.54	-0.0169	0.0123	0.00013	44.7	49.9495	12	1	Q13361	Microfibrillar-associated protein 5 OS=Homo sapiens OX=9606 GN=MFAP5 PE=1 SV=1	9	11	Protocol-2
ADIAPSTDDLASLSEK	102.4	1631.79	-0.019	0.0269	1.4e-08	54.8	64.2455	47	1	Q13361	Microfibrillar-associated protein 5 OS=Homo sapiens OX=9606 GN=MFAP5 PE=1 SV=1	15	27	Protocol-2
ADICTLSEKE	68.42	1164.53	-0.0119	0.0008	5.4e-05	26.3	27.9	9	1	P02768	Serum albumin OS=Homo sapiens OX=9606 GN=ALB PE=1 SV=2	3	6	Protocol-1
ADICTLSEKER	89.94	1320.63	-0.0312	-0.0002	1.2e-06	17.7	24.5795	10	1	P02768	Serum albumin OS=Homo sapiens OX=9606 GN=ALB PE=1 SV=2	4	8	Protocol-1;Protocol-2
ADICTLSEKERQIK	47.76	1689.87	-0.0172	-0.0107	0.0005	24.5	25	5	1	P02768	Serum albumin OS=Homo sapiens OX=9606 GN=ALB PE=1 SV=2	4	5	Protocol-1
ADICTLSEKERQIKK	57.19	1817.97	-0.0359	-0.0003	2.6e-05	18.3	33.795	16	1	P02768	Serum albumin OS=Homo sapiens OX=9606 GN=ALB PE=1 SV=2	8	13	Protocol-1;Protocol-2
ADICTLSEKERQIKKQ	24.06	1946.03	-0.0528	0.0019	0.0066	21.3	27.8695	2	1	P02768	Serum albumin OS=Homo sapiens OX=9606 GN=ALB PE=1 SV=2	2	2	Protocol-1;Protocol-2
ADICTLSEKERQIKKQT	79.54	2047.07	-0.043	0.007	4.9e-07	21.9	39.5645	18	1	P02768	Serum albumin OS=Homo sapiens OX=9606 GN=ALB PE=1 SV=2	7	11	Protocol-1;Protocol-2
ADICTLSEKERQIKKQTAL	28.14	2231.19	0.0051	0.0051	0.012	37.1	37.1	1	1	P02768	Serum albumin OS=Homo sapiens OX=9606 GN=ALB PE=1 SV=2	1	1	Protocol-1
ADKGQFPNLCRLCAGTGENKC	25.76	2395.08	0.0012	0.0012	0.0043	42.7	42.7	1	1	P02788	Lactotransferrin OS=Homo sapiens OX=9606 GN=LTF PE=1 SV=6	1	1	Protocol-1
ADKHVPGSPFTVKVTGEG	24.41	1824.94	-0.0293	-0.0293	0.034	36.8	36.8	1	1	Q14315	Filamin-C OS=Homo sapiens OX=9606 GN=FLNC PE=1 SV=3	1	1	Protocol-1
ADKNISSSATRVIVKT	20.84	1688.94	-0.0716	-0.0716	0.023	35.7	35.7	1	1	Q8IYU4	Ubiquilin-like protein OS=Homo sapiens OX=9606 GN=UBQLNL PE=2 SV=3	1	1	Protocol-2
ADKVPKTAENFR	42.24	1374.73	-0.0203	-0.0013	0.0015	10.7	12.7	11	1	P62937	Peptidyl-prolyl cis-trans isomerase A OS=Homo sapiens OX=9606 GN=PPIA PE=1 SV=2	6	11	Protocol-1
ADKVPKTAENFRA	18.38	1445.76	0.001	0.001	0.025	20.6	20.6	1	1	P62937	Peptidyl-prolyl cis-trans isomerase A OS=Homo sapiens OX=9606 GN=PPIA PE=1 SV=2	1	1	Protocol-1
ADKVPKTAENFRAL	39.4	1558.85	-0.0061	0.0007	0.00082	34.5	34.6	3	1	P62937	Peptidyl-prolyl cis-trans isomerase A OS=Homo sapiens OX=9606 GN=PPIA PE=1 SV=2	1	2	Protocol-1
ADLAGNSEVILPVPAFNVI	24.44	1938.05	-0.0072	-0.0072	0.044	101.2	101.2	1	1	P06733	Alpha-enolase OS=Homo sapiens OX=9606 GN=ENO1 PE=1 SV=2	1	1	Protocol-1
ADLDIVTMDYAAQ	17.94	1424.65	-0.0016	-0.0016	0.049	27.8	27.8	1	1	Q9BZE2	tRNA pseudouridine(38/39) synthase OS=Homo sapiens OX=9606 GN=PUS3 PE=1 SV=3	1	1	Protocol-1
ADLDTTDGLGKVY	39.88	1366.66	-0.0178	-0.0133	0.0024	55.3195	55.405	3	1	P14543	Nidogen-1 OS=Homo sapiens OX=9606 GN=NID1 PE=1 SV=3	1	2	Protocol-2
ADLDTTDGLGKVYYREDLSPSITQ	33.18	2656.29	0.0126	0.0126	0.019	71.9	71.9	1	1	P14543	Nidogen-1 OS=Homo sapiens OX=9606 GN=NID1 PE=1 SV=3	1	1	Protocol-2
ADLDTTDGLGKVYYREDLSPSITQR	13.94	2812.39	-0.0164	-0.0164	0.049	70.263	70.263	1	1	P14543	Nidogen-1 OS=Homo sapiens OX=9606 GN=NID1 PE=1 SV=3	1	1	Protocol-2
ADLRVTRL	15.21	942.561	-0.003	-0.003	0.046	111	111	1	1	Q8N2R8	Protein FAM43A OS=Homo sapiens OX=9606 GN=FAM43A PE=2 SV=2	1	1	Protocol-1
ADLSGITGARN	43.76	1073.55	-0.0107	-0.0052	0.0077	26.1	27.8	3	1	P01011	Alpha-1-antichymotrypsin OS=Homo sapiens OX=9606 GN=SERPINA3 PE=1 SV=2	3	3	Protocol-1;Protocol-2
ADLSGITGARNL	30.69	1186.63	-0.0025	-0.0025	0.018	48.5	48.5	1	1	P01011	Alpha-1-antichymotrypsin OS=Homo sapiens OX=9606 GN=SERPINA3 PE=1 SV=2	1	1	Protocol-1
ADLSGVTEEAPLKL	105.96	1441.77	-0.0253	0.0133	4.5e-09	71.7285	75.5	43	1	P01009	Alpha-1-antitrypsin OS=Homo sapiens OX=9606 GN=SERPINA1 PE=1 SV=3	10	19	Protocol-2
ADLSGVTEEAPLKLSK	51.57	1656.89	-0.0108	0.0035	0.00036	55.2	59.6	3	1	P01009	Alpha-1-antitrypsin OS=Homo sapiens OX=9606 GN=SERPINA1 PE=1 SV=3	2	3	Protocol-1;Protocol-2
ADLSGVTEEAPLKLSKA	26.12	1727.93	-0.0285	0.0018	0.01	55.5	55.6	3	1	P01009	Alpha-1-antitrypsin OS=Homo sapiens OX=9606 GN=SERPINA1 PE=1 SV=3	1	2	Protocol-1
ADLSGVTEEAPLKLSKAVHK	20.12	2092.15	-0.0221	-0.0221	0.053	56.8805	56.8805	1	1	P01009	Alpha-1-antitrypsin OS=Homo sapiens OX=9606 GN=SERPINA1 PE=1 SV=3	1	1	Protocol-2
ADLSGVTEEAPLKLSKAVHKA	34.29	2163.19	-0.0032	-0.0032	0.0082	46.6	46.6	1	1	P01009	Alpha-1-antitrypsin OS=Homo sapiens OX=9606 GN=SERPINA1 PE=1 SV=3	1	1	Protocol-1
ADLSGVTEEAPLKLSKAVHKAVL	68.66	2375.34	-0.0241	0.0198	7.2e-06	65.1	77.1	38	1	P01009	Alpha-1-antitrypsin OS=Homo sapiens OX=9606 GN=SERPINA1 PE=1 SV=3	9	22	Protocol-1;Protocol-2
ADLSGVTEEAPLKLSKAVHKAVLT	44.07	2476.39	-0.0148	0.0185	0.00021	65.2	73.7	6	1	P01009	Alpha-1-antitrypsin OS=Homo sapiens OX=9606 GN=SERPINA1 PE=1 SV=3	4	6	Protocol-1;Protocol-2
ADLSPSTHYTAKIQALNGPLRSNM	58.36	2584.31	-0.0224	-0.005	8.4e-05	57.3	57.6	6	1	P24821	Tenascin OS=Homo sapiens OX=9606 GN=TNC PE=1 SV=3	2	4	Protocol-1
ADNMQAI	14.75	761.338	-0.0048	-0.0048	0.045	23.3	23.3	1	1	Q5SQ64	Lymphocyte antigen 6 complex locus protein G6f OS=Homo sapiens OX=9606 GN=LY6G6F PE=1 SV=2	1	1	Protocol-2
ADPGSDGSPGKSPS	21.04	1257.55	0.0441	0.0441	0.035	30.8	30.8	1	1	P35611	Alpha-adducin OS=Homo sapiens OX=9606 GN=ADD1 PE=1 SV=2	1	1	Protocol-1
ADPGTPGEAEGPACPAACVCSYDDDADELSVFCSSR	42.72	3832.52	-0.0045	0.0323	0.00019	79.5	79.5	3	1	P35858	Insulin-like growth factor-binding protein complex acid labile subunit OS=Homo sapiens OX=9606 GN=IGFALS PE=1 SV=1	1	2	Protocol-1
ADPPNATASASSREG	24.4	1429.64	-0.004	-0.004	0.016	57.3	57.3	1	1	Q5T7M4	Adipolin OS=Homo sapiens OX=9606 GN=C1QTNF12 PE=1 SV=2	1	1	Protocol-2
ADQCPSSLAIQENANALARYA	19.31	2262.07	0	0	0.015	76.9	76.9	1	1	P05062	Fructose-bisphosphate aldolase B OS=Homo sapiens OX=9606 GN=ALDOB PE=1 SV=2	1	1	Protocol-1
ADQGNPYDADD	16.71	1179.43	-0.0531	-0.0531	0.027	50	50	1	1	Q9NQ92	Coordinator of PRMT5 and differentiation stimulator OS=Homo sapiens OX=9606 GN=COPRS PE=1 SV=3	1	1	Protocol-2
ADQGSSHHITVKINEL	19.2	1747.89	-0.0218	-0.0218	0.031	33.4	33.4	1	1	P15924	Desmoplakin OS=Homo sapiens OX=9606 GN=DSP PE=1 SV=3	1	1	Protocol-1
ADQHGTCGDGLLQPGEECDDGNSDVGDDCIR	18.64	3361.32	0.0091	0.0277	0.018	48.5	48.5	3	1	Q9Y215	Acetylcholinesterase collagenic tail peptide OS=Homo sapiens OX=9606 GN=COLQ PE=1 SV=2	1	2	Protocol-1
ADQHVPGSPFSVKVTGEG	26.89	1810.88	-0.0172	-0.0172	0.014	48.7	48.7	1	1	P21333	Filamin-A OS=Homo sapiens OX=9606 GN=FLNA PE=1 SV=4	1	1	Protocol-2
ADRERSIHDFCLVSK	17.35	1831.9	-0.0149	-0.0149	0.028	27.9	27.9	1	1	O43291	Kunitz-type protease inhibitor 2 OS=Homo sapiens OX=9606 GN=SPINT2 PE=1 SV=2	1	1	Protocol-1
ADRGECVPGEQEPEP	22.17	1668.7	0.015	0.015	0.03	28.2	28.2	1	1	P02760	Protein AMBP OS=Homo sapiens OX=9606 GN=AMBP PE=1 SV=1	1	1	Protocol-2
ADRGECVPGEQEPEPI	33.91	1781.79	-0.0116	0.0192	0.0033	41.5695	42.5	3	1	P02760	Protein AMBP OS=Homo sapiens OX=9606 GN=AMBP PE=1 SV=1	2	2	Protocol-2
ADRGECVPGEQEPEPIL	88.75	1894.87	-0.0184	0.0736	4.3e-07	55.5	61.2	64	1	P02760	Protein AMBP OS=Homo sapiens OX=9606 GN=AMBP PE=1 SV=1	10	17	Protocol-2
ADRGECVPGEQEPEPILI	72.35	2007.96	-0.0244	0.0234	2.7e-06	70.37	74.6	31	1	P02760	Protein AMBP OS=Homo sapiens OX=9606 GN=AMBP PE=1 SV=1	8	13	Protocol-2
ADRGECVPGEQEPEPILIP	60.65	2105.01	-0.0203	0.0208	6.7e-06	73.547	77.304	27	1	P02760	Protein AMBP OS=Homo sapiens OX=9606 GN=AMBP PE=1 SV=1	7	12	Protocol-2
ADRGECVPGEQEPEPILIPR	92.38	2261.11	-0.0576	0.0108	5.8e-09	57.465	63.4	173	1	P02760	Protein AMBP OS=Homo sapiens OX=9606 GN=AMBP PE=1 SV=1	13	26	Protocol-2
ADRGECVPGEQEPEPILIPRV	89.5	2360.18	-0.0649	0.1171	4.5e-09	69.4	111.8	233	1	P02760	Protein AMBP OS=Homo sapiens OX=9606 GN=AMBP PE=1 SV=1	19	43	Protocol-1;Protocol-2
ADRRHCCPAGF	38.5	1345.58	-0.0163	-0.0142	0.0017	4.2	4.9	2	1	P28799	Granulins OS=Homo sapiens OX=9606 GN=GRN PE=1 SV=2	1	2	Protocol-1
ADSDARALYEAGER	39.11	1522.7	-0.0198	-0.0103	0.0028	23.7	23.7	2	1	P04083	Annexin A1 OS=Homo sapiens OX=9606 GN=ANXA1 PE=1 SV=2	1	2	Protocol-1
ADSGSSEEKQLYNKYPDA	15.84	2000.9	-0.0236	-0.0236	0.033	31.4	31.4	1	1	P10451	Osteopontin OS=Homo sapiens OX=9606 GN=SPP1 PE=1 SV=1	1	1	Protocol-2
ADSGSSEEKQLYNKYPDAVAT	77.02	2272.05	-0.0471	0.0015	2.5e-06	41	47.5	18	1	P10451	Osteopontin OS=Homo sapiens OX=9606 GN=SPP1 PE=1 SV=1	8	12	Protocol-1;Protocol-2
ADSGSSEEKQLYNKYPDAVATWLNPD	23.33	2897.34	-0.0086	-0.0086	0.017	77	77	1	1	P10451	Osteopontin OS=Homo sapiens OX=9606 GN=SPP1 PE=1 SV=1	1	1	Protocol-1
ADSGSSEEKQLYNKYPDAVATWLNPDPSQKQNL	45.04	3692.76	-0.0238	0.0257	0.00014	76.2	77.8	7	1	P10451	Osteopontin OS=Homo sapiens OX=9606 GN=SPP1 PE=1 SV=1	2	5	Protocol-1;Protocol-2
ADSLGSQYR	75.2	995.467	-0.0061	-0.0038	6.5e-05	12.1	14.1	6	1	O60437	Periplakin OS=Homo sapiens OX=9606 GN=PPL PE=1 SV=4	2	4	Protocol-1
ADSLYDPFI	16.87	1039.49	-0.0013	-0.0013	0.043	87	87	1	1	Q15911	Zinc finger homeobox protein 3 OS=Homo sapiens OX=9606 GN=ZFHX3 PE=1 SV=2	1	1	Protocol-1
ADSSPVKAGVE	45.01	1058.52	-0.0145	-0.0129	0.023	33.7	34	2	2	P0DOY2;P0DOY3	Immunoglobulin lambda constant 2 OS=Homo sapiens OX=9606 GN=IGLC2 PE=1 SV=1;Immunoglobulin lambda constant 3 OS=Homo sapiens OX=9606 GN=IGLC3 PE=1 SV=1	2	2	Protocol-1
ADSSPVKAGVETTTPSK	55.75	1673.85	-0.0188	-0.0098	4.8e-05	19.9	20	4	2	P0DOY2;P0DOY3	Immunoglobulin lambda constant 2 OS=Homo sapiens OX=9606 GN=IGLC2 PE=1 SV=1;Immunoglobulin lambda constant 3 OS=Homo sapiens OX=9606 GN=IGLC3 PE=1 SV=1	1	2	Protocol-1
ADSSPVKAGVETTTPSKQSNNK	40.4	2245.12	0.0092	0.0158	0.0011	11.4	11.7	2	2	P0DOY2;P0DOY3	Immunoglobulin lambda constant 2 OS=Homo sapiens OX=9606 GN=IGLC2 PE=1 SV=1;Immunoglobulin lambda constant 3 OS=Homo sapiens OX=9606 GN=IGLC3 PE=1 SV=1	1	2	Protocol-1
ADSSPVKAGVETTTPSKQSNNKYAAS	29.79	2637.29	-0.0056	0.0076	0.0019	20.1	31	2	2	P0DOY2;P0DOY3	Immunoglobulin lambda constant 2 OS=Homo sapiens OX=9606 GN=IGLC2 PE=1 SV=1;Immunoglobulin lambda constant 3 OS=Homo sapiens OX=9606 GN=IGLC3 PE=1 SV=1	1	1	Protocol-1
ADSSPVKAGVETTTPSKQSNNKYAASSY	109.19	2887.38	-0.0078	0.0187	3e-10	27.4	37.4	12	2	P0DOY2;P0DOY3	Immunoglobulin lambda constant 2 OS=Homo sapiens OX=9606 GN=IGLC2 PE=1 SV=1;Immunoglobulin lambda constant 3 OS=Homo sapiens OX=9606 GN=IGLC3 PE=1 SV=1	7	11	Protocol-1
ADSSRHSQVGQGQSSGPRTS	23.39	2027.94	-0.0351	-0.0351	0.02	2.746	2.746	1	1	P20930	Filaggrin OS=Homo sapiens OX=9606 GN=FLG PE=1 SV=3	1	1	Protocol-2
ADTKPGTTGSGAGSGGPGGLTSAAPAGGDK	48.72	2499.18	-0.0064	0.0219	7.6e-05	24.3	26.3	7	1	P67809	Nuclease-sensitive element-binding protein 1 OS=Homo sapiens OX=9606 GN=YBX1 PE=1 SV=3	4	5	Protocol-1;Protocol-2
ADTQVTSGVVT	50.35	1076.54	-0.0028	-0.0028	0.0041	31	31	1	1	Q9UNN8	Endothelial protein C receptor OS=Homo sapiens OX=9606 GN=PROCR PE=1 SV=1	1	1	Protocol-2
ADTRDQADGSR	57.04	1190.53	-0.0287	0.0392	0.00081	0.5145	3	16	1	P01833	Polymeric immunoglobulin receptor OS=Homo sapiens OX=9606 GN=PIGR PE=1 SV=4	3	6	Protocol-2
ADTVDLNWCVISD	20.38	1506.67	-0.0103	-0.0103	0.044	112.2	112.2	1	1	Q9H169	Stathmin-4 OS=Homo sapiens OX=9606 GN=STMN4 PE=2 SV=1	1	1	Protocol-1
ADVEEPAVP	35.65	925.439	-0.0303	-0.0303	0.042	29.9	29.9	1	1	Q96EV2	RNA-binding protein 33 OS=Homo sapiens OX=9606 GN=RBM33 PE=1 SV=3	1	1	Protocol-1
ADVIVKPHD	60.47	992.529	-0.0239	-0.0239	0.0023	17.8	17.8	1	1	Q9UBG3	Cornulin OS=Homo sapiens OX=9606 GN=CRNN PE=1 SV=1	1	1	Protocol-2
ADVIVKPHDPATVDE	57.18	1604.8	-0.0124	-0.0072	0.0001	35.371	39.535	7	1	Q9UBG3	Cornulin OS=Homo sapiens OX=9606 GN=CRNN PE=1 SV=1	2	3	Protocol-2
ADVIVKPHDPATVDEV	49.41	1703.87	-0.0046	-0.0046	0.00036	46.261	46.261	1	1	Q9UBG3	Cornulin OS=Homo sapiens OX=9606 GN=CRNN PE=1 SV=1	1	1	Protocol-2
ADVIVKPHDPATVDEVL	45.47	1816.96	-0.0208	-0.0083	0.00049	62.186	66.3	5	1	Q9UBG3	Cornulin OS=Homo sapiens OX=9606 GN=CRNN PE=1 SV=1	3	4	Protocol-2
ADVIVKPHDPATVDEVLR	100.1	1973.06	-0.0604	-0.0008	5.1e-09	48.7	57.9625	54	1	Q9UBG3	Cornulin OS=Homo sapiens OX=9606 GN=CRNN PE=1 SV=1	8	24	Protocol-1;Protocol-2
ADVIVKPHDPATVDEVLRL	77.95	2086.14	-0.0585	-0.0341	1e-07	70.1	75.78	8	1	Q9UBG3	Cornulin OS=Homo sapiens OX=9606 GN=CRNN PE=1 SV=1	5	8	Protocol-1;Protocol-2
ADVKQLGGSVEL	31.25	1214.65	0.0011	0.0011	0.044	51.6	51.6	1	1	Q96KP4	Cytosolic non-specific dipeptidase OS=Homo sapiens OX=9606 GN=CNDP2 PE=1 SV=2	1	1	Protocol-2
ADVLGDAAL	30.55	843.434	0.0171	0.0171	0.042	72.9	72.9	1	1	Q8N8D1	Programmed cell death protein 7 OS=Homo sapiens OX=9606 GN=PDCD7 PE=1 SV=1	1	1	Protocol-2
ADVPGGPLFNGL	15.99	1155.59	-0.0274	-0.0274	0.047	70.8	70.8	1	1	Q8IWZ3	Ankyrin repeat and KH domain-containing protein 1 OS=Homo sapiens OX=9606 GN=ANKHD1 PE=1 SV=1	1	1	Protocol-1
ADVQDNGINQKR	22.61	1356.67	-0.0176	-0.0176	0.016	62.2	62.2	1	1	Q5CZC0	Fibrous sheath-interacting protein 2 OS=Homo sapiens OX=9606 GN=FSIP2 PE=2 SV=4	1	1	Protocol-2
ADVSVLQKHL	48.83	1108.62	0.0006	0.0006	0.003	39.2	39.2	1	1	Q14204	Cytoplasmic dynein 1 heavy chain 1 OS=Homo sapiens OX=9606 GN=DYNC1H1 PE=1 SV=5	1	1	Protocol-1
ADVTDFEGWKAAIPS	43.61	1605.77	-0.0248	0.0055	0.00032	79.76	82.1	7	1	Q08380	Galectin-3-binding protein OS=Homo sapiens OX=9606 GN=LGALS3BP PE=1 SV=1	2	5	Protocol-1;Protocol-2
ADVTLSA	16.73	675.344	0.0061	0.0061	0.027	110.9	110.9	1	1	Q8IXM2	Chromatin complexes subunit BAP18 OS=Homo sapiens OX=9606 GN=BAP18 PE=1 SV=1	1	1	Protocol-2
ADVTQQAGLVKSEL	28.07	1457.77	-0.0219	-0.0164	0.022	57.2	57.2915	3	1	Q16849	Receptor-type tyrosine-protein phosphatase-like N OS=Homo sapiens OX=9606 GN=PTPRN PE=1 SV=1	1	2	Protocol-2
ADYEKHKVYACEVTHQGLSS	26.99	2321.07	-0.0118	-0.0118	0.01	22.9	22.9	1	2	P01834;P0DOX7	Immunoglobulin kappa constant OS=Homo sapiens OX=9606 GN=IGKC PE=1 SV=2;Immunoglobulin kappa light chain OS=Homo sapiens OX=9606 PE=1 SV=1	1	1	Protocol-1
ADYEKHKVYACEVTHQGLSSPVT	24.03	2618.24	0.0023	0.0046	0.0096	34.1	34.1	2	2	P01834;P0DOX7	Immunoglobulin kappa constant OS=Homo sapiens OX=9606 GN=IGKC PE=1 SV=2;Immunoglobulin kappa light chain OS=Homo sapiens OX=9606 PE=1 SV=1	1	2	Protocol-1
ADYGFPDVGHL	59.73	1189.54	-0.0034	0.0042	3.2e-05	71.2	71.5	3	1	Q08174	Protocadherin-1 OS=Homo sapiens OX=9606 GN=PCDH1 PE=1 SV=2	2	3	Protocol-2
AEAAEKLK	13.82	858.481	-0.0144	-0.0144	0.051	111.1	111.1	1	1	P33992	DNA replication licensing factor MCM5 OS=Homo sapiens OX=9606 GN=MCM5 PE=1 SV=5	1	1	Protocol-1
AEAAEVAAGAAGLGPPF	31.44	1497.75	-0.0317	-0.0317	0.019	34.4	34.4	1	1	Q14526	Hypermethylated in cancer 1 protein OS=Homo sapiens OX=9606 GN=HIC1 PE=1 SV=5	1	1	Protocol-1
AEAAPGLGPPD	19.18	993.477	-0.0137	-0.0137	0.027	43.6	43.6	1	1	Q8TBP5	Membrane protein FAM174A OS=Homo sapiens OX=9606 GN=FAM174A PE=2 SV=1	1	1	Protocol-2
AEAEEDGD	17.59	834.288	-0.0413	-0.0413	0.022	30.8	30.8	1	1	P02776	Platelet factor 4 OS=Homo sapiens OX=9606 GN=PF4 PE=1 SV=2	1	1	Protocol-2
AEAEEGPGT	13.96	859.356	-0.0212	-0.0212	0.057	87.8	87.8	1	1	Q92543	Sorting nexin-19 OS=Homo sapiens OX=9606 GN=SNX19 PE=1 SV=2	1	1	Protocol-2
AEAESLYQSKYEELQITAGR	63.68	2285.12	-0.0362	-0.0362	1.5e-05	63.448	63.448	1	1	P04264	Keratin type II cytoskeletal 1 OS=Homo sapiens OX=9606 GN=KRT1 PE=1 SV=6	1	1	Protocol-2
AEAGPPHCTAKE	44.69	1266.57	-0.0325	-0.0058	0.00093	2.8	2.9	3	1	Q14767	Latent-transforming growth factor beta-binding protein 2 OS=Homo sapiens OX=9606 GN=LTBP2 PE=1 SV=3	3	3	Protocol-2
AEAPCGVAPQARITGGSS	24.69	1727.83	-0.0073	0.0079	0.02	33.1	35.2	3	1	Q16651	Prostasin OS=Homo sapiens OX=9606 GN=PRSS8 PE=1 SV=1	3	3	Protocol-1
AEAPGHYPAEDSTYDEYENDLGITA	59.07	2727.15	-0.0444	0.0529	2.1e-05	72	75.9255	14	1	Q14247	Src substrate cortactin OS=Homo sapiens OX=9606 GN=CTTN PE=1 SV=2	9	10	Protocol-2
AEAVRRFQRANALPA	24.35	1668.92	-0.0367	-0.0367	0.021	100.4	100.4	1	1	Q8N119	Matrix metalloproteinase-21 OS=Homo sapiens OX=9606 GN=MMP21 PE=2 SV=2	1	1	Protocol-1
AECEPDD	16.35	834.27	-0.0285	-0.0209	0.029	42.4	73.7	3	1	Q9P1Y6	PHD and RING finger domain-containing protein 1 OS=Homo sapiens OX=9606 GN=PHRF1 PE=1 SV=3	3	3	Protocol-1;Protocol-2
AECFPACN	21.69	967.353	-0.0081	-0.0081	0.016	26.155	26.155	1	1	P80370	Protein delta homolog 1 OS=Homo sapiens OX=9606 GN=DLK1 PE=1 SV=3	1	1	Protocol-2
AECFPACNPQNGFCEDDNVCR	55.84	2558.97	-0.0614	-0.0042	5.8e-06	51	57.2675	18	1	P80370	Protein delta homolog 1 OS=Homo sapiens OX=9606 GN=DLK1 PE=1 SV=3	3	9	Protocol-1;Protocol-2
AECKPQVT	40.93	931.443	-0.0088	-0.0088	0.019	50.4	50.4	1	1	P04004	Vitronectin OS=Homo sapiens OX=9606 GN=VTN PE=1 SV=1	1	1	Protocol-1
AECVHRGFPEISFQPSSA	40.29	2017.93	-0.0277	-0.0246	0.00056	56.9	56.9	2	1	P14543	Nidogen-1 OS=Homo sapiens OX=9606 GN=NID1 PE=1 SV=3	1	2	Protocol-1
AEDDCGNDFQCSTGR	51.36	1730.63	-0.0287	0.0128	3.5e-05	17.1	22.0375	6	1	P02748	Complement component C9 OS=Homo sapiens OX=9606 GN=C9 PE=1 SV=2	4	6	Protocol-2
AEDEDCP	17.53	834.27	-0.0291	-0.028	0.023	48.1	75.9	2	1	O15409	Forkhead box protein P2 OS=Homo sapiens OX=9606 GN=FOXP2 PE=1 SV=2	2	2	Protocol-2
AEDEGGEE	29.02	834.288	-0.0415	-0.0217	0.016	3.3	119.2	17	1	Q9H4I2	Zinc fingers and homeoboxes protein 3 OS=Homo sapiens OX=9606 GN=ZHX3 PE=1 SV=3	12	15	Protocol-1;Protocol-2
AEDHFSVI	14.96	916.429	-0.0196	-0.0196	0.039	71.9	71.9	1	1	P19823	Inter-alpha-trypsin inhibitor heavy chain H2 OS=Homo sapiens OX=9606 GN=ITIH2 PE=1 SV=2	1	1	Protocol-1
AEDLQVGQVELGGGPGAGSLQ	26.52	1980.98	-0.0084	-0.0001	0.017	77.7705	77.789	2	1	P01308	Insulin OS=Homo sapiens OX=9606 GN=INS PE=1 SV=1	1	2	Protocol-2
AEDLQVGQVELGGGPGAGSLQP	37.29	2078.03	-0.0091	0.0179	0.00068	78.2	80.869	4	1	P01308	Insulin OS=Homo sapiens OX=9606 GN=INS PE=1 SV=1	3	4	Protocol-2
AEDLQVGQVELGGGPGAGSLQPLALEGSLQ	21.11	2889.47	-0.0239	-0.0239	0.01	94.8	94.8	1	1	P01308	Insulin OS=Homo sapiens OX=9606 GN=INS PE=1 SV=1	1	1	Protocol-2
AEDPEWSLA	23.25	1016.45	-0.0394	-0.0394	0.055	61.934	61.934	1	1	Q5JU00	Dynein regulatory complex subunit 5 OS=Homo sapiens OX=9606 GN=TCTE1 PE=2 SV=1	1	1	Protocol-2
AEECGILDGCTNGR	61.21	1550.65	-0.0319	0.0084	2.8e-05	30.1	34.9	7	1	Q8N2S1	Latent-transforming growth factor beta-binding protein 4 OS=Homo sapiens OX=9606 GN=LTBP4 PE=1 SV=2	4	6	Protocol-1;Protocol-2
AEECGILNGCENGR	73.7	1577.66	-0.0255	0.0052	2.6e-06	25.5	31.9	33	2	Q14766;Q14767	Latent-transforming growth factor beta-binding protein 1 OS=Homo sapiens OX=9606 GN=LTBP1 PE=1 SV=4;Latent-transforming growth factor beta-binding protein 2 OS=Homo sapiens OX=9606 GN=LTBP2 PE=1 SV=3	7	19	Protocol-1;Protocol-2
AEECGILNGCENGRCVR	43.96	1992.86	-0.0233	-0.003	0.00013	25	28	6	2	Q14766;Q14767	Latent-transforming growth factor beta-binding protein 1 OS=Homo sapiens OX=9606 GN=LTBP1 PE=1 SV=4;Latent-transforming growth factor beta-binding protein 2 OS=Homo sapiens OX=9606 GN=LTBP2 PE=1 SV=3	4	5	Protocol-1
AEECGILNGCENGRCVRVR	20.21	2248.03	0.0025	0.0025	0.029	27.4	27.4	1	1	Q14767	Latent-transforming growth factor beta-binding protein 2 OS=Homo sapiens OX=9606 GN=LTBP2 PE=1 SV=3	1	1	Protocol-1
AEEDAEAEVDNSKQLIP	14.77	1856.86	0.0554	0.0554	0.041	45.9	45.9	1	1	Q8NEZ4	Histone-lysine N-methyltransferase 2C OS=Homo sapiens OX=9606 GN=KMT2C PE=1 SV=3	1	1	Protocol-1
AEEEGDGE	14.55	834.288	-0.0328	-0.0328	0.043	4.7	4.7	1	1	Q9Y5R5	Doublesex- and mab-3-related transcription factor 2 OS=Homo sapiens OX=9606 GN=DMRT2 PE=2 SV=2	1	1	Protocol-1
AEEGDADE	17.97	834.288	-0.041	-0.0351	0.021	17.8	117.3	2	1	O43719	HIV Tat-specific factor 1 OS=Homo sapiens OX=9606 GN=HTATSF1 PE=1 SV=1	1	1	Protocol-2
AEEKAVADTRDQADGSR	96.13	1817.85	-0.0513	0.0021	1.2e-07	2.9	12.3065	51	1	P01833	Polymeric immunoglobulin receptor OS=Homo sapiens OX=9606 GN=PIGR PE=1 SV=4	8	17	Protocol-1;Protocol-2
AEENDEE	17.89	834.288	-0.0343	-0.0343	0.021	57.6	57.6	1	1	P29374	AT-rich interactive domain-containing protein 4A OS=Homo sapiens OX=9606 GN=ARID4A PE=1 SV=3	1	1	Protocol-1
AEENGSLPP	16.33	912.419	-0.0445	-0.0445	0.029	76	76	1	1	A1A5C7	Solute carrier family 22 member 23 OS=Homo sapiens OX=9606 GN=SLC22A23 PE=1 SV=2	1	1	Protocol-1
AEEREQIKTLNNKFA	35.25	1789.93	-0.0084	-0.0084	0.0068	23.9	23.9	1	4	O95678;P02538;P04259;P48668	Keratin, type II cytoskeletal 75 OS=Homo sapiens OX=9606 GN=KRT75 PE=1 SV=2;Keratin, type II cytoskeletal 6A OS=Homo sapiens OX=9606 GN=KRT6A PE=1 SV=3;Keratin, type II cytoskeletal 6B OS=Homo sapiens OX=9606 GN=KRT6B PE=1 SV=5;Keratin, type II cytoskeletal 6C OS=Homo sapiens OX=9606 GN=KRT6C PE=1 SV=3	1	1	Protocol-1
AEFFLLG	14.96	795.417	-0.025	-0.025	0.039	60.9	60.9	1	1	O43869	Olfactory receptor 2T1 OS=Homo sapiens OX=9606 GN=OR2T1 PE=3 SV=3	1	1	Protocol-2
AEFRCSATGSPTPTL	75	1593.75	-0.0097	0.0167	1.2e-05	41.9	48.488	34	1	P98160	Basement membrane-specific heparan sulfate proteoglycan core protein OS=Homo sapiens OX=9606 GN=HSPG2 PE=1 SV=4	11	21	Protocol-1;Protocol-2
AEFRCSATGSPTPTLE	27.38	1722.79	-0.0062	0.0144	0.027	42.1	43.457	2	1	P98160	Basement membrane-specific heparan sulfate proteoglycan core protein OS=Homo sapiens OX=9606 GN=HSPG2 PE=1 SV=4	2	2	Protocol-2
AEFRCSATGSPTPTLEWTGGPGGQL	22.54	2576.2	-0.0385	-0.0074	0.0077	75.3	75.3	2	1	P98160	Basement membrane-specific heparan sulfate proteoglycan core protein OS=Homo sapiens OX=9606 GN=HSPG2 PE=1 SV=4	1	2	Protocol-1
AEGACGSQESGSLHSGASQELGEGQR	157.73	2588.12	-0.0345	0.0963	3e-15	21.8	28.4505	23	1	Q9UBG3	Cornulin OS=Homo sapiens OX=9606 GN=CRNN PE=1 SV=1	3	7	Protocol-1;Protocol-2
AEGCGGGGGGG	15.06	834.293	-0.0386	-0.0386	0.039	47.7	47.7	1	1	P14651	Homeobox protein Hox-B3 OS=Homo sapiens OX=9606 GN=HOXB3 PE=2 SV=2	1	1	Protocol-1
AEGLEKKQIHGE	21.93	1337.69	-0.0242	-0.0242	0.042	71.99	71.99	1	1	Q16821	Protein phosphatase 1 regulatory subunit 3A OS=Homo sapiens OX=9606 GN=PPP1R3A PE=1 SV=3	1	1	Protocol-2
AEGSEPDGFWEALGGK	24.34	1648.74	0.001	0.0018	0.0072	74.1	74.1	2	1	P06396	Gelsolin OS=Homo sapiens OX=9606 GN=GSN PE=1 SV=1	1	1	Protocol-1
AEGSEPDGFWEALGGKAAYR	49.57	2109.98	-0.0007	-0.0007	4.8e-05	70	70	1	1	P06396	Gelsolin OS=Homo sapiens OX=9606 GN=GSN PE=1 SV=1	1	1	Protocol-1
AEGTTGGG	18.17	648.271	-0.0028	-0.0028	0.02	44.0005	44.0005	1	1	Q86SH2	Zygote arrest protein 1 OS=Homo sapiens OX=9606 GN=ZAR1 PE=2 SV=1	1	1	Protocol-2
AEGVESALK	14.29	902.471	-0.0294	-0.0294	0.046	25.5	25.5	1	1	O14976	Cyclin-G-associated kinase OS=Homo sapiens OX=9606 GN=GAK PE=1 SV=2	1	1	Protocol-1
AEHLSPLM	30.5	896.443	0.0034	0.0034	0.038	39.3	39.3	1	1	P10253	Lysosomal alpha-glucosidase OS=Homo sapiens OX=9606 GN=GAA PE=1 SV=4	1	1	Protocol-1
AEHLSPLML	58.57	1009.53	-0.0172	0.0499	0.0021	60.2	62	12	1	P10253	Lysosomal alpha-glucosidase OS=Homo sapiens OX=9606 GN=GAA PE=1 SV=4	5	7	Protocol-1
AEHLSPLMLSTSWTRI	58.39	1840.95	-0.0374	-0.0303	0.00011	80.8	80.8	3	1	P10253	Lysosomal alpha-glucosidase OS=Homo sapiens OX=9606 GN=GAA PE=1 SV=4	1	2	Protocol-1
AEHVTFNNPHDPYE	15	1668.72	-0.0323	-0.0323	0.039	54.3	54.3	1	1	P51164	Potassium-transporting ATPase subunit beta OS=Homo sapiens OX=9606 GN=ATP4B PE=1 SV=1	1	1	Protocol-2
AEIEFFPD	19.72	966.433	0.0429	0.0429	0.029	44.4765	44.4765	1	1	Q9H227	Cytosolic beta-glucosidase OS=Homo sapiens OX=9606 GN=GBA3 PE=1 SV=2	1	1	Protocol-2
AEIHNRHQEAKVPVA	57.49	1697.9	-0.0082	-0.0023	0.0001	7.8	9	5	1	P55287	Cadherin-11 OS=Homo sapiens OX=9606 GN=CDH11 PE=1 SV=2	4	4	Protocol-1
AEIHQSFQHL	28.68	1208.59	-0.0014	-0.0014	0.02	25.7	25.7	1	1	P01011	Alpha-1-antichymotrypsin OS=Homo sapiens OX=9606 GN=SERPINA3 PE=1 SV=2	1	1	Protocol-2
AEILELAGNAAR	37.51	1226.66	-0.0064	-0.0064	0.049	52.4	52.4	1	1	Q7L7L0	Histone H2A type 3 OS=Homo sapiens OX=9606 GN=HIST3H2A PE=1 SV=3	1	1	Protocol-1
AEILNVAK	36.91	856.502	-0.0147	-0.0147	0.014	31.41	31.41	1	1	P39060	Collagen alpha-1(XVIII) chain OS=Homo sapiens OX=9606 GN=COL18A1 PE=1 SV=5	1	1	Protocol-2
AEILNVAKG	36.6	913.523	-0.0133	-0.0032	0.039	27.6	27.9	2	1	P39060	Collagen alpha-1(XVIII) chain OS=Homo sapiens OX=9606 GN=COL18A1 PE=1 SV=5	2	2	Protocol-1
AEILNVAKGI	35.61	1026.61	-0.017	-0.0052	0.0091	54.2	55.3	4	1	P39060	Collagen alpha-1(XVIII) chain OS=Homo sapiens OX=9606 GN=COL18A1 PE=1 SV=5	3	4	Protocol-1
AEILNVAKGIR	92.85	1182.71	-0.0278	0.0087	8.9e-07	37.1	46	112	1	P39060	Collagen alpha-1(XVIII) chain OS=Homo sapiens OX=9606 GN=COL18A1 PE=1 SV=5	14	52	Protocol-1;Protocol-2
AEILNVAKGIRS	103.65	1269.74	-0.023	0.0091	7.3e-08	37.4	45.5185	90	1	P39060	Collagen alpha-1(XVIII) chain OS=Homo sapiens OX=9606 GN=COL18A1 PE=1 SV=5	14	50	Protocol-1;Protocol-2
AEILNVAKGIRSF	100.83	1416.81	-0.0592	0.0162	4e-08	58.8	69.281	151	1	P39060	Collagen alpha-1(XVIII) chain OS=Homo sapiens OX=9606 GN=COL18A1 PE=1 SV=5	15	48	Protocol-1;Protocol-2
AEILPEFPDIIEIDL	25.79	1725.91	-0.0182	-0.0182	0.023	103	103	1	1	P13611	Versican core protein OS=Homo sapiens OX=9606 GN=VCAN PE=1 SV=3	1	1	Protocol-2
AEISMTSTRWRKGVCEETSGA	23.93	2355.09	0.0039	0.0039	0.019	34.3	34.3	1	1	P02760	Protein AMBP OS=Homo sapiens OX=9606 GN=AMBP PE=1 SV=1	1	1	Protocol-1
AEITDKLGLHSLR	27.39	1451.81	-0.0172	-0.0172	0.024	42.9	42.9	1	1	P61204	ADP-ribosylation factor 3 OS=Homo sapiens OX=9606 GN=ARF3 PE=1 SV=2	1	1	Protocol-1
AEKALQEYR	60.58	1106.57	-0.0068	0.0011	0.0014	9.5	9.6	4	1	P10909	Clusterin OS=Homo sapiens OX=9606 GN=CLU PE=1 SV=1	1	2	Protocol-1
AEKALQEYRKKHREE	93.63	1914.01	-0.0259	0.0056	1e-07	2.7	6.5	19	1	P10909	Clusterin OS=Homo sapiens OX=9606 GN=CLU PE=1 SV=1	10	18	Protocol-1
AEKQYGFCKAT	34.44	1301.61	-0.0066	-0.001	0.012	9.8	10.8	2	1	P02765	Alpha-2-HS-glycoprotein OS=Homo sapiens OX=9606 GN=AHSG PE=1 SV=1	2	2	Protocol-1
AEKQYGFCKATLSEKLG	45.67	1928.97	-0.0253	-0.0234	0.00031	34.1	34.4	3	1	P02765	Alpha-2-HS-glycoprotein OS=Homo sapiens OX=9606 GN=AHSG PE=1 SV=1	2	3	Protocol-1
AEKQYGFCKATLSEKLGGAE	18.82	2186.07	-0.0202	-0.0202	0.026	37.5	37.5	1	1	P02765	Alpha-2-HS-glycoprotein OS=Homo sapiens OX=9606 GN=AHSG PE=1 SV=1	1	1	Protocol-1
AEKQYGFCKATLSEKLGGAEVA	88.57	2356.17	-0.0156	-0.0068	5.8e-08	44.8	45.5	7	1	P02765	Alpha-2-HS-glycoprotein OS=Homo sapiens OX=9606 GN=AHSG PE=1 SV=1	3	6	Protocol-1
AELAYDLDVDDAPGNSQQATPK	33.4	2317.07	-0.0117	-0.0117	0.0053	72	72	1	1	P51654	Glypican-3 OS=Homo sapiens OX=9606 GN=GPC3 PE=1 SV=1	1	1	Protocol-2
AELCSEYR	33.88	1026.44	0.0003	0.0003	0.025	15.4	15.4	1	1	Q9NQ38	Serine protease inhibitor Kazal-type 5 OS=Homo sapiens OX=9606 GN=SPINK5 PE=1 SV=2	1	1	Protocol-1
AELEKVAHQLQA	32.49	1335.71	-0.0019	-0.0019	0.021	35.5	35.5	1	1	P10645	Chromogranin-A OS=Homo sapiens OX=9606 GN=CHGA PE=1 SV=7	1	1	Protocol-1
AELEKWHLEQQQAIQTTE	15.89	2181.07	-0.0223	-0.0223	0.032	35	35	1	1	Q9UH65	Switch-associated protein 70 OS=Homo sapiens OX=9606 GN=SWAP70 PE=1 SV=1	1	1	Protocol-2
AELGGHLDQQVEEFR	19.87	1726.83	-0.0157	-0.0084	0.023	48.9	48.9	2	1	P06727	Apolipoprotein A-IV OS=Homo sapiens OX=9606 GN=APOA4 PE=1 SV=3	1	2	Protocol-2
AELKEKFTAFCK	22.97	1470.75	-0.0566	-0.0023	0.042	31.1	39.899	2	1	P41222	Prostaglandin-H2 D-isomerase OS=Homo sapiens OX=9606 GN=PTGDS PE=1 SV=1	2	2	Protocol-1;Protocol-2
AELKEKFTAFCKAQG	40.64	1726.87	-0.0348	-0.0011	0.00029	29.4	30.5	9	1	P41222	Prostaglandin-H2 D-isomerase OS=Homo sapiens OX=9606 GN=PTGDS PE=1 SV=1	3	4	Protocol-1
AELKEKFTAFCKAQGFTE	37.83	2104.03	-0.0227	-0.0226	0.0025	48	48.1	2	1	P41222	Prostaglandin-H2 D-isomerase OS=Homo sapiens OX=9606 GN=PTGDS PE=1 SV=1	1	1	Protocol-1
AELKEKFTAFCKAQGFTED	44.37	2219.06	-0.0133	-0.0133	0.00028	49	49	1	1	P41222	Prostaglandin-H2 D-isomerase OS=Homo sapiens OX=9606 GN=PTGDS PE=1 SV=1	1	1	Protocol-1
AELKEKFTAFCKAQGFTEDT	122.98	2320.1	-0.0296	0.0041	2.6e-11	49.6	62.771	13	1	P41222	Prostaglandin-H2 D-isomerase OS=Homo sapiens OX=9606 GN=PTGDS PE=1 SV=1	4	7	Protocol-1;Protocol-2
AELKEKFTAFCKAQGFTEDTI	44.1	2433.19	-0.0099	-0.0001	0.00078	63.1	71.4	4	1	P41222	Prostaglandin-H2 D-isomerase OS=Homo sapiens OX=9606 GN=PTGDS PE=1 SV=1	2	3	Protocol-1
AELKSADVN	14.78	945.477	-0.0419	-0.0419	0.041	114.6	114.6	1	1	P12111	Collagen alpha-3(VI) chain OS=Homo sapiens OX=9606 GN=COL6A3 PE=1 SV=5	1	1	Protocol-2
AELLLAACTS	18.04	1047.53	0.0157	0.0157	0.02	59.6	59.6	1	1	Q9UJH8	Meteorin OS=Homo sapiens OX=9606 GN=METRN PE=2 SV=2	1	1	Protocol-2
AELPADALGPLQRA	41.97	1420.77	-0.0126	-0.0126	0.0021	63.7	63.7	1	1	P35858	Insulin-like growth factor-binding protein complex acid labile subunit OS=Homo sapiens OX=9606 GN=IGFALS PE=1 SV=1	1	1	Protocol-1
AELPPKVSV	40.08	938.544	-0.0194	-0.0081	0.0074	37.8	40.4	6	2	P01871;P0DOX6	Immunoglobulin heavy constant mu OS=Homo sapiens OX=9606 GN=IGHM PE=1 SV=4;Immunoglobulin mu heavy chain OS=Homo sapiens OX=9606 PE=1 SV=2	4	5	Protocol-1
AELPPKVSVFVPPRDG	53.19	1706.94	-0.0533	-0.0173	0.001	56.7	61.4	21	2	P01871;P0DOX6	Immunoglobulin heavy constant mu OS=Homo sapiens OX=9606 GN=IGHM PE=1 SV=4;Immunoglobulin mu heavy chain OS=Homo sapiens OX=9606 PE=1 SV=2	7	17	Protocol-1;Protocol-2
AELPPKVSVFVPPRDGF	22.62	1854	-0.0732	-0.0368	0.012	73.7	75.595	3	2	P01871;P0DOX6	Immunoglobulin heavy constant mu OS=Homo sapiens OX=9606 GN=IGHM PE=1 SV=4;Immunoglobulin mu heavy chain OS=Homo sapiens OX=9606 PE=1 SV=2	2	3	Protocol-1;Protocol-2
AELPPKVSVFVPPRDGFFGN	66.06	2172.14	-0.0623	-0.0036	2.4e-06	79	84	117	2	P01871;P0DOX6	Immunoglobulin heavy constant mu OS=Homo sapiens OX=9606 GN=IGHM PE=1 SV=4;Immunoglobulin mu heavy chain OS=Homo sapiens OX=9606 PE=1 SV=2	13	36	Protocol-1;Protocol-2
AELSCKGRCFESFER	35.93	1874.84	-0.0246	-0.0246	0.0014	26.5	26.5	1	1	Q92954	Proteoglycan 4 OS=Homo sapiens OX=9606 GN=PRG4 PE=1 SV=3	1	1	Protocol-1
AENDEEE	18.69	834.288	-0.0371	-0.0314	0.018	0.6	116.2	3	1	Q96MG2	Junctional sarcoplasmic reticulum protein 1 OS=Homo sapiens OX=9606 GN=JSRP1 PE=1 SV=1	3	3	Protocol-1
AENGKLVINGNPI	29.87	1337.73	-0.0012	-0.0012	0.029	46.5	46.5	1	1	P04406	Glyceraldehyde-3-phosphate dehydrogenase OS=Homo sapiens OX=9606 GN=GAPDH PE=1 SV=3	1	1	Protocol-1
AENGKLVINGNPIT	41.1	1438.78	0.0043	0.0043	0.0053	45.3	45.3	1	1	P04406	Glyceraldehyde-3-phosphate dehydrogenase OS=Homo sapiens OX=9606 GN=GAPDH PE=1 SV=3	1	1	Protocol-1
AENSRLPSTQAGVIPQGE	15.52	1852.93	-0.0482	-0.0482	0.035	60.2	60.2	1	1	Q9HBJ7	Ubiquitin carboxyl-terminal hydrolase 29 OS=Homo sapiens OX=9606 GN=USP29 PE=2 SV=1	1	1	Protocol-1
AENYGQPGA	24.07	905.388	0.0327	0.0327	0.015	13.4	13.4	1	1	A1L157	Tetraspanin-11 OS=Homo sapiens OX=9606 GN=TSPAN11 PE=2 SV=2	1	1	Protocol-2
AEPEGGPASEGAARPLPRF	29.2	1907.95	-0.046	-0.043	0.0062	45.0735	48.8405	2	1	P09603	Macrophage colony-stimulating factor 1 OS=Homo sapiens OX=9606 GN=CSF1 PE=1 SV=2	2	2	Protocol-2
AEPEGGPASEGAARPLPRFN	27.2	2021.99	0.008	0.008	0.015	40.5	40.5	1	1	P09603	Macrophage colony-stimulating factor 1 OS=Homo sapiens OX=9606 GN=CSF1 PE=1 SV=2	1	1	Protocol-2
AEPGDPRAMSGRSPP	23.53	1523.72	-0.006	-0.006	0.041	35.518	35.518	1	1	Q96L58	Beta-1 3-galactosyltransferase 6 OS=Homo sapiens OX=9606 GN=B3GALT6 PE=1 SV=2	1	1	Protocol-2
AEPGPDPSE	18.37	897.372	-0.0263	-0.0263	0.019	39.9	39.9	1	1	Q9BPX5	Actin-related protein 2/3 complex subunit 5-like protein OS=Homo sapiens OX=9606 GN=ARPC5L PE=1 SV=1	1	1	Protocol-2
AEPGPTAQK	17.89	897.456	-0.0427	-0.0427	0.021	116.7	116.7	1	1	Q5W0A0	Glutamate-rich protein 6B OS=Homo sapiens OX=9606 GN=ERICH6B PE=2 SV=1	1	1	Protocol-1
AEPRPPHGELQY	27.58	1392.68	-0.01	-0.01	0.0097	38.4	38.4	1	1	P04818	Thymidylate synthase OS=Homo sapiens OX=9606 GN=TYMS PE=1 SV=3	1	1	Protocol-2
AEPVEESLAPPEEMPPGAPG	17.73	2002.92	0.0313	0.0313	0.041	19.5	19.5	1	1	Q6UB99	Ankyrin repeat domain-containing protein 11 OS=Homo sapiens OX=9606 GN=ANKRD11 PE=1 SV=3	1	1	Protocol-1
AEPYEELEAEECGILDGCTNGR	23.59	2511.05	-0.0096	-0.0096	0.0061	79.4	79.4	1	1	Q8N2S1	Latent-transforming growth factor beta-binding protein 4 OS=Homo sapiens OX=9606 GN=LTBP4 PE=1 SV=2	1	1	Protocol-1
AEQNRKDAEAWFNEKSK	43.94	2049.99	-0.0007	0.0005	0.00062	16.2	16.2	2	1	P13645	Keratin, type I cytoskeletal 10 OS=Homo sapiens OX=9606 GN=KRT10 PE=1 SV=6	1	2	Protocol-1
AEQNRKDAEAWFNEKSKEL	24.27	2292.11	-0.0255	-0.0058	0.0057	44.4935	46.855	2	1	P13645	Keratin type I cytoskeletal 10 OS=Homo sapiens OX=9606 GN=KRT10 PE=1 SV=6	1	2	Protocol-2
AERGTPKPPGPPAQP	14.5	1498.79	-0.0048	-0.0048	0.044	36.5	36.5	1	1	Q8N4C8	Misshapen-like kinase 1 OS=Homo sapiens OX=9606 GN=MINK1 PE=1 SV=2	1	1	Protocol-1
AERLFGILAHVASSELPQ	30.41	1937.04	0.0005	0.0005	0.024	71.8	71.8	1	1	Q8IUZ0	Leucine-rich repeat-containing protein 49 OS=Homo sapiens OX=9606 GN=LRRC49 PE=2 SV=2	1	1	Protocol-1
AERSGIPIVTSPYQIHF	34.84	1914	-0.027	-0.0051	0.0018	77.1	77.9	4	1	P01024	Complement C3 OS=Homo sapiens OX=9606 GN=C3 PE=1 SV=2	2	4	Protocol-1;Protocol-2
AERVGAGAPVYL	46.62	1201.65	-0.0043	-0.0018	0.0052	44.6	45.4	5	5	P0C0S8;P16104;Q8IUE6;Q93077;Q9BTM1	Histone H2A type 1 OS=Homo sapiens OX=9606 GN=HIST1H2AG PE=1 SV=2;Histone H2AX OS=Homo sapiens OX=9606 GN=H2AFX PE=1 SV=2;Histone H2A type 2-B OS=Homo sapiens OX=9606 GN=HIST2H2AB PE=1 SV=3;Histone H2A type 1-C OS=Homo sapiens OX=9606 GN=HIST1H2AC PE=1 SV=3;Histone H2A.J OS=Homo sapiens OX=9606 GN=H2AFJ PE=1 SV=1	4	5	Protocol-1
AESAQASAKMV	21.16	1091.53	0.0175	0.0175	0.018	75.034	75.034	1	1	Q9H0R5	Guanylate-binding protein 3 OS=Homo sapiens OX=9606 GN=GBP3 PE=1 SV=3	1	1	Protocol-2
AESDSDDP	18.75	834.288	-0.04	-0.0256	0.017	7.4	107.2	6	1	P0DP91	Chimeric ERCC6-PGBD3 protein OS=Homo sapiens OX=9606 GN=CSB-PGBD3 PE=1 SV=1	4	5	Protocol-2
AESTAETATPDGEH	24.52	1414.58	-0.0259	-0.0259	0.033	67.4	67.4	1	1	Q9BTL4	Immediate early response gene 2 protein OS=Homo sapiens OX=9606 GN=IER2 PE=1 SV=1	1	1	Protocol-1
AESTTVDSPPSSPPPPPPPAQAT	19.96	2227.06	-0.1043	-0.1043	0.016	55.428	55.428	1	1	Q9BYW2	Histone-lysine N-methyltransferase SETD2 OS=Homo sapiens OX=9606 GN=SETD2 PE=1 SV=3	1	1	Protocol-2
AETDPEAEP	16.87	957.393	0.0281	0.0281	0.026	33.1	33.1	1	1	O14492	SH2B adapter protein 2 OS=Homo sapiens OX=9606 GN=SH2B2 PE=1 SV=2	1	1	Protocol-2
AETHGIGEHN	19.51	1063.47	0.0215	0.0215	0.016	36.2	36.2	1	1	Q14520	Hyaluronan-binding protein 2 OS=Homo sapiens OX=9606 GN=HABP2 PE=1 SV=1	1	1	Protocol-2
AETLPEVEA	16.87	957.466	-0.0447	-0.0447	0.026	33.1	33.1	1	1	O75334	Liprin-alpha-2 OS=Homo sapiens OX=9606 GN=PPFIA2 PE=1 SV=2	1	1	Protocol-2
AETLSTAGTTES	21.34	1166.53	-0.0372	-0.0372	0.042	97.1	97.1	1	1	Q8N307	Mucin-20 OS=Homo sapiens OX=9606 GN=MUC20 PE=1 SV=3	1	1	Protocol-2
AETQHIADQV	23.88	1110.53	0.0023	0.0023	0.038	39.9	39.9	1	1	P04080	Cystatin-B OS=Homo sapiens OX=9606 GN=CSTB PE=1 SV=2	1	1	Protocol-1
AETTCHCQCAGMDWTGAR	110.33	2110.81	-0.0257	-0.013	4.9e-11	26	26.1	5	1	Q9HD89	Resistin OS=Homo sapiens OX=9606 GN=RETN PE=1 SV=1	1	2	Protocol-1
AEVAIDESWKGGGPAASLQND	15.21	2113.99	0.0935	0.0935	0.037	84.267	84.267	1	1	Q96K21	Abscission/NoCut checkpoint regulator OS=Homo sapiens OX=9606 GN=ZFYVE19 PE=1 SV=3	1	1	Protocol-2
AEVDGDDD	18.75	834.288	-0.0387	-0.0272	0.017	23.7	71.4	4	1	P05198	Eukaryotic translation initiation factor 2 subunit 1 OS=Homo sapiens OX=9606 GN=EIF2S1 PE=1 SV=3	4	4	Protocol-1;Protocol-2
AEVDGTCY	26.86	913.349	-0.0153	-0.0091	0.0071	24.533	26.7675	3	1	P01876	Immunoglobulin heavy constant alpha 1 OS=Homo sapiens OX=9606 GN=IGHA1 PE=1 SV=2	2	2	Protocol-2
AEVEEHLRSSSL	52.33	1355.67	0.0014	0.0014	0.017	25.8	25.8	1	1	Q14894	Ketimine reductase mu-crystallin OS=Homo sapiens OX=9606 GN=CRYM PE=1 SV=1	1	1	Protocol-2
AEVFADSDDE	17.37	1096.42	-0.0483	-0.0483	0.023	116.8	116.8	1	1	Q9H9R9	Dysbindin domain-containing protein 1 OS=Homo sapiens OX=9606 GN=DBNDD1 PE=1 SV=2	1	1	Protocol-1
AEVGGGGAAGDKGP	21.8	1141.54	-0.0067	-0.0067	0.021	61.5	61.5	1	1	Q9NV56	MRG/MORF4L-binding protein OS=Homo sapiens OX=9606 GN=MRGBP PE=1 SV=1	1	1	Protocol-2
AEVKPLVEKGETITGL	24.91	1682.95	0.001	0.001	0.021	54.1	54.1	1	1	Q92597	Protein NDRG1 OS=Homo sapiens OX=9606 GN=NDRG1 PE=1 SV=1	1	1	Protocol-1
AEVPDVDLECPDAK	42.4	1556.7	-0.0012	0.0007	0.00029	49.7	50.9	3	1	Q09666	Neuroblast differentiation-associated protein AHNAK OS=Homo sapiens OX=9606 GN=AHNAK PE=1 SV=2	2	2	Protocol-1
AEVPGLPGPEGPPGPPG	20.97	1523.76	-0.0372	-0.0372	0.036	37.2	37.2	1	1	Q5TAT6	Collagen alpha-1(XIII) chain OS=Homo sapiens OX=9606 GN=COL13A1 PE=1 SV=1	1	1	Protocol-1
AEVPGSEGGSATGESACH	19.29	1701.69	-0.0397	-0.0397	0.017	49.4	49.4	1	1	O95206	Protocadherin-8 OS=Homo sapiens OX=9606 GN=PCDH8 PE=2 SV=2	1	1	Protocol-1
AEVSKLVTDLTKVH	26.92	1538.87	-0.0131	-0.0131	0.018	53.4	53.4	1	1	P02768	Serum albumin OS=Homo sapiens OX=9606 GN=ALB PE=1 SV=2	1	1	Protocol-1
AEVTEYEV	16.96	938.423	0.0375	0.0375	0.05	26.6	26.6	1	1	Q8WZ42	Titin OS=Homo sapiens OX=9606 GN=TTN PE=1 SV=4	1	1	Protocol-1
AEVTSPKVDVFNANSNL	36.55	1803.9	0.0003	0.0145	0.0019	62.9	64.4	4	1	P09327	Villin-1 OS=Homo sapiens OX=9606 GN=VIL1 PE=1 SV=4	2	3	Protocol-1
AEVYHNLK	45.5	972.503	-0.0011	-0.0011	0.037	6	6	1	1	P06733	Alpha-enolase OS=Homo sapiens OX=9606 GN=ENO1 PE=1 SV=2	1	1	Protocol-1
AEVYHNLKNVIKEK	30.95	1683.93	-0.0098	-0.0098	0.0033	23.6	23.6	1	1	P06733	Alpha-enolase OS=Homo sapiens OX=9606 GN=ENO1 PE=1 SV=2	1	1	Protocol-1
AEYEKVELPSEEQVSGSQGPSEEKPAPLA	20.17	3084.48	0.0102	0.0102	0.013	59.9	59.9	1	1	Q02952	A-kinase anchor protein 12 OS=Homo sapiens OX=9606 GN=AKAP12 PE=1 SV=4	1	1	Protocol-2
AEYHAKATEHLSTL	30.96	1569.78	-0.0124	0.002	0.023	19.2	21.1	4	1	P02647	Apolipoprotein A-I OS=Homo sapiens OX=9606 GN=APOA1 PE=1 SV=1	3	4	Protocol-1
AEYPFNQSPVVTR	58.28	1506.75	-0.0098	-0.0042	0.00015	48	48.1	4	1	P55000	Secreted Ly-6/uPAR-related protein 1 OS=Homo sapiens OX=9606 GN=SLURP1 PE=1 SV=2	1	2	Protocol-1
AFAEARKMSSSDEGAKF	33.49	1830.86	-0.0196	-0.0076	0.0057	24.7	26.8	8	1	Q99519	Sialidase-1 OS=Homo sapiens OX=9606 GN=NEU1 PE=1 SV=1	7	8	Protocol-1
AFALGILK	16.61	831.522	0.0129	0.0129	0.028	85	85	1	1	Q5VZE5	N-alpha-acetyltransferase 35 NatC auxiliary subunit OS=Homo sapiens OX=9606 GN=NAA35 PE=1 SV=1	1	1	Protocol-2
AFAQYLQQCPFEDHV	58.79	1851.83	-0.007	0.007	3.5e-05	73.7	77.4	11	1	P02768	Serum albumin OS=Homo sapiens OX=9606 GN=ALB PE=1 SV=2	6	10	Protocol-1
AFATTPDGYTPELPLPLII	43.7	2028.08	-0.0062	-0.0017	0.00013	103.5	103.5	3	1	Q02487	Desmocollin-2 OS=Homo sapiens OX=9606 GN=DSC2 PE=1 SV=1	1	2	Protocol-1
AFCKAQGFT	29.13	1028.47	-0.0113	-0.0113	0.014	21	21	1	1	P41222	Prostaglandin-H2 D-isomerase OS=Homo sapiens OX=9606 GN=PTGDS PE=1 SV=1	1	1	Protocol-1
AFCKAQGFTEDT	33.01	1373.59	0.0046	0.0055	0.0073	29.1	30.4	2	1	P41222	Prostaglandin-H2 D-isomerase OS=Homo sapiens OX=9606 GN=PTGDS PE=1 SV=1	2	2	Protocol-2
AFCKAQGFTEDTI	65.11	1486.68	-0.015	0.0046	9.9e-06	48.6	54.5	9	1	P41222	Prostaglandin-H2 D-isomerase OS=Homo sapiens OX=9606 GN=PTGDS PE=1 SV=1	2	5	Protocol-1;Protocol-2
AFCKAQGFTEDTIV	22.52	1585.74	-0.0096	-0.0096	0.0084	63.1	63.1	1	1	P41222	Prostaglandin-H2 D-isomerase OS=Homo sapiens OX=9606 GN=PTGDS PE=1 SV=1	1	1	Protocol-2
AFCKAQGFTEDTIVFLPQTDKCMTEQ	21.58	3064.4	0.007	0.007	0.0095	76.7	76.7	1	1	P41222	Prostaglandin-H2 D-isomerase OS=Homo sapiens OX=9606 GN=PTGDS PE=1 SV=1	1	1	Protocol-1
AFDAVKGK	53.1	834.46	-0.004	-0.004	0.021	3	3	1	1	P02760	Protein AMBP OS=Homo sapiens OX=9606 GN=AMBP PE=1 SV=1	1	1	Protocol-2
AFDAVKGKCVLFPY	30.59	1613.83	-0.0096	-0.0096	0.0063	64.5	64.5	1	1	P02760	Protein AMBP OS=Homo sapiens OX=9606 GN=AMBP PE=1 SV=1	1	1	Protocol-1
AFDAVKGKCVLFPYGGCQGNGNK	24.08	2486.18	-0.0017	-0.0017	0.0098	48.7	48.7	1	1	P02760	Protein AMBP OS=Homo sapiens OX=9606 GN=AMBP PE=1 SV=1	1	1	Protocol-1
AFDVNDEKNWGLS	29.25	1493.68	0.013	0.013	0.0075	63.4	63.4	1	1	P02763	Alpha-1-acid glycoprotein 1 OS=Homo sapiens OX=9606 GN=ORM1 PE=1 SV=1	1	1	Protocol-2
AFDVNDEKNWGLSV	53.25	1592.75	-0.0128	0.0159	0.0011	75.1	76.3	7	1	P02763	Alpha-1-acid glycoprotein 1 OS=Homo sapiens OX=9606 GN=ORM1 PE=1 SV=1	4	5	Protocol-2
AFDVNDEKNWGLSVY	22.11	1755.81	0.0092	0.0092	0.0084	79.1	79.1	1	1	P02763	Alpha-1-acid glycoprotein 1 OS=Homo sapiens OX=9606 GN=ORM1 PE=1 SV=1	1	1	Protocol-2
AFEVYDDFLHYKK	22.62	1673.81	-0.0184	-0.0184	0.012	62.9	62.9	1	1	P53634	Dipeptidyl peptidase 1 OS=Homo sapiens OX=9606 GN=CTSC PE=1 SV=2	1	1	Protocol-1
AFEVYDDFLHYKKGI	57.22	1843.91	-0.0302	-0.021	1.7e-05	77	78.6	2	1	P53634	Dipeptidyl peptidase 1 OS=Homo sapiens OX=9606 GN=CTSC PE=1 SV=2	1	2	Protocol-1;Protocol-2
AFEVYDDFLHYKKGIYHH	26.89	2281.1	-0.0104	-0.0021	0.012	58.8	58.8	2	1	P53634	Dipeptidyl peptidase 1 OS=Homo sapiens OX=9606 GN=CTSC PE=1 SV=2	1	1	Protocol-1
AFEVYDDFLHYKKGIYHHTG	40.92	2439.16	-0.0084	0.0155	0.00034	56.5	56.7	10	1	P53634	Dipeptidyl peptidase 1 OS=Homo sapiens OX=9606 GN=CTSC PE=1 SV=2	2	4	Protocol-1
AFFEETARQLGLGCQKVEVAPGYVV	31.52	2767.4	-0.003	0.0011	0.0054	89	89.1	2	1	Q03154	Aminoacylase-1 OS=Homo sapiens OX=9606 GN=ACY1 PE=1 SV=1	1	2	Protocol-1
AFFVLVPLA	15.36	975.579	0.0293	0.0293	0.036	111.5	111.5	1	1	Q5JQS5	Olfactory receptor 2B11 OS=Homo sapiens OX=9606 GN=OR2B11 PE=2 SV=1	1	1	Protocol-1
AFGDRVKHWITFSD	22.32	1677.83	0.0668	0.0668	0.019	65.8	65.8	1	1	Q6UWM7	Lactase-like protein OS=Homo sapiens OX=9606 GN=LCTL PE=1 SV=2	1	1	Protocol-1
AFINTAK	17	763.423	0.0341	0.0341	0.034	66.8	66.8	1	1	Q8WUD1	Ras-related protein Rab-2B OS=Homo sapiens OX=9606 GN=RAB2B PE=1 SV=1	1	1	Protocol-1
AFIQLWAFDAVK	49.82	1407.76	-0.0275	-0.0021	0.00099	91.4	93.747	6	1	P02760	Protein AMBP OS=Homo sapiens OX=9606 GN=AMBP PE=1 SV=1	3	5	Protocol-1;Protocol-2
AFIQLWAFDAVKGK	59.1	1592.87	-0.0007	0.0083	0.0004	81.4	82.734	4	1	P02760	Protein AMBP OS=Homo sapiens OX=9606 GN=AMBP PE=1 SV=1	2	3	Protocol-1;Protocol-2
AFIRKLHPTDN	36.8	1310.71	0.0038	0.0038	0.0083	12.2	12.2	1	1	P30039	Phenazine biosynthesis-like domain-containing protein OS=Homo sapiens OX=9606 GN=PBLD PE=1 SV=2	1	1	Protocol-1
AFISSSKF	15.77	885.46	0.0079	0.0079	0.033	104.6	104.6	1	1	P17017	Zinc finger protein 14 OS=Homo sapiens OX=9606 GN=ZNF14 PE=2 SV=3	1	1	Protocol-2
AFIVSEFDYVEKQA	22.28	1644.8	-0.0026	-0.0026	0.029	82.4	82.4	1	1	P15144	Aminopeptidase N OS=Homo sapiens OX=9606 GN=ANPEP PE=1 SV=4	1	1	Protocol-2
AFKIFFP	14.74	868.485	0.0107	0.0107	0.041	21.2	21.2	1	1	P49916	DNA ligase 3 OS=Homo sapiens OX=9606 GN=LIG3 PE=1 SV=2	1	1	Protocol-1
AFLWTTYSNEKIDTDET	19.89	2032.93	0.0968	0.0968	0.014	64.3	64.3	1	1	Q8N7M2	Zinc finger protein 283 OS=Homo sapiens OX=9606 GN=ZNF283 PE=1 SV=4	1	1	Protocol-2
AFNINLLGTKEQAHRI	38.85	1824	-0.0172	-0.0129	0.00041	52.8	52.9	2	1	O95954	Formimidoyltransferase-cyclodeaminase OS=Homo sapiens OX=9606 GN=FTCD PE=1 SV=2	1	2	Protocol-1
AFPDQLTVSPAALVPGDPEVACTAHKVTPVDPNALS	18.75	3683.85	-0.0175	0.0389	0.027	88	89.7315	2	1	Q13477	Mucosal addressin cell adhesion molecule 1 OS=Homo sapiens OX=9606 GN=MADCAM1 PE=1 SV=2	2	2	Protocol-2
AFPGHVFSR	35.95	1016.52	-0.0381	-0.0324	0.036	35.846	55.923	4	1	P98160	Basement membrane-specific heparan sulfate proteoglycan core protein OS=Homo sapiens OX=9606 GN=HSPG2 PE=1 SV=4	1	1	Protocol-2
AFPGHVFSRSLPEVPET	26.02	1868.94	-0.0126	0.0007	0.012	63.1	66.568	5	1	P98160	Basement membrane-specific heparan sulfate proteoglycan core protein OS=Homo sapiens OX=9606 GN=HSPG2 PE=1 SV=4	2	3	Protocol-1;Protocol-2
AFPGHVFSRSLPEVPETIE	32.13	2111.07	-0.0217	-0.0217	0.0072	75.1	75.1	1	1	P98160	Basement membrane-specific heparan sulfate proteoglycan core protein OS=Homo sapiens OX=9606 GN=HSPG2 PE=1 SV=4	1	1	Protocol-1
AFPGHVFSRSLPEVPETIEL	26.29	2224.15	-0.0398	-0.0058	0.0057	83.3	85.5	6	1	P98160	Basement membrane-specific heparan sulfate proteoglycan core protein OS=Homo sapiens OX=9606 GN=HSPG2 PE=1 SV=4	4	6	Protocol-1;Protocol-2
AFPIAKDRCVVA	30.1	1345.72	0.0024	0.0024	0.023	39.4	39.4	1	1	Q8TER0	Sushi, nidogen and EGF-like domain-containing protein 1 OS=Homo sapiens OX=9606 GN=SNED1 PE=2 SV=2	1	1	Protocol-1
AFPSTPVNPLRL	46.56	1310.73	-0.011	0.0636	0.0014	75.3	76.5	12	1	O43451	Maltase-glucoamylase, intestinal OS=Homo sapiens OX=9606 GN=MGAM PE=1 SV=5	6	10	Protocol-1
AFQTGGKLYLIL	20.34	1322.76	-0.0188	-0.0188	0.041	36.7	36.7	1	1	P23443	Ribosomal protein S6 kinase beta-1 OS=Homo sapiens OX=9606 GN=RPS6KB1 PE=1 SV=2	1	1	Protocol-1
AFQYHSKEQQCVIMAENR	44.82	2238.03	-0.0143	-0.0143	7.1e-05	30.8	30.8	1	2	P00747;Q02325	Plasminogen OS=Homo sapiens OX=9606 GN=PLG PE=1 SV=2;Plasminogen-like protein B OS=Homo sapiens OX=9606 GN=PLGLB1 PE=3 SV=1	1	1	Protocol-1
AFREGTINVHDVETQF	28.13	1861.9	-0.0473	-0.0183	0.012	58.8	59.2	3	1	P15941	Mucin-1 OS=Homo sapiens OX=9606 GN=MUC1 PE=1 SV=3	3	3	Protocol-1
AFREKEWQRL	36.18	1361.72	-0.0149	-0.0149	0.023	22.8	22.8	1	1	Q03154	Aminoacylase-1 OS=Homo sapiens OX=9606 GN=ACY1 PE=1 SV=1	1	1	Protocol-1
AFRQGHNSVF	46.84	1161.57	-0.0224	0.0027	0.00037	16.3	21.9	22	1	P02790	Hemopexin OS=Homo sapiens OX=9606 GN=HPX PE=1 SV=2	10	15	Protocol-1;Protocol-2
AFRQGHNSVFL	27.91	1274.65	-0.0065	-0.0041	0.021	31.6	31.7	2	1	P02790	Hemopexin OS=Homo sapiens OX=9606 GN=HPX PE=1 SV=2	1	1	Protocol-1
AFSDGLAHLDNLKG	43.23	1456.73	-0.0081	-0.005	0.00022	54.1	54.1	2	2	P02042;P68871	Hemoglobin subunit delta OS=Homo sapiens OX=9606 GN=HBD PE=1 SV=2;Hemoglobin subunit beta OS=Homo sapiens OX=9606 GN=HBB PE=1 SV=2	1	2	Protocol-1
AFSKALPRS	51.66	975.55	-0.0014	-0.0002	0.014	11.6	13.1	2	1	Q99969	Retinoic acid receptor responder protein 2 OS=Homo sapiens OX=9606 GN=RARRES2 PE=1 SV=1	2	2	Protocol-1
AFSMDEHNAALR	50.19	1360.62	-0.0038	-0.0001	0.0018	30.4	31.9	2	1	Q9NZH0	G-protein coupled receptor family C group 5 member B OS=Homo sapiens OX=9606 GN=GPRC5B PE=2 SV=2	1	2	Protocol-1
AFSQGSVGFL	31.46	1011.5	-0.0045	-0.0045	0.036	73.1	73.1	1	1	P14543	Nidogen-1 OS=Homo sapiens OX=9606 GN=NID1 PE=1 SV=3	1	1	Protocol-1
AFSQGSVGFLWK	24.78	1325.68	-0.0059	-0.0059	0.035	72.3	72.3	1	1	P14543	Nidogen-1 OS=Homo sapiens OX=9606 GN=NID1 PE=1 SV=3	1	1	Protocol-1
AFSTCDS	14.89	786.285	0.0213	0.0213	0.04	104.624	104.624	1	1	Q8NH06	Olfactory receptor 1P1 OS=Homo sapiens OX=9606 GN=OR1P1 PE=2 SV=2	1	1	Protocol-2
AFTAVGDGPPSPTIQVKTQ	37.52	1912.99	-0.0128	0.0116	0.00085	57.7	59.2	5	1	P10586	Receptor-type tyrosine-protein phosphatase F OS=Homo sapiens OX=9606 GN=PTPRF PE=1 SV=2	4	5	Protocol-1
AFTDTERLIGDAAKNQV	18.74	1847.94	0.0001	0.0001	0.034	64.6	64.6	1	3	P0DMV8;P11142;P34931	Heat shock 70 kDa protein 1A OS=Homo sapiens OX=9606 GN=HSPA1A PE=1 SV=1;Heat shock cognate 71 kDa protein OS=Homo sapiens OX=9606 GN=HSPA8 PE=1 SV=1;Heat shock 70 kDa protein 1-like OS=Homo sapiens OX=9606 GN=HSPA1L PE=1 SV=2	1	1	Protocol-1
AFTECCQAADKAACLL	16.31	1827.8	0.0027	0.0027	0.03	61	61	1	1	P02768	Serum albumin OS=Homo sapiens OX=9606 GN=ALB PE=1 SV=2	1	1	Protocol-1
AFTECCQAADKAACLLPK	24.96	2052.94	-0.0111	-0.0111	0.017	54	54	1	1	P02768	Serum albumin OS=Homo sapiens OX=9606 GN=ALB PE=1 SV=2	1	1	Protocol-1
AFTECCQAADKAACLLPKLDE	38.06	2410.1	-0.0058	-0.0058	0.00035	71.6	71.6	1	1	P02768	Serum albumin OS=Homo sapiens OX=9606 GN=ALB PE=1 SV=2	1	1	Protocol-1
AFTECCQAADKAACLLPKLDEL	51.1	2523.18	-0.0454	0.004	2.4e-05	82.7	84.145	3	1	P02768	Serum albumin OS=Homo sapiens OX=9606 GN=ALB PE=1 SV=2	2	3	Protocol-2
AFTKNQKDPGVLDR	55.11	1587.84	-0.0056	-0.0015	0.00065	14.2	14.3	2	1	P31949	Protein S100-A11 OS=Homo sapiens OX=9606 GN=S100A11 PE=1 SV=2	1	2	Protocol-1
AFTSKADLSGITGARN	85.94	1607.83	-0.0398	0.0157	1e-06	36.9	43.8245	39	1	P01011	Alpha-1-antichymotrypsin OS=Homo sapiens OX=9606 GN=SERPINA3 PE=1 SV=2	10	21	Protocol-1;Protocol-2
AFTSKADLSGITGARNL	49.57	1720.91	-0.0188	-0.0023	0.0001	52.8	55.4	6	1	P01011	Alpha-1-antichymotrypsin OS=Homo sapiens OX=9606 GN=SERPINA3 PE=1 SV=2	2	4	Protocol-1;Protocol-2
AFWKTDASDVKPC	56.16	1523.71	-0.0008	0.0005	0.00026	38	38.3	3	1	P02749	Beta-2-glycoprotein 1 OS=Homo sapiens OX=9606 GN=APOH PE=1 SV=3	2	3	Protocol-1
AFWPGHIAPGVTHE	44.6	1517.74	-0.0229	-0.0229	0.0026	53.1	53.1	1	1	P15289	Arylsulfatase A OS=Homo sapiens OX=9606 GN=ARSA PE=1 SV=3	1	1	Protocol-1
AFWPGHIAPGVTHELA	27.81	1701.86	0.0029	0.0029	0.0076	65.8	65.8	1	1	P15289	Arylsulfatase A OS=Homo sapiens OX=9606 GN=ARSA PE=1 SV=3	1	1	Protocol-1
AFWPGHIAPGVTHELASSL	31.49	1989.01	-0.0392	0.0669	0.0097	80.5645	82.2	5	1	P15289	Arylsulfatase A OS=Homo sapiens OX=9606 GN=ARSA PE=1 SV=3	1	2	Protocol-1;Protocol-2
AGAAAGGPGVSGVCVCK	59.64	1516.71	-0.0063	0.007	7.1e-05	28.3	29.3	5	1	Q16270	Insulin-like growth factor-binding protein 7 OS=Homo sapiens OX=9606 GN=IGFBP7 PE=1 SV=1	3	5	Protocol-1
AGAAVDELGKVLTPTQVKNRPT	71.31	2264.25	-0.0437	-0.0033	3.7e-07	53.9	62.2	12	1	P30086	Phosphatidylethanolamine-binding protein 1 OS=Homo sapiens OX=9606 GN=PEBP1 PE=1 SV=3	3	7	Protocol-1;Protocol-2
AGAAVDELGKVLTPTQVKNRPTS	117	2351.28	-0.0302	0.0232	3.8e-10	51.6	59.9795	35	1	P30086	Phosphatidylethanolamine-binding protein 1 OS=Homo sapiens OX=9606 GN=PEBP1 PE=1 SV=3	10	23	Protocol-1;Protocol-2
AGAAVDELGKVLTPTQVKNRPTSI	95.14	2464.36	-0.0058	0.009	5.3e-09	63.7	63.8	8	1	P30086	Phosphatidylethanolamine-binding protein 1 OS=Homo sapiens OX=9606 GN=PEBP1 PE=1 SV=3	1	2	Protocol-1
AGACGVGGYGSR	20.06	1110.49	-0.0017	-0.0017	0.034	10.4	10.4	1	1	P13647	Keratin, type II cytoskeletal 5 OS=Homo sapiens OX=9606 GN=KRT5 PE=1 SV=3	1	1	Protocol-1
AGACGVGGYGSRSL	41.08	1310.6	-0.0055	-0.0055	0.01	27.7	27.7	1	1	P13647	Keratin, type II cytoskeletal 5 OS=Homo sapiens OX=9606 GN=KRT5 PE=1 SV=3	1	1	Protocol-1
AGACGVGGYGSRSLY	32.71	1473.67	-0.0117	-0.0028	0.0044	38.7	40.2	5	2	P13647;P13647	Keratin type II cytoskeletal 5 OS=Homo sapiens OX=9606 GN=KRT5 PE=1 SV=3;Keratin, type II cytoskeletal 5 OS=Homo sapiens OX=9606 GN=KRT5 PE=1 SV=3	3	5	Protocol-1;Protocol-2
AGAHLQGGAKRVII	27.77	1389.82	-0.0091	-0.0046	0.0098	18.5	19.8	4	1	P04406	Glyceraldehyde-3-phosphate dehydrogenase OS=Homo sapiens OX=9606 GN=GAPDH PE=1 SV=3	3	3	Protocol-1
AGALNSNDAFVLKTPSAA	39.47	1745.89	-0.0041	-0.0041	0.0054	66.4	66.4	1	1	P06396	Gelsolin OS=Homo sapiens OX=9606 GN=GSN PE=1 SV=1	1	1	Protocol-1
AGAPPPGPPQP	31.61	984.503	0.0067	0.0067	0.03	60.7	60.7	1	1	Q16760	Diacylglycerol kinase delta OS=Homo sapiens OX=9606 GN=DGKD PE=1 SV=4	1	1	Protocol-1
AGAPQGRVPEARPNS	23.28	1505.77	-0.0146	-0.0146	0.037	11.5	11.5	1	1	P06396	Gelsolin OS=Homo sapiens OX=9606 GN=GSN PE=1 SV=1	1	1	Protocol-1
AGAPQGRVPEARPNSM	16.37	1636.81	-0.0225	-0.0225	0.029	20.2	20.2	1	1	P06396	Gelsolin OS=Homo sapiens OX=9606 GN=GSN PE=1 SV=1	1	1	Protocol-1
AGAQGPPGPAGPAG	44.92	1103.54	-0.0117	-0.0073	0.009	30.4	31.9	2	1	P02452	Collagen alpha-1(I) chain OS=Homo sapiens OX=9606 GN=COL1A1 PE=1 SV=5	1	2	Protocol-1
AGARAPMGQGFL	23.04	1174.59	-0.0064	-0.0064	0.018	46.4	46.4	1	1	Q7Z4F1	Low-density lipoprotein receptor-related protein 10 OS=Homo sapiens OX=9606 GN=LRP10 PE=1 SV=2	1	1	Protocol-1
AGATGLERFTG	46.57	1078.54	-0.0111	-0.0092	0.0038	33.9	34.2	3	1	P39059	Collagen alpha-1(XV) chain OS=Homo sapiens OX=9606 GN=COL15A1 PE=1 SV=2	2	3	Protocol-1
AGATGLERFTGSL	63.81	1278.66	-0.0107	0.0027	3.7e-05	59.4	62.7	12	1	P39059	Collagen alpha-1(XV) chain OS=Homo sapiens OX=9606 GN=COL15A1 PE=1 SV=2	7	11	Protocol-1;Protocol-2
AGATGLERFTGSLQQ	33.48	1534.77	-0.0014	0.0043	0.008	53.7	53.9	4	1	P39059	Collagen alpha-1(XV) chain OS=Homo sapiens OX=9606 GN=COL15A1 PE=1 SV=2	3	4	Protocol-1
AGATLGCYNKG	37.41	1110.51	-0.0256	-0.0174	0.024	25.8	27.3	3	1	Q9UGU0	Transcription factor 20 OS=Homo sapiens OX=9606 GN=TCF20 PE=1 SV=3	2	3	Protocol-1
AGAVISPSDEDSHTFTV	14.42	1731.8	-0.0793	-0.0793	0.044	32.505	32.505	1	1	Q9BXB4	Oxysterol-binding protein-related protein 11 OS=Homo sapiens OX=9606 GN=OSBPL11 PE=1 SV=2	1	1	Protocol-2
AGCGMGFGD	15.68	870.3	-0.0231	-0.0231	0.034	108.8	108.8	1	1	Q9NSB2	Keratin type II cuticular Hb4 OS=Homo sapiens OX=9606 GN=KRT84 PE=2 SV=2	1	1	Protocol-2
AGCTADFRNRDHDTF	20.73	1781.75	-0.0144	-0.0066	0.021	20.6	21	3	1	Q12907	Vesicular integral-membrane protein VIP36 OS=Homo sapiens OX=9606 GN=LMAN2 PE=1 SV=1	2	3	Protocol-1
AGCTADFRNRDHDTFL	27.14	1894.84	-0.0133	-0.0095	0.0029	34.6	35.4	4	1	Q12907	Vesicular integral-membrane protein VIP36 OS=Homo sapiens OX=9606 GN=LMAN2 PE=1 SV=1	2	3	Protocol-1
AGCYALGTVGYRVATFHDCEDAAR	15.13	2659.19	-0.0432	-0.0432	0.038	22.9725	22.9725	1	1	Q9P2X0	Dolichol-phosphate mannosyltransferase subunit 3 OS=Homo sapiens OX=9606 GN=DPM3 PE=1 SV=2	1	1	Protocol-2
AGDASSHRPSCSQDLEAGLSEAVPGSASMSRS	18.16	3203.42	0.0017	0.0512	0.023	61.7	66.605	2	1	O60320	Protein FAM189A1 OS=Homo sapiens OX=9606 GN=FAM189A1 PE=2 SV=4	1	2	Protocol-1;Protocol-2
AGDAVPGPKDGSAPEVRGA	38.93	1749.86	-0.0468	-0.0055	0.0013	36.5	36.7	2	1	O15240	Neurosecretory protein VGF OS=Homo sapiens OX=9606 GN=VGF PE=1 SV=2	1	2	Protocol-1
AGDDAPRAVF	36.88	1017.49	-0.0071	-0.0071	0.037	32.9	32.9	1	4	A5A3E0;P0CG38;P60709;P62736	POTE ankyrin domain family member F OS=Homo sapiens OX=9606 GN=POTEF PE=1 SV=2;POTE ankyrin domain family member I OS=Homo sapiens OX=9606 GN=POTEI PE=3 SV=1;Actin cytoplasmic 1 OS=Homo sapiens OX=9606 GN=ACTB PE=1 SV=1;Actin aortic smooth muscle OS=Homo sapiens OX=9606 GN=ACTA2 PE=1 SV=1	1	1	Protocol-2
AGDDAPRAVFPSIVGRPR	54.58	1880	-0.0376	-0.0124	3.1e-05	47.6	52.621	4	8	A5A3E0;P0CG38;P60709;P60709;P62736;P62736;P68032;Q6S8J3	POTE ankyrin domain family member F OS=Homo sapiens OX=9606 GN=POTEF PE=1 SV=2;POTE ankyrin domain family member I OS=Homo sapiens OX=9606 GN=POTEI PE=3 SV=1;Actin cytoplasmic 1 OS=Homo sapiens OX=9606 GN=ACTB PE=1 SV=1;Actin, cytoplasmic 1 OS=Homo sapiens OX=9606 GN=ACTB PE=1 SV=1;Actin aortic smooth muscle OS=Homo sapiens OX=9606 GN=ACTA2 PE=1 SV=1;Actin, aortic smooth muscle OS=Homo sapiens OX…	1	3	Protocol-1;Protocol-2
AGDGPWSLPVPLEAWRPGQAQP	25.53	2328.17	-0.0099	0.0214	0.011	93.2	93.7905	5	1	P30530	Tyrosine-protein kinase receptor UFO OS=Homo sapiens OX=9606 GN=AXL PE=1 SV=4	4	5	Protocol-1;Protocol-2
AGDKAKQVQWTNVYLDA	26.11	1905.96	-0.0038	0.0024	0.027	54.5	54.5	2	1	P54289	Voltage-dependent calcium channel subunit alpha-2/delta-1 OS=Homo sapiens OX=9606 GN=CACNA2D1 PE=1 SV=3	1	2	Protocol-1
AGDKGYLTKEDLRVL	54.27	1676.91	-0.0226	-0.0162	0.00012	45.3	45.4	3	1	P60903	Protein S100-A10 OS=Homo sapiens OX=9606 GN=S100A10 PE=1 SV=2	2	3	Protocol-1
AGDNKYMHL	41.2	1047.48	-0.0057	-0.0057	0.0015	19	19	1	1	P01040	Cystatin-A OS=Homo sapiens OX=9606 GN=CSTA PE=1 SV=1	1	1	Protocol-1
AGDNKYMHLKV	28.45	1274.64	0.0002	0.0004	0.016	23	23	2	1	P01040	Cystatin-A OS=Homo sapiens OX=9606 GN=CSTA PE=1 SV=1	1	2	Protocol-1
AGDWVLE	30.2	788.37	-0.0154	-0.0154	0.042	57.5	57.5	1	1	Q92824	Proprotein convertase subtilisin/kexin type 5 OS=Homo sapiens OX=9606 GN=PCSK5 PE=1 SV=4	1	1	Protocol-1
AGEGTLARAQPPAPQSPPAPQSPPAGTLSG	32.19	2807.42	-0.0258	0.0526	0.0014	52.9	59.411	15	1	Q14767	Latent-transforming growth factor beta-binding protein 2 OS=Homo sapiens OX=9606 GN=LTBP2 PE=1 SV=3	7	11	Protocol-1;Protocol-2
AGEVQVQRLQGDAV	62.05	1468.76	-0.0192	-0.0152	2.3e-05	44.5	44.6	2	1	Q969P0	Immunoglobulin superfamily member 8 OS=Homo sapiens OX=9606 GN=IGSF8 PE=1 SV=1	1	2	Protocol-2
AGFAGDDAPR	79.8	975.441	-0.0302	0	1.1e-05	14.4	19.8	23	10	A5A3E0;P0CG38;P0CG39;P60709;P60709;P62736;P63261;P63267;P68032;Q6S8J3	POTE ankyrin domain family member F OS=Homo sapiens OX=9606 GN=POTEF PE=1 SV=2;POTE ankyrin domain family member I OS=Homo sapiens OX=9606 GN=POTEI PE=3 SV=1;POTE ankyrin domain family member J OS=Homo sapiens OX=9606 GN=POTEJ PE=3 SV=1;Actin cytoplasmic 1 OS=Homo sapiens OX=9606 GN=ACTB PE=1 SV=1;Actin, cytoplasmic 1 OS=Homo sapiens OX=9606 GN=ACTB PE=1 SV=1;Actin, aortic smooth muscle OS=Homo s…	6	14	Protocol-1;Protocol-2
AGFAGDDAPRA	34.35	1046.48	-0.0307	-0.0077	0.007	20.2	25.2835	3	3	A5A3E0;P0CG39;P60709	POTE ankyrin domain family member F OS=Homo sapiens OX=9606 GN=POTEF PE=1 SV=2;POTE ankyrin domain family member J OS=Homo sapiens OX=9606 GN=POTEJ PE=3 SV=1;Actin cytoplasmic 1 OS=Homo sapiens OX=9606 GN=ACTB PE=1 SV=1	2	3	Protocol-2
AGFAGDDAPRAVF	80.96	1292.62	-0.03	-0.0188	4.9e-06	57.358	61.095	7	7	A5A3E0;P0CG38;P60709;P62736;P63261;P68032;Q6S8J3	POTE ankyrin domain family member F OS=Homo sapiens OX=9606 GN=POTEF PE=1 SV=2;POTE ankyrin domain family member I OS=Homo sapiens OX=9606 GN=POTEI PE=3 SV=1;Actin cytoplasmic 1 OS=Homo sapiens OX=9606 GN=ACTB PE=1 SV=1;Actin aortic smooth muscle OS=Homo sapiens OX=9606 GN=ACTA2 PE=1 SV=1;Actin cytoplasmic 2 OS=Homo sapiens OX=9606 GN=ACTG1 PE=1 SV=1;Actin alpha cardiac muscle 1 OS=Homo sapiens O…	3	4	Protocol-2
AGFAGDDAPRAVFPSIV	34.09	1688.85	0.0016	0.0112	0.0037	84.2	84.3	2	4	A5A3E0;P0CG38;P60709;P62736	POTE ankyrin domain family member F OS=Homo sapiens OX=9606 GN=POTEF PE=1 SV=2;POTE ankyrin domain family member I OS=Homo sapiens OX=9606 GN=POTEI PE=3 SV=1;Actin, cytoplasmic 1 OS=Homo sapiens OX=9606 GN=ACTB PE=1 SV=1;Actin, aortic smooth muscle OS=Homo sapiens OX=9606 GN=ACTA2 PE=1 SV=1	1	2	Protocol-1
AGFAGDDAPRAVFPSIVG	48.1	1745.87	-0.0162	0.0141	5.7e-05	78.9	82.152	13	7	A5A3E0;P0CG38;P0CG39;P60709;P60709;P62736;P63267	POTE ankyrin domain family member F OS=Homo sapiens OX=9606 GN=POTEF PE=1 SV=2;POTE ankyrin domain family member I OS=Homo sapiens OX=9606 GN=POTEI PE=3 SV=1;POTE ankyrin domain family member J OS=Homo sapiens OX=9606 GN=POTEJ PE=3 SV=1;Actin cytoplasmic 1 OS=Homo sapiens OX=9606 GN=ACTB PE=1 SV=1;Actin, cytoplasmic 1 OS=Homo sapiens OX=9606 GN=ACTB PE=1 SV=1;Actin, aortic smooth muscle OS=Homo s…	4	9	Protocol-1;Protocol-2
AGFAGDDAPRAVFPSIVGRP	38.86	1999.03	-0.0568	-0.0314	0.00038	70.9	75.403	3	6	A5A3E0;P0CG38;P60709;P60709;P62736;P63267	POTE ankyrin domain family member F OS=Homo sapiens OX=9606 GN=POTEF PE=1 SV=2;POTE ankyrin domain family member I OS=Homo sapiens OX=9606 GN=POTEI PE=3 SV=1;Actin cytoplasmic 1 OS=Homo sapiens OX=9606 GN=ACTB PE=1 SV=1;Actin, cytoplasmic 1 OS=Homo sapiens OX=9606 GN=ACTB PE=1 SV=1;Actin, aortic smooth muscle OS=Homo sapiens OX=9606 GN=ACTA2 PE=1 SV=1;Actin, gamma-enteric smooth muscle OS=Homo sa…	2	3	Protocol-1;Protocol-2
AGFAGDDAPRAVFPSIVGRPR	34.93	2155.13	-0.0093	-0.0014	0.0011	60.8	60.8	2	5	A5A3E0;P0CG38;P60709;P62736;P68032	POTE ankyrin domain family member F OS=Homo sapiens OX=9606 GN=POTEF PE=1 SV=2;POTE ankyrin domain family member I OS=Homo sapiens OX=9606 GN=POTEI PE=3 SV=1;Actin, cytoplasmic 1 OS=Homo sapiens OX=9606 GN=ACTB PE=1 SV=1;Actin, aortic smooth muscle OS=Homo sapiens OX=9606 GN=ACTA2 PE=1 SV=1;Actin, alpha cardiac muscle 1 OS=Homo sapiens OX=9606 GN=ACTC1 PE=1 SV=1	1	2	Protocol-1
AGFGECDKFFYAGTPPAGL	16.49	2003.91	0.0091	0.0091	0.042	81.6	81.6	1	1	O94919	Endonuclease domain-containing 1 protein OS=Homo sapiens OX=9606 GN=ENDOD1 PE=1 SV=2	1	1	Protocol-1
AGFGGRTCSEC	19.82	1200.47	-0.0073	-0.0073	0.015	9.9	9.9	1	1	P55268	Laminin subunit beta-2 OS=Homo sapiens OX=9606 GN=LAMB2 PE=1 SV=2	1	1	Protocol-1
AGFGGRTCSECQ	36.6	1328.52	-0.0113	-0.0113	0.0025	10	10	1	1	P55268	Laminin subunit beta-2 OS=Homo sapiens OX=9606 GN=LAMB2 PE=1 SV=2	1	1	Protocol-1
AGFRHIDSAHLYNNEEQVG	67.02	2156	-0.0112	-0.0075	2.3e-06	34.7	36.7	3	1	Q04828	Aldo-keto reductase family 1 member C1 OS=Homo sapiens OX=9606 GN=AKR1C1 PE=1 SV=1	3	3	Protocol-1
AGFSGPDCSQ	33.71	1024.39	-0.011	-0.011	0.0033	21.1	21.1	1	1	P22105	Tenascin-X OS=Homo sapiens OX=9606 GN=TNXB PE=1 SV=4	1	1	Protocol-1
AGFSGPDCSQR	52.92	1180.49	-0.0103	-0.0006	0.00017	12.8	14.7	5	1	P22105	Tenascin-X OS=Homo sapiens OX=9606 GN=TNXB PE=1 SV=4	2	4	Protocol-1
AGFSGPDCSQRS	53.08	1267.53	-0.0251	-0.001	6.5e-05	12.6	17.8	6	1	P22105	Tenascin-X OS=Homo sapiens OX=9606 GN=TNXB PE=1 SV=4	4	6	Protocol-1;Protocol-2
AGFTCDTQKGTCEQ	26.23	1601.64	0.0082	0.0082	0.012	15.3	15.3	1	1	P28799	Granulins OS=Homo sapiens OX=9606 GN=GRN PE=1 SV=2	1	1	Protocol-2
AGFTLPTRLMFEGTR	15.43	1695.88	-0.0842	-0.0842	0.036	87.1	87.1	1	1	Q9Y493	Zonadhesin OS=Homo sapiens OX=9606 GN=ZAN PE=2 SV=4	1	1	Protocol-1
AGFVKEFSHI	70.19	1133.59	-0.0063	-0.0024	4.2e-05	47.5	47.6	4	1	P10619	Lysosomal protective protein OS=Homo sapiens OX=9606 GN=CTSA PE=1 SV=2	1	2	Protocol-1
AGGADPDKFQGVIAE	48.47	1473.71	-0.018	0.0143	0.0035	48.2	52.9	7	1	P39060	Collagen alpha-1(XVIII) chain OS=Homo sapiens OX=9606 GN=COL18A1 PE=1 SV=5	4	6	Protocol-2
AGGADPDKFQGVIAEL	49.17	1586.79	-0.0189	0.0129	0.00036	76.9	79.5965	7	1	P39060	Collagen alpha-1(XVIII) chain OS=Homo sapiens OX=9606 GN=COL18A1 PE=1 SV=5	6	7	Protocol-2
AGGAGPNHGNFLDNDQWLST	28.5	2069.92	-0.0005	0.0035	0.0025	70.9	71	2	1	Q08629	Testican-1 OS=Homo sapiens OX=9606 GN=SPOCK1 PE=1 SV=1	1	2	Protocol-1
AGGASPDSPPERGAGSAGPE	23.25	1765.79	0.0043	0.0437	0.017	42	45.2	22	1	Q8N350	Voltage-dependent calcium channel beta subunit-associated regulatory protein OS=Homo sapiens OX=9606 GN=CBARP PE=1 SV=3	12	16	Protocol-1
AGGDAGDAFDGFDFGDDPSDKF	32.63	2221.87	-0.0212	0.017	0.00087	83.8	84	5	1	P02679	Fibrinogen gamma chain OS=Homo sapiens OX=9606 GN=FGG PE=1 SV=3	2	3	Protocol-2
AGGDKWSVDPRVSI	44.4	1485.76	0.0582	0.0601	0.0041	52.8	52.9	2	1	Q7Z3B1	Neuronal growth regulator 1 OS=Homo sapiens OX=9606 GN=NEGR1 PE=1 SV=3	1	2	Protocol-1
AGGDKWSVDPRVSISTL	27.69	1786.92	-0.0233	-0.0233	0.0036	69.9	69.9	1	1	Q7Z3B1	Neuronal growth regulator 1 OS=Homo sapiens OX=9606 GN=NEGR1 PE=1 SV=3	1	1	Protocol-2
AGGFGGPGFPVCPPGGIQE	28.1	1799.83	-0.0144	0.0091	0.0052	80.5	83.443	6	6	P02538;P02538;P04259;P04259;P48668;P48668	Keratin type II cytoskeletal 6A OS=Homo sapiens OX=9606 GN=KRT6A PE=1 SV=3;Keratin, type II cytoskeletal 6A OS=Homo sapiens OX=9606 GN=KRT6A PE=1 SV=3;Keratin type II cytoskeletal 6B OS=Homo sapiens OX=9606 GN=KRT6B PE=1 SV=5;Keratin, type II cytoskeletal 6B OS=Homo sapiens OX=9606 GN=KRT6B PE=1 SV=5;Keratin type II cytoskeletal 6C OS=Homo sapiens OX=9606 GN=KRT6C PE=1 SV=3;Keratin, type II cytos…	2	5	Protocol-1;Protocol-2
AGGFVALYVDCEEFQR	45.12	1859.85	0.0018	0.0086	7.6e-05	77.4	77.5	2	1	P39060	Collagen alpha-1(XVIII) chain OS=Homo sapiens OX=9606 GN=COL18A1 PE=1 SV=5	2	2	Protocol-1
AGGGGFGGGSLSGGGGSR	98.07	1393.63	-0.0029	0.0091	3.6e-07	18.4	20.3	10	1	P19012	Keratin, type I cytoskeletal 15 OS=Homo sapiens OX=9606 GN=KRT15 PE=1 SV=3	5	8	Protocol-1
AGGGGGGGGGGPGR	19.67	969.438	0.005	0.005	0.039	56.997	56.997	1	1	P28356	Homeobox protein Hox-D9 OS=Homo sapiens OX=9606 GN=HOXD9 PE=1 SV=5	1	1	Protocol-2
AGGGGPAGQQLPQLPQSSQL	30.31	1889.96	0.0029	0.0167	0.019	70.5	71.9	3	1	Q92896	Golgi apparatus protein 1 OS=Homo sapiens OX=9606 GN=GLG1 PE=1 SV=2	2	3	Protocol-1;Protocol-2
AGGGSGGSGGRGTGQLN	19.05	1388.64	-0.0274	-0.0274	0.02	88.442	88.442	1	1	Q6PID8	Kelch domain-containing protein 10 OS=Homo sapiens OX=9606 GN=KLHDC10 PE=1 SV=1	1	1	Protocol-2
AGGGSPGLAPRL	69.54	1051.58	-0.0138	-0.0039	1.5e-05	33.4	35.8	14	1	Q6UXD5	Seizure 6-like protein 2 OS=Homo sapiens OX=9606 GN=SEZ6L2 PE=1 SV=2	7	13	Protocol-1
AGGHKLGLGLEFQA	64.47	1396.75	-0.0168	0.0005	1.9e-05	51.1	54	8	1	P21796	Voltage-dependent anion-selective channel protein 1 OS=Homo sapiens OX=9606 GN=VDAC1 PE=1 SV=2	3	5	Protocol-1
AGGLADGLGPH	35.46	963.477	-0.0239	-0.0239	0.015	39.6	39.6	1	1	Q96ES6	Major facilitator superfamily domain-containing protein 3 OS=Homo sapiens OX=9606 GN=MFSD3 PE=2 SV=1	1	1	Protocol-1
AGGLHAGKVIKGEE	29.4	1364.74	-0.0187	-0.0187	0.048	9.6	9.6	1	1	Q9UBH0	Interleukin-36 receptor antagonist protein OS=Homo sapiens OX=9606 GN=IL36RN PE=1 SV=1	1	1	Protocol-1
AGGLHFSGPKVEGGVKGGQIG	33.73	1951.03	-0.005	-0.005	0.00069	38.6	38.6	1	1	Q09666	Neuroblast differentiation-associated protein AHNAK OS=Homo sapiens OX=9606 GN=AHNAK PE=1 SV=2	1	1	Protocol-1
AGGNPQQPQAPPAGQPQGPPRPPQ	27.57	2371.18	-0.0183	-0.0183	0.013	32.4	32.4	1	2	P02812;P04280	Basic salivary proline-rich protein 2 OS=Homo sapiens OX=9606 GN=PRB2 PE=1 SV=3;Basic salivary proline-rich protein 1 OS=Homo sapiens OX=9606 GN=PRB1 PE=1 SV=3	1	1	Protocol-1
AGGPGLPAPLQAGPAAP	15	1440.77	0.063	0.063	0.048	55.3	55.3	1	1	Q96SC8	Doublesex- and mab-3-related transcription factor A2 OS=Homo sapiens OX=9606 GN=DMRTA2 PE=2 SV=2	1	1	Protocol-1
AGGPGPGGFGAQGPKGGSGSGPT	32.51	1853.87	0.0033	0.012	0.0011	26.5	29	3	1	P0DMV8	Heat shock 70 kDa protein 1A OS=Homo sapiens OX=9606 GN=HSPA1A PE=1 SV=1	2	3	Protocol-1
AGGPGVSGVCVCK	61.63	1246.58	-0.0103	-0.0042	3.3e-05	24.9	26.4	4	1	Q16270	Insulin-like growth factor-binding protein 7 OS=Homo sapiens OX=9606 GN=IGFBP7 PE=1 SV=1	2	4	Protocol-1
AGGPPGGPQVNPIP	36.15	1256.65	0.0012	0.0012	0.0069	51.6	51.6	1	1	P13498	Cytochrome b-245 light chain OS=Homo sapiens OX=9606 GN=CYBA PE=1 SV=3	1	1	Protocol-1
AGGSCRAPSTYGGGL	70.48	1409.64	-0.0001	0.0054	1.8e-05	24.9	25	3	2	P02533;P08779	Keratin, type I cytoskeletal 14 OS=Homo sapiens OX=9606 GN=KRT14 PE=1 SV=4;Keratin, type I cytoskeletal 16 OS=Homo sapiens OX=9606 GN=KRT16 PE=1 SV=4	1	2	Protocol-1
AGGSCRAPSTYGGGLS	44.92	1496.67	-0.0018	0.0058	0.0019	21.3	21.7	6	2	P02533;P08779	Keratin, type I cytoskeletal 14 OS=Homo sapiens OX=9606 GN=KRT14 PE=1 SV=4;Keratin, type I cytoskeletal 16 OS=Homo sapiens OX=9606 GN=KRT16 PE=1 SV=4	3	4	Protocol-1
AGGSGARTPPL	15.34	982.52	-0.0244	-0.0244	0.046	0	0	1	1	Q9Y3Q8	TSC22 domain family protein 4 OS=Homo sapiens OX=9606 GN=TSC22D4 PE=1 SV=2	1	1	Protocol-2
AGGSYGFGGAGSG	45.09	1043.43	-0.0093	-0.0093	0.00079	29.1	29.1	1	3	P02538;P04259;P48668	Keratin, type II cytoskeletal 6A OS=Homo sapiens OX=9606 GN=KRT6A PE=1 SV=3;Keratin, type II cytoskeletal 6B OS=Homo sapiens OX=9606 GN=KRT6B PE=1 SV=5;Keratin, type II cytoskeletal 6C OS=Homo sapiens OX=9606 GN=KRT6C PE=1 SV=3	1	1	Protocol-1
AGGSYGFGGAGSGFGFGGGAG	48.08	1693.71	-0.0179	0.0107	0.00026	75.3	78.9	10	6	P02538;P02538;P04259;P04259;P48668;P48668	Keratin type II cytoskeletal 6A OS=Homo sapiens OX=9606 GN=KRT6A PE=1 SV=3;Keratin, type II cytoskeletal 6A OS=Homo sapiens OX=9606 GN=KRT6A PE=1 SV=3;Keratin type II cytoskeletal 6B OS=Homo sapiens OX=9606 GN=KRT6B PE=1 SV=5;Keratin, type II cytoskeletal 6B OS=Homo sapiens OX=9606 GN=KRT6B PE=1 SV=5;Keratin type II cytoskeletal 6C OS=Homo sapiens OX=9606 GN=KRT6C PE=1 SV=3;Keratin, type II cytos…	2	6	Protocol-1;Protocol-2
AGGTWDWEYLGFA	15.46	1471.64	0.0065	0.0065	0.035	93.5	93.5	1	1	Q9P2G1	Ankyrin repeat and IBR domain-containing protein 1 OS=Homo sapiens OX=9606 GN=ANKIB1 PE=1 SV=3	1	1	Protocol-2
AGGVAAAISKTAVAPIER	34.78	1680.95	-0.0565	-0.0565	0.0056	47.9	47.9	1	1	P05141	ADP/ATP translocase 2 OS=Homo sapiens OX=9606 GN=SLC25A5 PE=1 SV=7	1	1	Protocol-1
AGGVAAAISKTAVAPIERVK	63.13	1908.12	-0.0035	-0.0018	3.4e-05	49.5	49.5	2	1	P05141	ADP/ATP translocase 2 OS=Homo sapiens OX=9606 GN=SLC25A5 PE=1 SV=7	1	2	Protocol-1
AGHACTKKYTPEQVA	53.9	1659.8	-0.0167	0.0825	0.00016	3	8.4	12	1	P05062	Fructose-bisphosphate aldolase B OS=Homo sapiens OX=9606 GN=ALDOB PE=1 SV=2	6	7	Protocol-1
AGHACTKKYTPEQVAM	42.59	1790.84	-0.0193	0.0048	0.00015	15.4	17.5	10	1	P05062	Fructose-bisphosphate aldolase B OS=Homo sapiens OX=9606 GN=ALDOB PE=1 SV=2	3	5	Protocol-1
AGHGQQQKVIV	38	1163.64	-0.0144	-0.0095	0.0054	3.1	4	2	1	P01133	Pro-epidermal growth factor OS=Homo sapiens OX=9606 GN=EGF PE=1 SV=2	1	2	Protocol-1
AGHGQQQKVIVV	25.63	1262.71	-0.0035	-0.0035	0.014	19.2	19.2	1	1	P01133	Pro-epidermal growth factor OS=Homo sapiens OX=9606 GN=EGF PE=1 SV=2	1	1	Protocol-1
AGHGQQQKVIVVA	35.67	1333.75	0.0057	0.0057	0.0073	20.2	20.2	1	1	P01133	Pro-epidermal growth factor OS=Homo sapiens OX=9606 GN=EGF PE=1 SV=2	1	1	Protocol-2
AGHSVSKPDLITL	26.71	1336.74	-0.061	-0.061	0.019	44.1	44.1	1	1	Q96SK3	Zinc finger protein 607 OS=Homo sapiens OX=9606 GN=ZNF607 PE=1 SV=3	1	1	Protocol-1
AGIDTLLIRASYAQQPAESRVSGISM	104.18	2733.41	-0.0054	0.0009	3.5e-10	80.1	80.3	2	1	P98160	Basement membrane-specific heparan sulfate proteoglycan core protein OS=Homo sapiens OX=9606 GN=HSPG2 PE=1 SV=4	1	2	Protocol-1
AGILENGAVR	35.74	998.551	-0.0158	-0.0158	0.014	25.8	25.8	1	1	P02749	Beta-2-glycoprotein 1 OS=Homo sapiens OX=9606 GN=APOH PE=1 SV=3	1	1	Protocol-1
AGILLTR	14.86	742.47	-0.009	-0.009	0.043	60.4	60.4	1	1	Q99595	Mitochondrial import inner membrane translocase subunit Tim17-A OS=Homo sapiens OX=9606 GN=TIMM17A PE=1 SV=1	1	1	Protocol-1
AGINSLS	32.54	660.344	-0.0184	-0.0184	0.049	81.7	81.7	1	1	Q4QY38	Beta-defensin 134 OS=Homo sapiens OX=9606 GN=DEFB134 PE=3 SV=1	1	1	Protocol-1
AGIPQAGGEAEPH	40.41	1232.58	0.0096	0.0133	0.002	18.8	19.1	2	1	Q99592	Zinc finger and BTB domain-containing protein 18 OS=Homo sapiens OX=9606 GN=ZBTB18 PE=1 SV=1	2	2	Protocol-1
AGIPVDL	33.63	683.385	0.031	0.031	0.042	80.328	80.328	1	1	Q7Z695	Uncharacterized aarF domain-containing protein kinase 2 OS=Homo sapiens OX=9606 GN=ADCK2 PE=2 SV=1	1	1	Protocol-2
AGISYGQVRGTAI	35.02	1291.69	-0.0041	-0.0011	0.034	48.8	48.8	2	1	Q9ULI3	Protein HEG homolog 1 OS=Homo sapiens OX=9606 GN=HEG1 PE=1 SV=3	1	2	Protocol-1
AGITNLKKCST	50.58	1191.63	0.0025	0.0025	0.022	8	8	1	1	P02788	Lactotransferrin OS=Homo sapiens OX=9606 GN=LTF PE=1 SV=6	1	1	Protocol-1
AGITNLKKCSTSPL	40.25	1488.8	-0.0285	0.0019	0.0096	29	34.233	3	1	P02788	Lactotransferrin OS=Homo sapiens OX=9606 GN=LTF PE=1 SV=6	2	3	Protocol-1;Protocol-2
AGITNLKKCSTSPLLEACEFLR	44.6	2507.29	-0.0048	-0.0048	0.00013	71.3	71.3	1	1	P02788	Lactotransferrin OS=Homo sapiens OX=9606 GN=LTF PE=1 SV=6	1	1	Protocol-1
AGIWVLSAII	15.89	1041.62	-0.0427	-0.0427	0.032	120	120	1	1	O15218	G-protein coupled receptor 182 OS=Homo sapiens OX=9606 GN=GPR182 PE=2 SV=1	1	1	Protocol-2
AGIYECHTPSTDTRYLG	36.34	1939.87	-0.0296	-0.0284	0.00065	39.8	40.1	2	1	Q969P0	Immunoglobulin superfamily member 8 OS=Homo sapiens OX=9606 GN=IGSF8 PE=1 SV=1	1	2	Protocol-1
AGKDDYVKALPGQLKPFE	29.21	1975.04	-0.0169	-0.0169	0.036	57.1	57.1	1	1	P09211	Glutathione S-transferase P OS=Homo sapiens OX=9606 GN=GSTP1 PE=1 SV=2	1	1	Protocol-1
AGKDDYVKALPGQLKPFETL	59.12	2189.17	-0.0167	-0.0105	1.6e-05	72.7	72.7	2	1	P09211	Glutathione S-transferase P OS=Homo sapiens OX=9606 GN=GSTP1 PE=1 SV=2	1	2	Protocol-1
AGKEGGKGPR	44.74	955.52	-0.0028	-0.0028	0.043	2.7	2.7	1	1	P02452	Collagen alpha-1(I) chain OS=Homo sapiens OX=9606 GN=COL1A1 PE=1 SV=5	1	1	Protocol-1
AGKEGLRGPRGDQGPVGRTGEVG	51.61	2249.16	-0.0011	0.0072	0.00053	13.9	14.3	5	1	P08123	Collagen alpha-2(I) chain OS=Homo sapiens OX=9606 GN=COL1A2 PE=1 SV=7	2	3	Protocol-1
AGKGQHYEGSSHR	26.03	1412.65	-0.0433	-0.0219	0.0069	5.7465	5.955	3	1	Q9UBG3	Cornulin OS=Homo sapiens OX=9606 GN=CRNN PE=1 SV=1	2	3	Protocol-2
AGKKYFIDF	49.39	1087.57	-0.0099	-0.0006	0.0027	46.7	52.4	9	1	P01042	Kininogen-1 OS=Homo sapiens OX=9606 GN=KNG1 PE=1 SV=2	3	6	Protocol-1;Protocol-2
AGKKYFIDFV	46.46	1186.64	-0.0279	0.057	0.00062	59.3	70.2	7	1	P01042	Kininogen-1 OS=Homo sapiens OX=9606 GN=KNG1 PE=1 SV=2	2	5	Protocol-1;Protocol-2
AGKKYFIDFVARET	22.04	1643.87	-0.0233	-0.0046	0.016	49.3	49.4	2	1	P01042	Kininogen-1 OS=Homo sapiens OX=9606 GN=KNG1 PE=1 SV=2	1	1	Protocol-1
AGKKYFIDFVARETT	51.45	1744.91	-0.0181	-0.0088	0.0011	50.4	50.5	4	1	P01042	Kininogen-1 OS=Homo sapiens OX=9606 GN=KNG1 PE=1 SV=2	1	2	Protocol-1
AGKLQDRGPDVLTATV	40.3	1639.89	0.0065	0.0065	0.0046	49.1	49.1	1	1	Q14624	Inter-alpha-trypsin inhibitor heavy chain H4 OS=Homo sapiens OX=9606 GN=ITIH4 PE=1 SV=4	1	1	Protocol-1
AGKQLEDGRTLSDYNIQKESTL	100.57	2465.24	-0.0168	0.0031	3.8e-09	43.5	44.6	14	2	P0CG47;P62979	Polyubiquitin-B OS=Homo sapiens OX=9606 GN=UBB PE=1 SV=1;Ubiquitin-40S ribosomal protein S27a OS=Homo sapiens OX=9606 GN=RPS27A PE=1 SV=2	6	9	Protocol-1
AGLAPYKLRPVAA	44.01	1325.78	-0.0292	0.0032	0.0023	40.5	41.8	3	1	P02788	Lactotransferrin OS=Homo sapiens OX=9606 GN=LTF PE=1 SV=6	2	2	Protocol-1
AGLEAAGDEL	32.35	944.445	-0.0098	-0.0098	0.018	48.759	48.759	1	1	Q68CJ9	Cyclic AMP-responsive element-binding protein 3-like protein 3 OS=Homo sapiens OX=9606 GN=CREB3L3 PE=1 SV=2	1	1	Protocol-2
AGLEKNYCR	53.54	1109.53	-0.0086	-0.0003	0.011	3.1	3.3	3	2	P00747;P08519	Plasminogen OS=Homo sapiens OX=9606 GN=PLG PE=1 SV=2;Apolipoprotein(a) OS=Homo sapiens OX=9606 GN=LPA PE=1 SV=1	3	3	Protocol-1
AGLEQVPKGLPAKL	43.57	1419.84	-0.0022	0.0016	0.0015	53.2	53.8	6	1	P08571	Monocyte differentiation antigen CD14 OS=Homo sapiens OX=9606 GN=CD14 PE=1 SV=2	3	4	Protocol-1
AGLEQVPKGLPAKLRV	42.82	1675.01	-0.0147	-0.0055	0.00056	51.5	57.8	4	1	P08571	Monocyte differentiation antigen CD14 OS=Homo sapiens OX=9606 GN=CD14 PE=1 SV=2	1	3	Protocol-1;Protocol-2
AGLEQVPKGLPAKLRVLD	59.44	1903.13	-0.0078	0.0042	0.00035	62.2	62.4	2	1	P08571	Monocyte differentiation antigen CD14 OS=Homo sapiens OX=9606 GN=CD14 PE=1 SV=2	1	2	Protocol-1
AGLGDSNQFFRDV	46.34	1424.67	-0.0235	-0.0187	0.0024	69.788	73	5	1	Q9UHL4	Dipeptidyl peptidase 2 OS=Homo sapiens OX=9606 GN=DPP7 PE=1 SV=3	2	4	Protocol-2
AGLGLQQLDEGL	58.67	1212.63	-0.0335	-0.0014	0.00022	81.3	84.1	15	1	Q6EMK4	Vasorin OS=Homo sapiens OX=9606 GN=VASN PE=1 SV=1	7	10	Protocol-2
AGLLRAHTSPAPAPRPTP	20.09	1809	0.0696	0.0696	0.036	85	85	1	1	Q96P48	Arf-GAP with Rho-GAP domain, ANK repeat and PH domain-containing protein 1 OS=Homo sapiens OX=9606 GN=ARAP1 PE=1 SV=3	1	1	Protocol-1
AGLPGLQLLD	40.82	995.565	-0.0129	-0.0115	0.033	87.8	88.2	2	1	Q6EMK4	Vasorin OS=Homo sapiens OX=9606 GN=VASN PE=1 SV=1	2	2	Protocol-1
AGLPTYPLGGTSICSGIK	34.56	1790.92	0.0057	0.0076	0.0071	70.6	70.6	2	1	Q14CN2	Calcium-activated chloride channel regulator 4 OS=Homo sapiens OX=9606 GN=CLCA4 PE=1 SV=2	1	2	Protocol-1
AGLQLGAAKKPPVTF	40.32	1496.87	-0.0018	-0.0018	0.0043	54.5	54.5	1	1	Q14134	Tripartite motif-containing protein 29 OS=Homo sapiens OX=9606 GN=TRIM29 PE=1 SV=2	1	1	Protocol-1
AGLQVYNK	58.03	891.481	-0.0231	-0.0021	0.0041	15.6	21	19	1	P13987	CD59 glycoprotein OS=Homo sapiens OX=9606 GN=CD59 PE=1 SV=1	10	16	Protocol-1;Protocol-2
AGLQVYNKCW	36.86	1237.59	-0.0046	-0.0046	0.0097	52.2	52.2	1	1	P13987	CD59 glycoprotein OS=Homo sapiens OX=9606 GN=CD59 PE=1 SV=1	1	1	Protocol-1
AGLQVYNKCWK	55.98	1365.69	-0.0426	0.0094	8e-05	29.9	39.7	22	1	P13987	CD59 glycoprotein OS=Homo sapiens OX=9606 GN=CD59 PE=1 SV=1	8	16	Protocol-1;Protocol-2
AGLQVYNKCWKFEHCN	20.23	2052.93	-0.0097	-0.0097	0.014	41.5	41.5	1	1	P13987	CD59 glycoprotein OS=Homo sapiens OX=9606 GN=CD59 PE=1 SV=1	1	1	Protocol-1
AGLQVYNKCWKFEHCNFNDVTT	37.95	2730.23	-0.0033	-0.0033	0.00043	59.3	59.3	1	1	P13987	CD59 glycoprotein OS=Homo sapiens OX=9606 GN=CD59 PE=1 SV=1	1	1	Protocol-1
AGLQVYNKCWKFEHCNFNDVTTR	96.81	2886.33	0.0027	0.0122	2.2e-09	52.8	53	5	1	P13987	CD59 glycoprotein OS=Homo sapiens OX=9606 GN=CD59 PE=1 SV=1	1	2	Protocol-1
AGLTPPSDRAIDGLNLLPT	33.82	1920.03	-0.0034	0.0212	0.0083	84.1	86.6745	4	1	P34059	N-acetylgalactosamine-6-sulfatase OS=Homo sapiens OX=9606 GN=GALNS PE=1 SV=1	4	4	Protocol-2
AGLTVANEAD	25.82	959.456	-0.0184	-0.0184	0.031	43.5	43.5	1	1	O43815	Striatin OS=Homo sapiens OX=9606 GN=STRN PE=1 SV=4	1	1	Protocol-2
AGMLIGLLLAGQH	32.03	1292.73	-0.0361	-0.0361	0.022	77.1	77.1	1	1	Q16850	Lanosterol 14-alpha demethylase OS=Homo sapiens OX=9606 GN=CYP51A1 PE=1 SV=3	1	1	Protocol-2
AGMQNTTVL	16.05	933.459	-0.0248	-0.0248	0.031	109.9	109.9	1	1	O14867	Transcription regulator protein BACH1 OS=Homo sapiens OX=9606 GN=BACH1 PE=1 SV=2	1	1	Protocol-1
AGNPKATPPQIV	33.33	1191.66	-0.0017	-0.0017	0.033	36.1	36.1	1	1	Q9H299	SH3 domain-binding glutamic acid-rich-like protein 3 OS=Homo sapiens OX=9606 GN=SH3BGRL3 PE=1 SV=1	1	1	Protocol-1
AGNPKATPPQIVNGDQYCGDYEL	94.45	2506.14	-0.0503	-0.0003	1.4e-09	62.4	66.8	37	1	Q9H299	SH3 domain-binding glutamic acid-rich-like protein 3 OS=Homo sapiens OX=9606 GN=SH3BGRL3 PE=1 SV=1	8	17	Protocol-1;Protocol-2
AGNPKATPPQIVNGDQYCGDYELF	23.23	2653.21	-0.0053	-0.0053	0.015	77.1	77.1	1	1	Q9H299	SH3 domain-binding glutamic acid-rich-like protein 3 OS=Homo sapiens OX=9606 GN=SH3BGRL3 PE=1 SV=1	1	1	Protocol-1
AGNTRIAQLRPEDL	89.58	1552.83	-0.0595	0.0704	1.3e-07	39.8	45.1	61	1	Q6EMK4	Vasorin OS=Homo sapiens OX=9606 GN=VASN PE=1 SV=1	11	27	Protocol-1;Protocol-2
AGNTRIAQLRPEDLAGL	54.58	1793.97	-0.0385	0.007	0.00019	61.3	65.8	12	1	Q6EMK4	Vasorin OS=Homo sapiens OX=9606 GN=VASN PE=1 SV=1	6	10	Protocol-1;Protocol-2
AGNTRIAQLRPEDLAGLAA	36.77	1936.05	-0.0601	-0.0155	0.018	64.4	71.6765	4	1	Q6EMK4	Vasorin OS=Homo sapiens OX=9606 GN=VASN PE=1 SV=1	4	4	Protocol-1;Protocol-2
AGPAALGSAAN	39.27	898.451	-0.0272	-0.0063	0.0046	46.2	49.3	18	1	P49448	Glutamate dehydrogenase 2, mitochondrial OS=Homo sapiens OX=9606 GN=GLUD2 PE=1 SV=2	4	7	Protocol-1
AGPAGAAPAPGLGAAAAAPGAL	73.58	1698.91	-0.005	0.0067	3.3e-05	70.6	71.7	12	1	Q8NES3	Beta-1,3-N-acetylglucosaminyltransferase lunatic fringe OS=Homo sapiens OX=9606 GN=LFNG PE=1 SV=2	9	12	Protocol-1
AGPAGLSTPSTSTS	27.81	1232.59	-0.0039	-0.0039	0.041	19.1	19.1	1	1	Q99856	AT-rich interactive domain-containing protein 3A OS=Homo sapiens OX=9606 GN=ARID3A PE=1 SV=2	1	1	Protocol-1
AGPAGPAGPRG	72.52	906.467	-0.0212	0.0021	0.00035	2.9	8.6	38	1	P08123	Collagen alpha-2(I) chain OS=Homo sapiens OX=9606 GN=COL1A2 PE=1 SV=7	10	19	Protocol-1;Protocol-2
AGPATAPAPRPLG	30.71	1174.65	0.0003	0.0003	0.02	34.3	34.3	1	1	O75427	Leucine-rich repeat and calponin homology domain-containing protein 4 OS=Homo sapiens OX=9606 GN=LRCH4 PE=1 SV=2	1	1	Protocol-1
AGPDEST	14.34	675.271	-0.0127	-0.0127	0.045	115.526	115.526	1	1	Q5TDP6	Lengsin OS=Homo sapiens OX=9606 GN=LGSN PE=1 SV=1	1	1	Protocol-2
AGPHSIVGRA	65.82	963.525	-0.0302	0.0011	8.1e-05	3.1	26.5615	71	1	P08294	Extracellular superoxide dismutase [Cu-Zn] OS=Homo sapiens OX=9606 GN=SOD3 PE=1 SV=2	12	28	Protocol-1;Protocol-2
AGPLPKPTL	41.03	892.538	-0.0202	-0.0202	0.039	39.4	39.4	1	1	Q8NHJ6	Leukocyte immunoglobulin-like receptor subfamily B member 4 OS=Homo sapiens OX=9606 GN=LILRB4 PE=1 SV=3	1	1	Protocol-1
AGPLRAPL	47.56	793.481	-0.0145	-0.0096	0.013	34.2	34.4	6	1	P01034	Cystatin-C OS=Homo sapiens OX=9606 GN=CST3 PE=1 SV=1	5	6	Protocol-1
AGPPGAPGAPGAPGPVGPAGKSGDRG	28.3	2151.08	-0.027	-0.027	0.013	29.5	29.5	1	1	P02452	Collagen alpha-1(I) chain OS=Homo sapiens OX=9606 GN=COL1A1 PE=1 SV=5	1	1	Protocol-1
AGPPGAPGAPGAPGPVGPAGKSGDRGET	93.78	2381.17	-0.0224	0.0013	1.5e-06	30.9	31.3	9	1	P02452	Collagen alpha-1(I) chain OS=Homo sapiens OX=9606 GN=COL1A1 PE=1 SV=5	2	4	Protocol-1
AGPPGAPGAPGAPGPVGPAGKSGDRGETGP	129.51	2535.25	-0.0145	0.0104	4e-10	34.5	35.4	26	1	P02452	Collagen alpha-1(I) chain OS=Homo sapiens OX=9606 GN=COL1A1 PE=1 SV=5	9	16	Protocol-1
AGPSDGLDASSPGNSFVG	29.98	1633.72	0.0346	0.0515	0.013	35.5	35.9	4	1	Q12888	TP53-binding protein 1 OS=Homo sapiens OX=9606 GN=TP53BP1 PE=1 SV=2	2	2	Protocol-1
AGPSSRPSGGAAAAGSGGSRAGTPL	15.48	2096.04	0.0421	0.0421	0.035	42.7	42.7	1	1	A5PLN7	Protein FAM149A OS=Homo sapiens OX=9606 GN=FAM149A PE=2 SV=2	1	1	Protocol-2
AGPTARTSATVPVLC	50.92	1499.78	0.0046	0.0068	0.0029	45.2	46	3	1	Q9H2A7	C-X-C motif chemokine 16 OS=Homo sapiens OX=9606 GN=CXCL16 PE=2 SV=4	3	3	Protocol-2
AGPTGPIGSR	58.37	911.482	-0.0073	-0.0072	0.0033	11.1	11.1	2	1	P08123	Collagen alpha-2(I) chain OS=Homo sapiens OX=9606 GN=COL1A2 PE=1 SV=7	1	2	Protocol-1
AGPVVPPCPG	26.11	949.469	-0.0044	-0.0044	0.052	41.88	41.88	1	1	P02765	Alpha-2-HS-glycoprotein OS=Homo sapiens OX=9606 GN=AHSG PE=1 SV=1	1	1	Protocol-2
AGPVVPPCPGR	37	1105.57	-0.015	-0.015	0.0068	25.5	25.5	1	1	P02765	Alpha-2-HS-glycoprotein OS=Homo sapiens OX=9606 GN=AHSG PE=1 SV=1	1	1	Protocol-1
AGPWTPEAAVEHPEAV	23.61	1659.79	-0.0106	-0.0106	0.013	68.3	68.3	1	1	Q93088	Betaine--homocysteine S-methyltransferase 1 OS=Homo sapiens OX=9606 GN=BHMT PE=1 SV=2	1	1	Protocol-2
AGQCSQNEYFDSLLHACIPCQLR	37.51	2766.23	-0.0076	0	0.0003	80.7	80.9	2	1	Q02223	Tumor necrosis factor receptor superfamily member 17 OS=Homo sapiens OX=9606 GN=TNFRSF17 PE=1 SV=2	1	2	Protocol-1
AGQCVCVEGFRGPDC	58.63	1710.69	0.0018	0.0062	4.4e-05	44	44.1	4	1	P22105	Tenascin-X OS=Homo sapiens OX=9606 GN=TNXB PE=1 SV=4	1	2	Protocol-1
AGQCVCVEGFRGPDCA	24.59	1781.73	0.0028	0.0031	0.0052	46.9	46.9	2	1	P22105	Tenascin-X OS=Homo sapiens OX=9606 GN=TNXB PE=1 SV=4	1	1	Protocol-1
AGQCVCVEGFRGPDCAIQ	38.52	2022.87	-0.0011	0.0021	0.00058	54.3	54.3	2	1	P22105	Tenascin-X OS=Homo sapiens OX=9606 GN=TNXB PE=1 SV=4	1	2	Protocol-1
AGQCVCVEGFRGPDCAIQTCPGDCR	99.98	2869.18	-0.0001	0.0158	2.9e-09	50.7	53.2	6	1	P22105	Tenascin-X OS=Homo sapiens OX=9606 GN=TNXB PE=1 SV=4	2	4	Protocol-1
AGQEDYDRLRPLSYPQTDVF	19.77	2369.13	-0.0014	0.0007	0.023	74.5	74.7	2	2	P15153;P60953	Ras-related C3 botulinum toxin substrate 2 OS=Homo sapiens OX=9606 GN=RAC2 PE=1 SV=1;Cell division control protein 42 homolog OS=Homo sapiens OX=9606 GN=CDC42 PE=1 SV=2	1	2	Protocol-2
AGQFYGHTHRDSI	23.54	1487.69	-0.0004	-0.0004	0.0093	16.2	16.2	1	1	Q92484	Acid sphingomyelinase-like phosphodiesterase 3a OS=Homo sapiens OX=9606 GN=SMPDL3A PE=1 SV=2	1	1	Protocol-1
AGQGKDFISLGLQDGHLVF	27.61	2001.03	-0.0252	-0.0237	0.028	86.4	86.4	2	1	P98160	Basement membrane-specific heparan sulfate proteoglycan core protein OS=Homo sapiens OX=9606 GN=HSPG2 PE=1 SV=4	1	1	Protocol-2
AGQQGAIGSPGPAG	27.95	1166.57	-0.0436	-0.0436	0.045	45.4	45.4	1	1	P02461	Collagen alpha-1(III) chain OS=Homo sapiens OX=9606 GN=COL3A1 PE=1 SV=4	1	1	Protocol-1
AGQQLPQLPQSSQL	57.29	1493.78	0.0015	0.003	0.00016	66.7	66.7	2	1	Q92896	Golgi apparatus protein 1 OS=Homo sapiens OX=9606 GN=GLG1 PE=1 SV=2	1	2	Protocol-1
AGQQQPPREPPAAPGAWRQQ	41.51	2169.08	-0.024	0.0009	0.00026	29.7	30	9	1	P28300	Protein-lysine 6-oxidase OS=Homo sapiens OX=9606 GN=LOX PE=1 SV=2	5	8	Protocol-1
AGQTVINIMGIGVDTIDM	28.33	1846.92	0.0075	0.0075	0.034	41	41	1	1	Q5SRE5	Nucleoporin NUP188 homolog OS=Homo sapiens OX=9606 GN=NUP188 PE=1 SV=1	1	1	Protocol-1
AGRDAVLRCEGPIPDVT	40.4	1824.92	-0.027	-0.0158	0.0027	47.6	48.4	2	1	P04217	Alpha-1B-glycoprotein OS=Homo sapiens OX=9606 GN=A1BG PE=1 SV=4	2	2	Protocol-1
AGRDAVLRCEGPIPDVTF	36.2	1971.98	-0.0323	0.0838	0.0028	69.6	72.1	5	1	P04217	Alpha-1B-glycoprotein OS=Homo sapiens OX=9606 GN=A1BG PE=1 SV=4	2	4	Protocol-1;Protocol-2
AGRDAVLRCEGPIPDVTFE	38.56	2101.03	-0.0525	-0.0186	0.0029	70.1	73.42	5	1	P04217	Alpha-1B-glycoprotein OS=Homo sapiens OX=9606 GN=A1BG PE=1 SV=4	3	4	Protocol-2
AGRDAVLRCEGPIPDVTFEL	61.94	2214.11	-0.0643	-0.012	7e-06	80.7	84.5	67	1	P04217	Alpha-1B-glycoprotein OS=Homo sapiens OX=9606 GN=A1BG PE=1 SV=4	13	36	Protocol-1;Protocol-2
AGRDAVLRCEGPIPDVTFELL	19.5	2327.19	-0.072	-0.0181	0.018	89.3	92.397	5	1	P04217	Alpha-1B-glycoprotein OS=Homo sapiens OX=9606 GN=A1BG PE=1 SV=4	3	4	Protocol-1;Protocol-2
AGRHPPVVLVPGDLGNQL	16	1838.02	-0.0226	-0.0226	0.036	66	66	1	1	Q8NCC3	Group XV phospholipase A2 OS=Homo sapiens OX=9606 GN=PLA2G15 PE=1 SV=2	1	1	Protocol-1
AGRITGP	25.82	670.376	0.0248	0.0248	0.034	47.6	47.6	1	1	Q8IX30	Signal peptide, CUB and EGF-like domain-containing protein 3 OS=Homo sapiens OX=9606 GN=SCUBE3 PE=1 SV=1	1	1	Protocol-1
AGRIYISGMAPRPSL	24.82	1587.86	-0.0218	-0.0218	0.045	50.8	50.8	1	1	P04004	Vitronectin OS=Homo sapiens OX=9606 GN=VTN PE=1 SV=1	1	1	Protocol-1
AGRTDPAHDVRVAV	47.83	1462.76	-0.0267	-0.0056	0.0011	21.2	27.6	7	1	P12109	Collagen alpha-1(VI) chain OS=Homo sapiens OX=9606 GN=COL6A1 PE=1 SV=3	5	6	Protocol-1
AGRTDPAHDVRVAVV	34.74	1561.83	-0.0136	-0.0038	0.017	34.3	34.4	4	1	P12109	Collagen alpha-1(VI) chain OS=Homo sapiens OX=9606 GN=COL6A1 PE=1 SV=3	1	2	Protocol-1
AGRVTAP	25.82	670.376	0.0248	0.0248	0.034	47.6	47.6	1	1	P0DP91	Chimeric ERCC6-PGBD3 protein OS=Homo sapiens OX=9606 GN=CSB-PGBD3 PE=1 SV=1	1	1	Protocol-1
AGSAELNPN	41.32	871.404	0.0131	0.0131	0.03	68.885	68.885	1	1	O14686	Histone-lysine N-methyltransferase 2D OS=Homo sapiens OX=9606 GN=KMT2D PE=1 SV=2	1	1	Protocol-2
AGSAGTHS	28.2	686.298	-0.0004	-0.0004	0.032	51.5	51.5	1	1	Q99571	P2X purinoceptor 4 OS=Homo sapiens OX=9606 GN=P2RX4 PE=1 SV=2	1	1	Protocol-1
AGSFPCLQLHGGPDGLC	17.35	1784.8	-0.0464	-0.0464	0.032	10.9	10.9	1	1	Q9P281	BAH and coiled-coil domain-containing protein 1 OS=Homo sapiens OX=9606 GN=BAHCC1 PE=1 SV=4	1	1	Protocol-1
AGSLYRADLDGVGVK	83.16	1519.8	-0.0155	0.068	1.4e-06	48.3	48.4	5	1	P01133	Pro-epidermal growth factor OS=Homo sapiens OX=9606 GN=EGF PE=1 SV=2	1	2	Protocol-1
AGSPGGLGLESLSPEF	53.48	1516.74	-0.0332	-0.0287	0.00054	72.9	73.6	4	1	P46379	Large proline-rich protein BAG6 OS=Homo sapiens OX=9606 GN=BAG6 PE=1 SV=2	1	2	Protocol-2
AGSPHPAIARL	36.28	1088.61	-0.0041	-0.003	0.024	19.8	20	2	2	P0C0L4;P0C0L5	Complement C4-A OS=Homo sapiens OX=9606 GN=C4A PE=1 SV=2;Complement C4-B OS=Homo sapiens OX=9606 GN=C4B PE=1 SV=2	2	2	Protocol-1
AGSPKGTIQVITQGTSLK	31.26	1785	-0.0184	-0.017	0.031	44.4	45	2	1	O43175	D-3-phosphoglycerate dehydrogenase OS=Homo sapiens OX=9606 GN=PHGDH PE=1 SV=4	1	2	Protocol-1
AGSPLLWGPRAGGVG	41.28	1393.75	-0.0066	0.0018	0.0092	59.4	60.6	4	1	Q9UHG2	ProSAAS OS=Homo sapiens OX=9606 GN=PCSK1N PE=1 SV=1	4	4	Protocol-1
AGSPLSYRPVA	53.38	1116.59	-0.0144	-0.0056	0.0014	37.9	40.1	7	1	P30613	Pyruvate kinase PKLR OS=Homo sapiens OX=9606 GN=PKLR PE=1 SV=2	3	6	Protocol-1
AGSPMLPGATCPRLAAGSRCPER	21.64	2411.16	-0.0474	-0.0474	0.03	56.146	56.146	1	1	Q9ULI4	Kinesin-like protein KIF26A OS=Homo sapiens OX=9606 GN=KIF26A PE=1 SV=3	1	1	Protocol-2
AGSRITEGVPQLL	34.63	1339.75	-0.0022	-0.0022	0.027	62.1	62.1	1	1	P12111	Collagen alpha-3(VI) chain OS=Homo sapiens OX=9606 GN=COL6A3 PE=1 SV=5	1	1	Protocol-1
AGSRQGACFGGAGGFGTGGFG	47.61	1874.81	0.0027	0.0136	0.0003	54.4	54.5	2	1	P19013	Keratin, type II cytoskeletal 4 OS=Homo sapiens OX=9606 GN=KRT4 PE=1 SV=4	1	2	Protocol-1
AGSSNQPGL	25.91	829.393	0.0305	0.0305	0.041	34.455	34.455	1	1	Q2M2I8	AP2-associated protein kinase 1 OS=Homo sapiens OX=9606 GN=AAK1 PE=1 SV=3	1	1	Protocol-2
AGSTAPEPREA	28.51	1084.51	-0.0005	-0.0005	0.024	62.8	62.8	1	1	Q9H5I5	Piezo-type mechanosensitive ion channel component 2 OS=Homo sapiens OX=9606 GN=PIEZO2 PE=1 SV=2	1	1	Protocol-1
AGTCYQAEWDDYVPK	31.3	1801.76	-0.0058	-0.0058	0.0017	69.4	69.4	1	1	P30086	Phosphatidylethanolamine-binding protein 1 OS=Homo sapiens OX=9606 GN=PEBP1 PE=1 SV=3	1	1	Protocol-2
AGTCYQAEWDDYVPKLYEQLSGK	43.04	2720.24	-0.0205	0.0104	9.2e-05	88.4985	89.7	5	1	P30086	Phosphatidylethanolamine-binding protein 1 OS=Homo sapiens OX=9606 GN=PEBP1 PE=1 SV=3	2	4	Protocol-1;Protocol-2
AGTDGETTTQGLDGLSER	60.88	1806.82	-0.0144	0.0064	1.7e-05	39.8	40.7655	6	1	P09972	Fructose-bisphosphate aldolase C OS=Homo sapiens OX=9606 GN=ALDOC PE=1 SV=2	2	4	Protocol-1;Protocol-2
AGTELRSPCECESLVEFQGR	83.65	2324.05	-0.0482	-0.0011	4.6e-08	50.6	58.8655	20	1	O95460	Matrilin-4 OS=Homo sapiens OX=9606 GN=MATN4 PE=1 SV=3	4	12	Protocol-1;Protocol-2
AGTESTPSVVVHVCESETEEEEET	15.07	2634.11	0.0667	0.0667	0.039	78.1	78.1	1	1	Q9UKA8	Calcipressin-3 OS=Homo sapiens OX=9606 GN=RCAN3 PE=1 SV=1	1	1	Protocol-2
AGTGASGIVEVLTEVPNIDVTA	20.5	2112.09	-0.0387	-0.0387	0.02	48.8	48.8	1	1	Q96AX9	E3 ubiquitin-protein ligase MIB2 OS=Homo sapiens OX=9606 GN=MIB2 PE=1 SV=3	1	1	Protocol-2
AGTGDLSDNHDIISMKL	27.41	1785.86	-0.0216	-0.0216	0.0062	62.3	62.3	1	1	Q12907	Vesicular integral-membrane protein VIP36 OS=Homo sapiens OX=9606 GN=LMAN2 PE=1 SV=1	1	1	Protocol-1
AGTHTNIPKLRAGF	27.83	1481.81	-0.0205	-0.0166	0.0049	31	31.1	2	1	P16444	Dipeptidase 1 OS=Homo sapiens OX=9606 GN=DPEP1 PE=1 SV=3	1	2	Protocol-1
AGTPEHGQ	15.03	795.351	-0.0296	-0.0296	0.039	67.128	67.128	1	1	Q13227	G protein pathway suppressor 2 OS=Homo sapiens OX=9606 GN=GPS2 PE=1 SV=3	1	1	Protocol-2
AGTSYAWERTQGSVA	35.3	1582.74	0.011	0.0131	0.0021	35.9	36	2	1	P46952	3-hydroxyanthranilate 3,4-dioxygenase OS=Homo sapiens OX=9606 GN=HAAO PE=1 SV=2	1	2	Protocol-1
AGTVTVTSRF	47.84	1037.55	-0.008	-0.0068	0.029	30.4	31.1	2	1	Q92692	Nectin-2 OS=Homo sapiens OX=9606 GN=NECTIN2 PE=1 SV=1	2	2	Protocol-1
AGTWLAVHPNKV	48.4	1291.7	-0.0053	-0.0053	0.0048	38.9	38.9	1	1	Q9UGT4	Sushi domain-containing protein 2 OS=Homo sapiens OX=9606 GN=SUSD2 PE=1 SV=1	1	1	Protocol-1
AGVANALAHKYH	94.09	1250.65	-0.0239	0.0039	3.5e-08	12	42.6	35	2	P02042;P68871	Hemoglobin subunit delta OS=Homo sapiens OX=9606 GN=HBD PE=1 SV=2;Hemoglobin subunit beta OS=Homo sapiens OX=9606 GN=HBB PE=1 SV=2	12	21	Protocol-1;Protocol-2
AGVCPPKKSAQCLR	26.68	1570.81	-0.0423	-0.0423	0.029	15.6195	15.6195	1	1	P03973	Antileukoproteinase OS=Homo sapiens OX=9606 GN=SLPI PE=1 SV=2	1	1	Protocol-2
AGVETTKPSKQSNNKYAA	15.13	1892.96	-0.0102	-0.0102	0.038	9.4	9.4	1	3	B9A064;P0CG04;P0DOX8	Immunoglobulin lambda-like polypeptide 5 OS=Homo sapiens OX=9606 GN=IGLL5 PE=2 SV=2;Immunoglobulin lambda constant 1 OS=Homo sapiens OX=9606 GN=IGLC1 PE=1 SV=1;Immunoglobulin lambda-1 light chain OS=Homo sapiens OX=9606 PE=1 SV=1	1	1	Protocol-1
AGVETTKPSKQSNNKYAASSY	22.54	2230.09	-0.0096	-0.0035	0.0096	11.9	12.5	2	3	B9A064;P0CG04;P0DOX8	Immunoglobulin lambda-like polypeptide 5 OS=Homo sapiens OX=9606 GN=IGLL5 PE=2 SV=2;Immunoglobulin lambda constant 1 OS=Homo sapiens OX=9606 GN=IGLC1 PE=1 SV=1;Immunoglobulin lambda-1 light chain OS=Homo sapiens OX=9606 PE=1 SV=1	2	2	Protocol-1
AGVETTTPSKQSNNKYAA	19.1	1865.91	-0.0097	-0.0097	0.031	17.2	17.2	1	2	P0DOY2;P0DOY3	Immunoglobulin lambda constant 2 OS=Homo sapiens OX=9606 GN=IGLC2 PE=1 SV=1;Immunoglobulin lambda constant 3 OS=Homo sapiens OX=9606 GN=IGLC3 PE=1 SV=1	1	1	Protocol-1
AGVETTTPSKQSNNKYAAS	24.02	1952.94	-0.0047	0.0034	0.018	16.3	16.3	2	2	P0DOY2;P0DOY3	Immunoglobulin lambda constant 2 OS=Homo sapiens OX=9606 GN=IGLC2 PE=1 SV=1;Immunoglobulin lambda constant 3 OS=Homo sapiens OX=9606 GN=IGLC3 PE=1 SV=1	1	1	Protocol-1
AGVETTTPSKQSNNKYAASSY	53.67	2203.04	-0.052	0.0053	0.00073	19.7	37.4	21	2	P0DOY2;P0DOY3	Immunoglobulin lambda constant 2 OS=Homo sapiens OX=9606 GN=IGLC2 PE=1 SV=1;Immunoglobulin lambda constant 3 OS=Homo sapiens OX=9606 GN=IGLC3 PE=1 SV=1	8	13	Protocol-1;Protocol-2
AGVGAEILNVAKGIR	69	1466.86	0.0033	0.0075	1.1e-05	66.9	66.9	3	1	P39060	Collagen alpha-1(XVIII) chain OS=Homo sapiens OX=9606 GN=COL18A1 PE=1 SV=5	1	2	Protocol-1
AGVGAEILNVAKGIRSF	80.51	1700.96	0.0076	0.0076	1.1e-05	81.3	81.3	1	1	P39060	Collagen alpha-1(XVIII) chain OS=Homo sapiens OX=9606 GN=COL18A1 PE=1 SV=5	1	1	Protocol-1
AGVGAGGGGGSGASSGGGAG	18.1	1346.58	-0.0274	-0.0274	0.02	17.7	17.7	1	1	Q9ULU8	Calcium-dependent secretion activator 1 OS=Homo sapiens OX=9606 GN=CADPS PE=1 SV=3	1	1	Protocol-2
AGVGEFEAGISKNGQTREHALL	23.05	2283.16	0.01	0.0113	0.035	49.5	49.5	2	2	Q05639;Q5VTE0	Elongation factor 1-alpha 2 OS=Homo sapiens OX=9606 GN=EEF1A2 PE=1 SV=1;Putative elongation factor 1-alpha-like 3 OS=Homo sapiens OX=9606 GN=EEF1A1P5 PE=5 SV=1	1	2	Protocol-1
AGVGEFEAGISKNGQTREHALLA	21.65	2354.2	-0.0035	-0.0019	0.033	49.2	50.9	2	2	Q05639;Q5VTE0	Elongation factor 1-alpha 2 OS=Homo sapiens OX=9606 GN=EEF1A2 PE=1 SV=1;Putative elongation factor 1-alpha-like 3 OS=Homo sapiens OX=9606 GN=EEF1A1P5 PE=5 SV=1	2	2	Protocol-1
AGVMQKGLKDNFADVQ	26.38	1719.86	-0.0013	-0.0013	0.016	39.3	39.3	1	1	Q9H0W9	Ester hydrolase C11orf54 OS=Homo sapiens OX=9606 GN=C11orf54 PE=1 SV=1	1	1	Protocol-1
AGVNGQCGDIL	22.91	1102.51	0.0171	0.0171	0.036	67.4	67.4	1	1	Q2V2M9	FH1/FH2 domain-containing protein 3 OS=Homo sapiens OX=9606 GN=FHOD3 PE=1 SV=2	1	1	Protocol-1
AGVPIPRSPYTVTVGQA	17.18	1711.93	0.0036	0.0036	0.032	64.1	64.1	1	1	P21333	Filamin-A OS=Homo sapiens OX=9606 GN=FLNA PE=1 SV=4	1	1	Protocol-1
AGVQPHSLDLSHNSL	75.08	1573.78	-0.0388	0.0651	1.7e-06	40.7	42.9	15	1	P08571	Monocyte differentiation antigen CD14 OS=Homo sapiens OX=9606 GN=CD14 PE=1 SV=2	5	7	Protocol-1
AGVQPHSLDLSHNSLRA	102.73	1800.92	-0.0505	0.0044	3e-09	33.5	43.14	47	1	P08571	Monocyte differentiation antigen CD14 OS=Homo sapiens OX=9606 GN=CD14 PE=1 SV=2	13	30	Protocol-1;Protocol-2
AGVQPHSLDLSHNSLRATVN	32.53	2115.08	-0.0026	-0.001	0.01	40.7	40.7	2	1	P08571	Monocyte differentiation antigen CD14 OS=Homo sapiens OX=9606 GN=CD14 PE=1 SV=2	1	1	Protocol-1
AGVTSSNVGYLAHAIHQVTK	29.95	2052.08	-0.0095	-0.004	0.0025	54.9	54.9	2	1	P00505	Aspartate aminotransferase, mitochondrial OS=Homo sapiens OX=9606 GN=GOT2 PE=1 SV=3	1	2	Protocol-1
AGWQSAELGGLHWGQD	47.12	1710.78	-0.0027	0.0043	0.00026	74.9	75.3	5	1	Q8WZ75	Roundabout homolog 4 OS=Homo sapiens OX=9606 GN=ROBO4 PE=1 SV=1	3	4	Protocol-1
AGWQSAELGGLHWGQDYE	43.7	2002.88	-0.0069	0.0234	0.0067	77.9	79.277	5	1	Q8WZ75	Roundabout homolog 4 OS=Homo sapiens OX=9606 GN=ROBO4 PE=1 SV=1	3	5	Protocol-1;Protocol-2
AGWQSAELGGLHWGQDYEFK	60.52	2278.04	-0.0206	-0.0194	1e-05	76.9	77.1	2	1	Q8WZ75	Roundabout homolog 4 OS=Homo sapiens OX=9606 GN=ROBO4 PE=1 SV=1	1	2	Protocol-1
AGYDVEKNNSRIK	82.27	1492.76	-0.0144	0.0002	5.1e-06	7.6	12.6	11	5	P10412;P16402;P16403;P22492;Q02539	Histone H1.4 OS=Homo sapiens OX=9606 GN=HIST1H1E PE=1 SV=2;Histone H1.3 OS=Homo sapiens OX=9606 GN=HIST1H1D PE=1 SV=2;Histone H1.2 OS=Homo sapiens OX=9606 GN=HIST1H1C PE=1 SV=2;Histone H1t OS=Homo sapiens OX=9606 GN=HIST1H1T PE=2 SV=4;Histone H1.1 OS=Homo sapiens OX=9606 GN=HIST1H1A PE=1 SV=3	6	9	Protocol-1
AGYDVEKNNSRIKL	34.71	1605.85	-0.0171	-0.0094	0.01	26.2	28.2	2	4	P10412;P16402;P22492;Q02539	Histone H1.4 OS=Homo sapiens OX=9606 GN=HIST1H1E PE=1 SV=2;Histone H1.3 OS=Homo sapiens OX=9606 GN=HIST1H1D PE=1 SV=2;Histone H1t OS=Homo sapiens OX=9606 GN=HIST1H1T PE=2 SV=4;Histone H1.1 OS=Homo sapiens OX=9606 GN=HIST1H1A PE=1 SV=3	2	2	Protocol-1
AGYDVEKNNSRIKLG	24.16	1662.87	-0.0091	-0.0018	0.0075	24.6	26.7	4	4	P10412;P16402;P16403;Q02539	Histone H1.4 OS=Homo sapiens OX=9606 GN=HIST1H1E PE=1 SV=2;Histone H1.3 OS=Homo sapiens OX=9606 GN=HIST1H1D PE=1 SV=2;Histone H1.2 OS=Homo sapiens OX=9606 GN=HIST1H1C PE=1 SV=2;Histone H1.1 OS=Homo sapiens OX=9606 GN=HIST1H1A PE=1 SV=3	3	3	Protocol-1
AGYDVEKNNSRIKLGI	48.6	1775.95	-0.0144	-0.0055	7.1e-05	40.1	42.1	6	1	Q02539	Histone H1.1 OS=Homo sapiens OX=9606 GN=HIST1H1A PE=1 SV=3	3	5	Protocol-1
AGYDVEKNNSRIKLGL	48.6	1775.95	-0.016	-0.0055	7.1e-05	40.1	42.1	8	3	P10412;P16402;P16403	Histone H1.4 OS=Homo sapiens OX=9606 GN=HIST1H1E PE=1 SV=2;Histone H1.3 OS=Homo sapiens OX=9606 GN=HIST1H1D PE=1 SV=2;Histone H1.2 OS=Homo sapiens OX=9606 GN=HIST1H1C PE=1 SV=2	5	7	Protocol-1
AGYGDVGKGCAQALR	18.98	1521.74	-0.0109	-0.0017	0.025	24.4	24.5	2	1	P23526	Adenosylhomocysteinase OS=Homo sapiens OX=9606 GN=AHCY PE=1 SV=4	1	1	Protocol-1
AGYLQGPNVNLEEKI	49.53	1643.85	0.0008	0.0008	0.00055	71.2	71.2	1	1	P18510	Interleukin-1 receptor antagonist protein OS=Homo sapiens OX=9606 GN=IL1RN PE=1 SV=1	1	1	Protocol-1
AGYQSTLTR	44.35	995.504	-0.0052	-0.0043	0.016	14	14.4	2	1	P35555	Fibrillin-1 OS=Homo sapiens OX=9606 GN=FBN1 PE=1 SV=3	2	2	Protocol-1
AGYVLHR	55.93	814.445	-0.0331	0.0158	0.0013	3.2	12.4	60	1	O00187	Mannan-binding lectin serine protease 2 OS=Homo sapiens OX=9606 GN=MASP2 PE=1 SV=4	13	22	Protocol-1;Protocol-2
AGYVLHRN	46.25	928.488	-0.008	-0.008	0.02	2.9	2.9	1	1	O00187	Mannan-binding lectin serine protease 2 OS=Homo sapiens OX=9606 GN=MASP2 PE=1 SV=4	1	1	Protocol-1
AHAAAITAYA	37.2	958.487	-0.0095	-0.0095	0.0027	23.9	23.9	1	2	P0C0L4;P0C0L5	Complement C4-A OS=Homo sapiens OX=9606 GN=C4A PE=1 SV=2;Complement C4-B OS=Homo sapiens OX=9606 GN=C4B PE=1 SV=2	1	1	Protocol-1
AHAILPEAST	16.14	1008.52	-0.0185	-0.0185	0.031	15.2	15.2	1	1	Q96JA4	Membrane-spanning 4-domains subfamily A member 14 OS=Homo sapiens OX=9606 GN=MS4A14 PE=2 SV=2	1	1	Protocol-1
AHAVKISI	15.19	837.507	0.0004	0.0004	0.038	93.9	93.9	1	1	Q96ST2	Protein IWS1 homolog OS=Homo sapiens OX=9606 GN=IWS1 PE=1 SV=2	1	1	Protocol-2
AHCTYLG	15.27	820.354	-0.0353	-0.0353	0.04	25.8	25.8	1	1	Q8WWQ8	Stabilin-2 OS=Homo sapiens OX=9606 GN=STAB2 PE=1 SV=3	1	1	Protocol-2
AHCVANVNV	44.03	982.466	-0.0047	-0.0044	0.002	19.7	19.8	2	1	P08246	Neutrophil elastase OS=Homo sapiens OX=9606 GN=ELANE PE=1 SV=1	1	2	Protocol-1
AHCVANVNVRA	65.22	1209.6	-0.0112	0.0018	0.00011	13.1	13.5	5	1	P08246	Neutrophil elastase OS=Homo sapiens OX=9606 GN=ELANE PE=1 SV=1	2	4	Protocol-1
AHEEICTTNEGVMYR	26.02	1808.78	-0.0102	-0.0073	0.0036	29.4	30.8	2	1	P02751	Fibronectin OS=Homo sapiens OX=9606 GN=FN1 PE=1 SV=4	1	2	Protocol-1
AHELAHQWFGNLV	34.97	1520.75	-0.0213	-0.0213	0.00085	74.6	74.6	1	3	P15144;Q6P179;Q9NZ08	Aminopeptidase N OS=Homo sapiens OX=9606 GN=ANPEP PE=1 SV=4;Endoplasmic reticulum aminopeptidase 2 OS=Homo sapiens OX=9606 GN=ERAP2 PE=1 SV=2;Endoplasmic reticulum aminopeptidase 1 OS=Homo sapiens OX=9606 GN=ERAP1 PE=1 SV=3	1	1	Protocol-1
AHEPPLLYDLSKDPGENYNLLGG	61.05	2511.23	-0.0246	-0.0093	4.5e-06	86.2	87.4	5	1	P15289	Arylsulfatase A OS=Homo sapiens OX=9606 GN=ARSA PE=1 SV=3	1	4	Protocol-1;Protocol-2
AHFDGILGLGFPILSV	58.56	1654.91	-0.01	-0.0054	2.2e-05	100.6	100.6	2	1	O96009	Napsin-A OS=Homo sapiens OX=9606 GN=NAPSA PE=1 SV=1	1	2	Protocol-1
AHFKGQWV	23.15	971.498	-0.0066	-0.0066	0.024	24.1	24.1	1	1	P36955	Pigment epithelium-derived factor OS=Homo sapiens OX=9606 GN=SERPINF1 PE=1 SV=4	1	1	Protocol-1
AHFPTLKLA	14.94	996.576	0.0357	0.0357	0.049	108.9	108.9	1	1	Q86UP8	General transcription factor II-I repeat domain-containing protein 2A OS=Homo sapiens OX=9606 GN=GTF2IRD2 PE=1 SV=2	1	1	Protocol-1
AHGAPAPPSGSAPH	22.57	1252.59	0.0218	0.0218	0.011	10.9	10.9	1	1	P35318	ADM OS=Homo sapiens OX=9606 GN=ADM PE=1 SV=1	1	1	Protocol-1
AHGHGRG	14.73	690.331	-0.0149	-0.0149	0.041	107.41	107.41	1	1	Q9BZM6	UL16-binding protein 1 OS=Homo sapiens OX=9606 GN=ULBP1 PE=1 SV=1	1	1	Protocol-2
AHGPAELRPP	32.06	1043.55	-0.0365	-0.0365	0.041	67.6	67.6	1	1	Q8IYL2	Probable tRNA (uracil-O(2)-)-methyltransferase OS=Homo sapiens OX=9606 GN=TRMT44 PE=1 SV=2	1	1	Protocol-1
AHGQESAIF	31.99	958.451	-0.0091	-0.0057	0.015	28.5	28.6	2	1	Q8WVN6	Secreted and transmembrane protein 1 OS=Homo sapiens OX=9606 GN=SECTM1 PE=1 SV=2	1	1	Protocol-1
AHGQESAIFNEV	27.41	1300.6	-0.0084	-0.0084	0.0048	49.9	49.9	1	1	Q8WVN6	Secreted and transmembrane protein 1 OS=Homo sapiens OX=9606 GN=SECTM1 PE=1 SV=2	1	1	Protocol-1
AHGQESAIFNEVAPGYFSRDGWQLQVQGGVAQL	20.45	3558.73	-0.1478	-0.0807	0.014	83.7	84.5	4	1	Q8WVN6	Secreted and transmembrane protein 1 OS=Homo sapiens OX=9606 GN=SECTM1 PE=1 SV=2	3	4	Protocol-1
AHGTPPLTFQWSRVG	19.7	1652.84	-0.0406	-0.0406	0.017	57.5	57.5	1	1	P98160	Basement membrane-specific heparan sulfate proteoglycan core protein OS=Homo sapiens OX=9606 GN=HSPG2 PE=1 SV=4	1	1	Protocol-1
AHHFGKEFTPPVQ	36.78	1493.74	-0.0022	-0.0015	0.0029	24.6	25	2	1	P68871	Hemoglobin subunit beta OS=Homo sapiens OX=9606 GN=HBB PE=1 SV=2	2	2	Protocol-1
AHHFGKEFTPPVQAA	63.42	1635.82	-0.0018	0.0578	1e-05	28.9	29.3	6	1	P68871	Hemoglobin subunit beta OS=Homo sapiens OX=9606 GN=HBB PE=1 SV=2	2	3	Protocol-1
AHISGLVA	34.91	766.434	-0.0061	-0.0061	0.031	23.8	23.8	1	2	P34896;P34897	Serine hydroxymethyltransferase, cytosolic OS=Homo sapiens OX=9606 GN=SHMT1 PE=1 SV=1;Serine hydroxymethyltransferase, mitochondrial OS=Homo sapiens OX=9606 GN=SHMT2 PE=1 SV=3	1	1	Protocol-1
AHKAVLHIGEKGTEA	56.2	1559.84	-0.0148	-0.0029	6.9e-05	7.6	8	8	1	P05543	Thyroxine-binding globulin OS=Homo sapiens OX=9606 GN=SERPINA7 PE=1 SV=2	2	4	Protocol-1
AHKLTFL	16.66	828.486	0.0211	0.0211	0.027	49	49	1	1	Q7Z3Z4	Piwi-like protein 4 OS=Homo sapiens OX=9606 GN=PIWIL4 PE=2 SV=2	1	1	Protocol-1
AHKLVAVV	47.65	835.528	-0.0301	-0.027	0.012	12.4	13.1	2	1	Q2M2I3	Protein FAM83E OS=Homo sapiens OX=9606 GN=FAM83E PE=1 SV=2	2	2	Protocol-1
AHKSEVAHRFKDLGEENFKALVLI	18.36	2750.49	0.0072	0.0072	0.031	65.3	65.3	1	1	P02768	Serum albumin OS=Homo sapiens OX=9606 GN=ALB PE=1 SV=2	1	1	Protocol-1
AHLDNLKGTF	42.62	1114.58	-0.0103	-0.0013	0.0027	28.5	28.9	7	2	P02042;P68871	Hemoglobin subunit delta OS=Homo sapiens OX=9606 GN=HBD PE=1 SV=2;Hemoglobin subunit beta OS=Homo sapiens OX=9606 GN=HBB PE=1 SV=2	3	6	Protocol-1
AHLIFCCFRDLCNSEL	33.99	2053.92	-0.0462	-0.022	0.00075	76.2	77.1	6	1	P55000	Secreted Ly-6/uPAR-related protein 1 OS=Homo sapiens OX=9606 GN=SLURP1 PE=1 SV=2	4	6	Protocol-1
AHLLPILPKDKKEVEIREE	43.54	2256.28	-0.0046	0.0063	0.00047	39.9	41.5	4	1	P33908	Mannosyl-oligosaccharide 1,2-alpha-mannosidase IA OS=Homo sapiens OX=9606 GN=MAN1A1 PE=1 SV=3	3	4	Protocol-1
AHLPAEFTPAVH	42.66	1288.66	-0.0274	0.0012	0.0014	40.1	40.7	16	1	P69905	Hemoglobin subunit alpha OS=Homo sapiens OX=9606 GN=HBA1 PE=1 SV=2	5	8	Protocol-1
AHLPAEFTPAVHASL	28.31	1559.81	-0.0108	-0.0108	0.03	58.6	58.6	1	1	P69905	Hemoglobin subunit alpha OS=Homo sapiens OX=9606 GN=HBA1 PE=1 SV=2	1	1	Protocol-1
AHLPAEFTPAVHASLDK	59.73	1802.93	-0.0439	-0.0125	2.1e-05	45.9	51.6	5	1	P69905	Hemoglobin subunit alpha OS=Homo sapiens OX=9606 GN=HBA1 PE=1 SV=2	2	5	Protocol-1;Protocol-2
AHLPAEFTPAVHASLDKF	29.55	1950	-0.0151	-0.0151	0.0086	64.8	64.8	1	1	P69905	Hemoglobin subunit alpha OS=Homo sapiens OX=9606 GN=HBA1 PE=1 SV=2	1	1	Protocol-1
AHLPAEFTPAVHASLDKFL	29.27	2063.08	-0.0265	0.0007	0.0045	76.9	77.2	5	1	P69905	Hemoglobin subunit alpha OS=Homo sapiens OX=9606 GN=HBA1 PE=1 SV=2	2	4	Protocol-1
AHLPAEFTPAVHASLDKFLAS	72.85	2221.15	-0.0206	-0.0047	2.5e-06	76.7	77.1	7	1	P69905	Hemoglobin subunit alpha OS=Homo sapiens OX=9606 GN=HBA1 PE=1 SV=2	2	4	Protocol-1
AHLPAEFTPAVHASLDKFLASV	34.28	2320.22	-0.0236	-0.0236	0.012	86	86	1	1	P69905	Hemoglobin subunit alpha OS=Homo sapiens OX=9606 GN=HBA1 PE=1 SV=2	1	1	Protocol-1
AHLPAEFTPAVHASLDKFLASVS	22	2407.25	-0.0162	-0.0162	0.018	84.6	84.6	1	1	P69905	Hemoglobin subunit alpha OS=Homo sapiens OX=9606 GN=HBA1 PE=1 SV=2	1	1	Protocol-1
AHLPAEFTPAVHASLDKFLASVST	60	2508.3	-0.0194	-0.0092	6e-06	84.7	84.9	3	1	P69905	Hemoglobin subunit alpha OS=Homo sapiens OX=9606 GN=HBA1 PE=1 SV=2	1	2	Protocol-1
AHLPAPA	18.34	675.37	-0.0199	-0.0199	0.019	117.6	117.6	1	1	Q8ND56	Protein LSM14 homolog A OS=Homo sapiens OX=9606 GN=LSM14A PE=1 SV=3	1	1	Protocol-1
AHLQGPAGASVAGPQTSEA	56.62	1747.85	-0.013	-0.0077	2.3e-05	33.4	34.6	3	1	Q6UVK1	Chondroitin sulfate proteoglycan 4 OS=Homo sapiens OX=9606 GN=CSPG4 PE=1 SV=2	1	2	Protocol-1
AHLRKELL	15.71	978.597	-0.018	-0.018	0.034	91.3	91.3	1	1	Q9Y4A5	Transformation/transcription domain-associated protein OS=Homo sapiens OX=9606 GN=TRRAP PE=1 SV=3	1	1	Protocol-1
AHLSAVLLF	15.68	969.565	-0.0048	-0.0048	0.034	107.8	107.8	1	1	Q8NGJ8	Olfactory receptor 51S1 OS=Homo sapiens OX=9606 GN=OR51S1 PE=2 SV=1	1	1	Protocol-2
AHLYGIAGSTNV	43	1201.61	-0.0084	-0.0075	0.0028	46.4	46.4	2	1	P09467	Fructose-1,6-bisphosphatase 1 OS=Homo sapiens OX=9606 GN=FBP1 PE=1 SV=5	1	2	Protocol-1
AHPGRSV	14.51	722.382	0.011	0.011	0.044	77.9	77.9	1	1	P05187	Alkaline phosphatase, placental type OS=Homo sapiens OX=9606 GN=ALPP PE=1 SV=2	1	1	Protocol-1
AHQDALPRL	21.49	1019.55	-0.0446	-0.0446	0.031	50.1	50.1	1	1	P43155	Carnitine O-acetyltransferase OS=Homo sapiens OX=9606 GN=CRAT PE=1 SV=5	1	1	Protocol-1
AHQLQAL	42.37	779.429	0.0005	0.0005	0.043	19.5	19.5	1	1	P10645	Chromogranin-A OS=Homo sapiens OX=9606 GN=CHGA PE=1 SV=7	1	1	Protocol-1
AHQTGETVTGSGTQTQAGATQTVEQDSSHQTG	17.58	3199.43	-0.0474	-0.015	0.022	23.9	30.9165	2	1	Q9UBG3	Cornulin OS=Homo sapiens OX=9606 GN=CRNN PE=1 SV=1	2	2	Protocol-1;Protocol-2
AHQWPQGPSAV	27.17	1176.57	-0.0029	-0.0014	0.021	38	38.1	2	1	P02790	Hemopexin OS=Homo sapiens OX=9606 GN=HPX PE=1 SV=2	1	2	Protocol-1
AHRFKDLGEENF	15.78	1461.7	-0.0209	-0.0209	0.049	26.6	26.6	1	1	P02768	Serum albumin OS=Homo sapiens OX=9606 GN=ALB PE=1 SV=2	1	1	Protocol-1
AHRFKDLGEENFK	23.94	1589.8	-0.0131	-0.0131	0.036	18.6	18.6	1	1	P02768	Serum albumin OS=Homo sapiens OX=9606 GN=ALB PE=1 SV=2	1	1	Protocol-1
AHRFKDLGEENFKA	54.78	1660.83	-0.0171	-0.0066	3.6e-05	21.4	35.5	5	1	P02768	Serum albumin OS=Homo sapiens OX=9606 GN=ALB PE=1 SV=2	4	5	Protocol-1;Protocol-2
AHRFKDLGEENFKALVLI	48.25	2099.15	-0.0226	-0.0195	0.00031	71.4	71.5	3	1	P02768	Serum albumin OS=Homo sapiens OX=9606 GN=ALB PE=1 SV=2	2	3	Protocol-1
AHRGTQNPSQDQGNSPSGKGISS	41.57	2309.07	0.0021	0.0021	0.00016	6.5	6.5	1	1	P04279	Semenogelin-1 OS=Homo sapiens OX=9606 GN=SEMG1 PE=1 SV=2	1	1	Protocol-1
AHRGTQNPSQDQGNSPSGKGISSQY	51.04	2600.2	-0.002	0.009	2.2e-05	11.8	12	2	1	P04279	Semenogelin-1 OS=Homo sapiens OX=9606 GN=SEMG1 PE=1 SV=2	1	2	Protocol-1
AHSGTYRCY	26.91	1113.47	-0.022	-0.022	0.0031	5.9605	5.9605	1	2	O75019;Q9HCN6	Leukocyte immunoglobulin-like receptor subfamily A member 1 OS=Homo sapiens OX=9606 GN=LILRA1 PE=2 SV=1;Platelet glycoprotein VI OS=Homo sapiens OX=9606 GN=GP6 PE=1 SV=4	1	1	Protocol-2
AHSLSQPEPSKRLYD	38.93	1726.86	-0.0196	-0.0196	0.017	18.9	18.9	1	1	P00746	Complement factor D OS=Homo sapiens OX=9606 GN=CFD PE=1 SV=5	1	1	Protocol-1
AHSLSQPEPSKRLYDVL	29.27	1939.02	-0.0202	-0.0158	0.0036	44	44	2	1	P00746	Complement factor D OS=Homo sapiens OX=9606 GN=CFD PE=1 SV=5	1	2	Protocol-1
AHSPAFSCEQVRA	44.72	1458.67	-0.0223	-0.0112	0.0013	20.6	23.3	7	1	P08571	Monocyte differentiation antigen CD14 OS=Homo sapiens OX=9606 GN=CD14 PE=1 SV=2	2	4	Protocol-1;Protocol-2
AHSPAFSCEQVRAF	54.8	1605.74	-0.0333	0.0616	0.00011	39.3	43.4	17	1	P08571	Monocyte differentiation antigen CD14 OS=Homo sapiens OX=9606 GN=CD14 PE=1 SV=2	4	9	Protocol-1;Protocol-2
AHSPAFSCEQVRAFPAL	73.93	1886.91	-0.0573	-0.016	2.5e-07	61	66.8	33	1	P08571	Monocyte differentiation antigen CD14 OS=Homo sapiens OX=9606 GN=CD14 PE=1 SV=2	7	17	Protocol-1;Protocol-2
AHSPAFSCEQVRAFPALTS	33.66	2074.99	-0.0352	-0.0021	0.0081	59.6	62.8	4	1	P08571	Monocyte differentiation antigen CD14 OS=Homo sapiens OX=9606 GN=CD14 PE=1 SV=2	2	3	Protocol-1;Protocol-2
AHSSAGQQVARAVLHVHGGG	35.24	1937.99	-0.0136	-0.0009	0.003	22.7	24.6	4	1	P98160	Basement membrane-specific heparan sulfate proteoglycan core protein OS=Homo sapiens OX=9606 GN=HSPG2 PE=1 SV=4	2	4	Protocol-1
AHTEHAHVSSVPHACCPFQGF	16.65	2375.03	-0.0051	0.0052	0.034	35.1	35.6	2	1	Q6P531	Glutathione hydrolase 6 OS=Homo sapiens OX=9606 GN=GGT6 PE=2 SV=2	2	2	Protocol-1
AHTGEESVADHHEAEYYVA	14.81	2113.9	-0.0075	-0.0075	0.041	29.4	29.4	1	1	P43251	Biotinidase OS=Homo sapiens OX=9606 GN=BTD PE=1 SV=2	1	1	Protocol-2
AHVAGETVARPL	75.38	1219.67	-0.0059	0.0064	2.8e-06	19.9	24.1	9	1	P10253	Lysosomal alpha-glucosidase OS=Homo sapiens OX=9606 GN=GAA PE=1 SV=4	3	8	Protocol-1;Protocol-2
AHVAGETVARPLF	91.09	1366.74	-0.038	0.0086	3e-07	38.8	48	135	1	P10253	Lysosomal alpha-glucosidase OS=Homo sapiens OX=9606 GN=GAA PE=1 SV=4	13	32	Protocol-1;Protocol-2
AHVGGMV	18.7	669.327	0.0102	0.0102	0.018	113.955	113.955	1	1	Q53H76	Phospholipase A1 member A OS=Homo sapiens OX=9606 GN=PLA1A PE=2 SV=2	1	1	Protocol-2
AHYNKRSTITSREIQT	60.35	1903.99	-0.0132	-0.0094	5.6e-06	3	7.9	3	3	O60814;Q16778;Q99880	Histone H2B type 1-K OS=Homo sapiens OX=9606 GN=HIST1H2BK PE=1 SV=3;Histone H2B type 2-E OS=Homo sapiens OX=9606 GN=HIST2H2BE PE=1 SV=3;Histone H2B type 1-L OS=Homo sapiens OX=9606 GN=HIST1H2BL PE=1 SV=3	1	2	Protocol-1
AIAEAIKKAQESGDKK	54.47	1685.93	-0.0048	0.0022	3e-05	12.9	14.5	3	2	A8MYX2;B3EWG3	Protein FAM25E OS=Homo sapiens OX=9606 GN=FAM25E PE=2 SV=2;Protein FAM25A OS=Homo sapiens OX=9606 GN=FAM25A PE=3 SV=1	2	2	Protocol-1
AIAEAIKKAQESGDKKM	22.31	1816.97	-0.009	-0.009	0.0081	23.8	23.8	1	1	B3EWG3	Protein FAM25A OS=Homo sapiens OX=9606 GN=FAM25A PE=3 SV=1	1	1	Protocol-1
AIAELSC	17.29	762.358	-0.0051	-0.0051	0.045	92.705	92.705	1	1	Q9Y6H5	Synphilin-1 OS=Homo sapiens OX=9606 GN=SNCAIP PE=1 SV=2	1	1	Protocol-2
AIAWHQQQPEKGPRY	34.98	1807.91	-0.0082	-0.0082	0.025	22	22	1	1	A0A075B6H9	Immunoglobulin lambda variable 4-69 OS=Homo sapiens OX=9606 GN=IGLV4-69 PE=1 SV=1	1	1	Protocol-1
AICHPLHYTVIMSPQLC	16.18	2038.98	-0.0069	-0.0069	0.03	61.6	61.6	1	1	Q8NGA2	Putative olfactory receptor 7A2 OS=Homo sapiens OX=9606 GN=OR7A2P PE=5 SV=1	1	1	Protocol-2
AIDDVKFQA	25.1	1005.51	-0.0187	-0.0187	0.038	70.1	70.1	1	1	Q7Z304	MAM domain-containing protein 2 OS=Homo sapiens OX=9606 GN=MAMDC2 PE=2 SV=3	1	1	Protocol-1
AIDQDLQAYI	27.53	1148.57	-0.0314	-0.0314	0.012	49.8	49.8	1	1	Q9HCD6	Protein TANC2 OS=Homo sapiens OX=9606 GN=TANC2 PE=1 SV=3	1	1	Protocol-1
AIDSNTGEVTAQR	84.19	1360.66	-0.0029	-0.0029	9.4e-07	22.7	22.7	1	1	Q9NPG4	Protocadherin-12 OS=Homo sapiens OX=9606 GN=PCDH12 PE=1 SV=1	1	1	Protocol-1
AIEKAVQEAQRAGI	45.26	1482.82	0.0088	0.0088	0.0036	41.3	41.3	1	1	P12109	Collagen alpha-1(VI) chain OS=Homo sapiens OX=9606 GN=COL6A1 PE=1 SV=3	1	1	Protocol-1
AIEKAVQEAQRAGIEI	22.98	1724.94	0.0021	0.0021	0.018	60.2	60.2	1	1	P12109	Collagen alpha-1(VI) chain OS=Homo sapiens OX=9606 GN=COL6A1 PE=1 SV=3	1	1	Protocol-1
AIEKSGDLN	14.78	945.477	-0.0419	-0.0419	0.041	114.6	114.6	1	1	Q96M86	Dynein heavy chain domain-containing protein 1 OS=Homo sapiens OX=9606 GN=DNHD1 PE=2 SV=2	1	1	Protocol-2
AIEVDGRVYHV	45.02	1256.65	-0.0032	0.002	0.0042	44.8	44.8	2	1	Q8IWU5	Extracellular sulfatase Sulf-2 OS=Homo sapiens OX=9606 GN=SULF2 PE=1 SV=1	1	2	Protocol-1
AIFNEVAPGYFSRDGWQLQVQGGVAQLV	18.07	3048.55	-0.0071	-0.0071	0.02	97.1	97.1	1	1	Q8WVN6	Secreted and transmembrane protein 1 OS=Homo sapiens OX=9606 GN=SECTM1 PE=1 SV=2	1	1	Protocol-1
AIGGGLSSVGGGSS	44.39	1104.54	-0.0092	-0.0092	0.0076	38.6	38.6	1	2	P02538;P48668	Keratin, type II cytoskeletal 6A OS=Homo sapiens OX=9606 GN=KRT6A PE=1 SV=3;Keratin, type II cytoskeletal 6C OS=Homo sapiens OX=9606 GN=KRT6C PE=1 SV=3	1	1	Protocol-1
AIGGGLSSVGGGSSTI	33.69	1318.67	-0.007	-0.007	0.0076	62.2	62.2	1	2	P02538;P48668	Keratin, type II cytoskeletal 6A OS=Homo sapiens OX=9606 GN=KRT6A PE=1 SV=3;Keratin, type II cytoskeletal 6C OS=Homo sapiens OX=9606 GN=KRT6C PE=1 SV=3	1	1	Protocol-1
AIGGGLSSVGGGSSTIK	79.71	1446.77	-0.0249	0.0121	2.7e-06	37.3	43.9	24	4	P02538;P02538;P48668;P48668	Keratin type II cytoskeletal 6A OS=Homo sapiens OX=9606 GN=KRT6A PE=1 SV=3;Keratin, type II cytoskeletal 6A OS=Homo sapiens OX=9606 GN=KRT6A PE=1 SV=3;Keratin type II cytoskeletal 6C OS=Homo sapiens OX=9606 GN=KRT6C PE=1 SV=3;Keratin, type II cytoskeletal 6C OS=Homo sapiens OX=9606 GN=KRT6C PE=1 SV=3	6	18	Protocol-1;Protocol-2
AIGGGLSSVGGGSSTIKY	87.2	1609.83	-0.0204	0.0063	2.2e-07	51.2	58.4	33	4	P02538;P02538;P48668;P48668	Keratin type II cytoskeletal 6A OS=Homo sapiens OX=9606 GN=KRT6A PE=1 SV=3;Keratin, type II cytoskeletal 6A OS=Homo sapiens OX=9606 GN=KRT6A PE=1 SV=3;Keratin type II cytoskeletal 6C OS=Homo sapiens OX=9606 GN=KRT6C PE=1 SV=3;Keratin, type II cytoskeletal 6C OS=Homo sapiens OX=9606 GN=KRT6C PE=1 SV=3	7	19	Protocol-1;Protocol-2
AIGGGLSSVGGGSSTIKYT	40.97	1710.88	-0.0124	0.0074	0.0052	51.5	51.8	3	2	P02538;P48668	Keratin, type II cytoskeletal 6A OS=Homo sapiens OX=9606 GN=KRT6A PE=1 SV=3;Keratin, type II cytoskeletal 6C OS=Homo sapiens OX=9606 GN=KRT6C PE=1 SV=3	3	3	Protocol-1
AIGGGLSSVGGGSSTIKYTTT	33.32	1912.97	0.0009	0.0009	0.0048	53.1	53.1	1	2	P02538;P48668	Keratin, type II cytoskeletal 6A OS=Homo sapiens OX=9606 GN=KRT6A PE=1 SV=3;Keratin, type II cytoskeletal 6C OS=Homo sapiens OX=9606 GN=KRT6C PE=1 SV=3	1	1	Protocol-1
AIGGGLSSVGGGSSTIKYTTTSSS	17.94	2174.07	-0.0098	-0.0098	0.025	51.6	51.6	1	2	P02538;P48668	Keratin, type II cytoskeletal 6A OS=Homo sapiens OX=9606 GN=KRT6A PE=1 SV=3;Keratin, type II cytoskeletal 6C OS=Homo sapiens OX=9606 GN=KRT6C PE=1 SV=3	1	1	Protocol-1
AIGGGLSSVGGGSSTIKYTTTSSSSR	118.31	2417.2	-0.0155	0.0138	1.7e-10	42.9	43.7	18	2	P02538;P48668	Keratin, type II cytoskeletal 6A OS=Homo sapiens OX=9606 GN=KRT6A PE=1 SV=3;Keratin, type II cytoskeletal 6C OS=Homo sapiens OX=9606 GN=KRT6C PE=1 SV=3	3	5	Protocol-1
AIGGGLSSVGGGSSTIKYTTTSSSSRK	74.68	2545.3	-0.0148	0.0043	3.1e-06	35.3	36.4	4	2	P02538;P48668	Keratin, type II cytoskeletal 6A OS=Homo sapiens OX=9606 GN=KRT6A PE=1 SV=3;Keratin, type II cytoskeletal 6C OS=Homo sapiens OX=9606 GN=KRT6C PE=1 SV=3	2	3	Protocol-1
AIGGGLSSVGGGSSTIKYTTTSSSSRKS	97.45	2632.33	-0.0146	0.005	2.5e-08	35.4	36.6	3	2	P02538;P48668	Keratin, type II cytoskeletal 6A OS=Homo sapiens OX=9606 GN=KRT6A PE=1 SV=3;Keratin, type II cytoskeletal 6C OS=Homo sapiens OX=9606 GN=KRT6C PE=1 SV=3	1	2	Protocol-1
AIGGGLSSVGGGSSTIKYTTTSSSSRKSY	17.94	2795.39	-0.0054	-0.0054	0.04	39.8	39.8	1	2	P02538;P48668	Keratin, type II cytoskeletal 6A OS=Homo sapiens OX=9606 GN=KRT6A PE=1 SV=3;Keratin, type II cytoskeletal 6C OS=Homo sapiens OX=9606 GN=KRT6C PE=1 SV=3	1	1	Protocol-1
AIGKAGYTDKV	21.25	1121.61	0.0003	0.0003	0.035	18	18	1	1	P06733	Alpha-enolase OS=Homo sapiens OX=9606 GN=ENO1 PE=1 SV=2	1	1	Protocol-1
AIGKAGYTDKVVI	30.59	1333.76	0.0142	0.0142	0.013	41.4	41.4	1	1	P06733	Alpha-enolase OS=Homo sapiens OX=9606 GN=ENO1 PE=1 SV=2	1	1	Protocol-1
AIGKEAGGAAGSKV	28.81	1214.66	-0.0066	-0.0066	0.031	7.4	7.4	1	1	Q6E0U4	Dermokine OS=Homo sapiens OX=9606 GN=DMKN PE=1 SV=3	1	1	Protocol-1
AIGKEAGGAAGSKVS	44.42	1301.69	-0.027	-0.0035	0.0012	5.9	7.9505	3	1	Q6E0U4	Dermokine OS=Homo sapiens OX=9606 GN=DMKN PE=1 SV=3	1	3	Protocol-1;Protocol-2
AIGKEAGGAAGSKVSE	37.56	1430.74	0.0023	0.0023	0.0074	8.9	8.9	1	1	Q6E0U4	Dermokine OS=Homo sapiens OX=9606 GN=DMKN PE=1 SV=3	1	1	Protocol-1
AIGKEAGGAAGSKVSEALGQG	43.68	1856.96	-0.0159	-0.0159	0.00038	32.4	32.4	1	1	Q6E0U4	Dermokine OS=Homo sapiens OX=9606 GN=DMKN PE=1 SV=3	1	1	Protocol-1
AIGKEAGGAAGSKVSEALGQGT	82.95	1958.01	-0.0223	0.005	2e-07	33.8	36	8	1	Q6E0U4	Dermokine OS=Homo sapiens OX=9606 GN=DMKN PE=1 SV=3	3	4	Protocol-1
AIGKEAGGAAGSKVSEALGQGTR	42.33	2114.11	0.0077	0.0085	0.00021	28.2	28.3	2	1	Q6E0U4	Dermokine OS=Homo sapiens OX=9606 GN=DMKN PE=1 SV=3	1	2	Protocol-1
AIGKEAGGAAGSKVSEALGQGTRE	54.18	2243.15	0.0041	0.0041	0.00013	30.2	30.2	1	1	Q6E0U4	Dermokine OS=Homo sapiens OX=9606 GN=DMKN PE=1 SV=3	1	1	Protocol-1
AIGKEAGGAAGSKVSEALGQGTREAVGTG	30.14	2628.35	0.012	0.012	0.0015	41.8	41.8	1	1	Q6E0U4	Dermokine OS=Homo sapiens OX=9606 GN=DMKN PE=1 SV=3	1	1	Protocol-1
AIGKEAGGAAGSKVSEALGQGTREAVGTGV	18.96	2727.42	0.0051	0.0051	0.017	50.1	50.1	1	1	Q6E0U4	Dermokine OS=Homo sapiens OX=9606 GN=DMKN PE=1 SV=3	1	1	Protocol-1
AIGPVFVVDE	44.53	1044.55	0.0216	0.0216	0.049	80.5	80.5	1	1	Q5H8C1	FRAS1-related extracellular matrix protein 1 OS=Homo sapiens OX=9606 GN=FREM1 PE=1 SV=3	1	1	Protocol-1
AIGRGAKS	17.06	758.44	0.0364	0.0364	0.025	50.1	50.1	1	1	O14818	Proteasome subunit alpha type-7 OS=Homo sapiens OX=9606 GN=PSMA7 PE=1 SV=1	1	1	Protocol-1
AIGSTCPWLK	27.16	1131.57	-0.0067	-0.0067	0.019	43.6	43.6	1	1	P02760	Protein AMBP OS=Homo sapiens OX=9606 GN=AMBP PE=1 SV=1	1	1	Protocol-1
AIHCPRPHDFENGEYWPR	16.46	2280.03	-0.0009	-0.0009	0.029	43.1	43.1	1	1	P00751	Complement factor B OS=Homo sapiens OX=9606 GN=CFB PE=1 SV=2	1	1	Protocol-1
AIIKSYDLDPGAGSLE	77.22	1647.84	-0.0182	0.0134	7.8e-06	64.7	76.172	13	1	Q13790	Apolipoprotein F OS=Homo sapiens OX=9606 GN=APOF PE=1 SV=2	5	8	Protocol-2
AIIKSYDLDPGAGSLEI	80.99	1760.92	-0.0156	0.0207	1.6e-06	78	85.9945	23	1	Q13790	Apolipoprotein F OS=Homo sapiens OX=9606 GN=APOF PE=1 SV=2	11	19	Protocol-1;Protocol-2
AIKKIPY	18.05	831.522	-0.0316	-0.0316	0.02	84.9	84.9	1	1	Q99715	Collagen alpha-1(XII) chain OS=Homo sapiens OX=9606 GN=COL12A1 PE=1 SV=2	1	1	Protocol-2
AIKKNLIDRETG	56.61	1356.77	-0.0197	-0.0167	0.0029	9.5	9.5	2	1	P15924	Desmoplakin OS=Homo sapiens OX=9606 GN=DSP PE=1 SV=3	2	2	Protocol-1
AIKLLAADAGKP	36.08	1166.7	-0.0318	-0.0318	0.038	57.8	57.8	1	1	Q9BZA7	Protocadherin-11 X-linked OS=Homo sapiens OX=9606 GN=PCDH11X PE=2 SV=1	1	1	Protocol-2
AIKQIIKGRD	14.08	1140.7	0.0302	0.0302	0.048	109.7	109.7	1	1	P38919	Eukaryotic initiation factor 4A-III OS=Homo sapiens OX=9606 GN=EIF4A3 PE=1 SV=4	1	1	Protocol-1
AILDGPSPE	18.17	897.444	0.0096	0.0096	0.02	110.8	110.8	1	1	Q8N398	von Willebrand factor A domain-containing protein 5B2 OS=Homo sapiens OX=9606 GN=VWA5B2 PE=2 SV=2	1	1	Protocol-1
AILPLPGQSVER	26.35	1278.73	-0.0005	-0.0005	0.048	58.7	58.7	1	1	Q14624	Inter-alpha-trypsin inhibitor heavy chain H4 OS=Homo sapiens OX=9606 GN=ITIH4 PE=1 SV=4	1	1	Protocol-1
AILPLPGQSVERLCVD	33.47	1765.94	-0.0073	-0.0073	0.019	82.8	82.8	1	1	Q14624	Inter-alpha-trypsin inhibitor heavy chain H4 OS=Homo sapiens OX=9606 GN=ITIH4 PE=1 SV=4	1	1	Protocol-2
AILRNLQPDTSYT	17.71	1490.77	-0.0051	-0.0051	0.027	49	49	1	1	Q99715	Collagen alpha-1(XII) chain OS=Homo sapiens OX=9606 GN=COL12A1 PE=1 SV=2	1	1	Protocol-1
AIPAPTDLKFTQVTPTSL	31.4	1899.04	0.0059	0.0085	0.011	82.6	82.6	2	1	P02751	Fibronectin OS=Homo sapiens OX=9606 GN=FN1 PE=1 SV=4	1	1	Protocol-1
AIPENTNIGSLFPIPLASDRDAGPNGVASYELQAGPEAQEL	34.39	4221.09	-0.0065	0.0339	0.0006	96.9	96.9	2	1	Q08174	Protocadherin-1 OS=Homo sapiens OX=9606 GN=PCDH1 PE=1 SV=2	1	2	Protocol-1
AIPLGITNC	26.74	957.495	-0.0429	-0.0429	0.03	67.6	67.6	1	1	Q6GMR7	Fatty-acid amide hydrolase 2 OS=Homo sapiens OX=9606 GN=FAAH2 PE=2 SV=1	1	1	Protocol-1
AIPMSIPPEVKFNKPFVF	47.48	2060.12	-0.0516	-0.0252	0.0004	87.5	89.8	14	1	P01009	Alpha-1-antitrypsin OS=Homo sapiens OX=9606 GN=SERPINA1 PE=1 SV=3	9	11	Protocol-1
AIPSDGNFAMRA	44.73	1248.59	-0.0079	-0.0064	0.00087	44.4	44.4	2	1	P20711	Aromatic-L-amino-acid decarboxylase OS=Homo sapiens OX=9606 GN=DDC PE=1 SV=2	1	1	Protocol-1
AIPVAQDLNAPSDWDSR	112.49	1853.89	-0.0143	0.0213	3.4e-10	65.6	71.6	34	1	P10451	Osteopontin OS=Homo sapiens OX=9606 GN=SPP1 PE=1 SV=1	7	16	Protocol-1;Protocol-2
AIPVAQDLNAPSDWDSRGK	27.51	2039.01	-0.0014	-0.0014	0.0078	57.4	57.4	1	1	P10451	Osteopontin OS=Homo sapiens OX=9606 GN=SPP1 PE=1 SV=1	1	1	Protocol-2
AIPVAQDLNAPSDWDSRGKD	29.98	2154.03	-0.0048	-0.0048	0.0024	58.4	58.4	1	1	P10451	Osteopontin OS=Homo sapiens OX=9606 GN=SPP1 PE=1 SV=1	1	1	Protocol-2
AIPVAQDLNAPSDWDSRGKDSYETSQL	39.08	2962.39	-0.0265	0.0193	0.00046	71.1	72.6	6	1	P10451	Osteopontin OS=Homo sapiens OX=9606 GN=SPP1 PE=1 SV=1	3	6	Protocol-1;Protocol-2
AIPVQQSPPP	15.57	1032.56	-0.0004	-0.0004	0.035	102.6	102.6	1	1	Q6IED9	Putative diacylglycerol O-acyltransferase 2-like protein DGAT2L7P OS=Homo sapiens OX=9606 GN=DGAT2L7P PE=5 SV=2	1	1	Protocol-2
AIQCPDSQFECPDFST	37.62	1900.76	-0.0051	-0.0051	0.00031	67.5	67.5	1	1	P28799	Granulins OS=Homo sapiens OX=9606 GN=GRN PE=1 SV=2	1	1	Protocol-1
AIQCPDSQFECPDFSTC	60.65	2060.79	-0.0207	0.0702	5.2e-06	67.9	73	43	1	P28799	Granulins OS=Homo sapiens OX=9606 GN=GRN PE=1 SV=2	14	29	Protocol-1;Protocol-2
AIQCPDSQFECPDFSTCCV	63.17	2319.89	-0.0287	0.0181	1.2e-06	74.8	78.3915	20	1	P28799	Granulins OS=Homo sapiens OX=9606 GN=GRN PE=1 SV=2	8	16	Protocol-1;Protocol-2
AIQCPDSQFECPDFSTCCVMVDGS	51.52	2809.08	0.0317	0.0437	0.00023	79.3	79.3	2	1	P28799	Granulins OS=Homo sapiens OX=9606 GN=GRN PE=1 SV=2	1	1	Protocol-1
AIQCPDSQFECPDFSTCCVMVDGSWGCCPMPQ	33.19	3825.45	0.0086	0.0086	0.00077	90	90	1	1	P28799	Granulins OS=Homo sapiens OX=9606 GN=GRN PE=1 SV=2	1	1	Protocol-1
AIQCPDSQFECPDFSTCCVMVDGSWGCCPMPQASCCEDR	128.4	4703.75	0.0145	0.0223	9.2e-13	83.5	83.5	3	1	P28799	Granulins OS=Homo sapiens OX=9606 GN=GRN PE=1 SV=2	1	2	Protocol-1
AIQDPRLFA	54.54	1029.56	-0.014	0.0432	0.0047	47.8	48.2	5	1	P01833	Polymeric immunoglobulin receptor OS=Homo sapiens OX=9606 GN=PIGR PE=1 SV=4	4	5	Protocol-1
AIQDPRLFAEEK	52.72	1415.74	-0.0296	0.0004	0.0017	37.8	41.614	8	1	P01833	Polymeric immunoglobulin receptor OS=Homo sapiens OX=9606 GN=PIGR PE=1 SV=4	3	6	Protocol-1;Protocol-2
AIQDPRLFAEEKAVADTR	68.46	2029.06	-0.0457	0.0053	1.6e-05	46.3	58.406	52	1	P01833	Polymeric immunoglobulin receptor OS=Homo sapiens OX=9606 GN=PIGR PE=1 SV=4	8	21	Protocol-1;Protocol-2
AIQENANALARYA	42.93	1403.72	-0.0081	0.0006	0.00053	51.6	51.6	2	1	P05062	Fructose-bisphosphate aldolase B OS=Homo sapiens OX=9606 GN=ALDOB PE=1 SV=2	1	2	Protocol-1
AIQGPLTTASL	32.15	1070.6	-0.003	-0.003	0.0071	71.2	71.2	1	1	P52758	2-iminobutanoate/2-iminopropanoate deaminase OS=Homo sapiens OX=9606 GN=RIDA PE=1 SV=1	1	1	Protocol-1
AIQLTQSPSSLSASVGDRV	67.77	1915	-0.0233	-0.0025	2.6e-05	69	70.4	4	1	A0A0B4J2D9	Immunoglobulin kappa variable 1D-13 OS=Homo sapiens OX=9606 GN=IGKV1D-13 PE=3 SV=1	1	3	Protocol-1;Protocol-2
AIQTRGGPEKHEVTGWVL	25.02	1977.04	-0.0215	-0.0215	0.043	41	41	1	1	Q16270	Insulin-like growth factor-binding protein 7 OS=Homo sapiens OX=9606 GN=IGFBP7 PE=1 SV=1	1	1	Protocol-1
AIQYGTGRVDGILSED	22.15	1692.83	-0.0062	-0.0062	0.022	64.781	64.781	1	1	O96009	Napsin-A OS=Homo sapiens OX=9606 GN=NAPSA PE=1 SV=1	1	1	Protocol-2
AIRHFENKF	43.78	1160.61	-0.0264	0.0013	0.004	12.2	22.7575	15	1	Q9Y287	Integral membrane protein 2B OS=Homo sapiens OX=9606 GN=ITM2B PE=1 SV=1	7	11	Protocol-1;Protocol-2
AIRHFENKFA	32.75	1231.65	-0.0094	-0.0041	0.0069	13.5	13.7	4	1	Q9Y287	Integral membrane protein 2B OS=Homo sapiens OX=9606 GN=ITM2B PE=1 SV=1	4	4	Protocol-1
AIRHFENKFAVE	58.92	1459.76	-0.0126	-0.0071	0.0023	25	27.1	4	1	Q9Y287	Integral membrane protein 2B OS=Homo sapiens OX=9606 GN=ITM2B PE=1 SV=1	4	4	Protocol-1
AIRHFENKFAVET	64.04	1560.8	-0.0244	-0.0005	1.7e-05	27.3	31	21	1	Q9Y287	Integral membrane protein 2B OS=Homo sapiens OX=9606 GN=ITM2B PE=1 SV=1	13	17	Protocol-1
AIRHFENKFAVETLICS	70.83	2034.04	-0.0246	-0.0195	5.3e-06	59	59.2	6	1	Q9Y287	Integral membrane protein 2B OS=Homo sapiens OX=9606 GN=ITM2B PE=1 SV=1	2	4	Protocol-1
AIRHFENTF	32.84	1133.56	-0.0099	-0.0025	0.002	24.3	24.4	2	1	Q9NQX7	Integral membrane protein 2C OS=Homo sapiens OX=9606 GN=ITM2C PE=1 SV=1	2	2	Protocol-1
AIRNDEELNKLLG	52.2	1483.8	-0.025	0.0054	0.0028	47.6	47.8	3	8	P04908;P0C0S8;P16104;P20671;Q16777;Q6FI13;Q93077;Q96QV6	Histone H2A type 1-B/E OS=Homo sapiens OX=9606 GN=HIST1H2AB PE=1 SV=2;Histone H2A type 1 OS=Homo sapiens OX=9606 GN=HIST1H2AG PE=1 SV=2;Histone H2AX OS=Homo sapiens OX=9606 GN=H2AFX PE=1 SV=2;Histone H2A type 1-D OS=Homo sapiens OX=9606 GN=HIST1H2AD PE=1 SV=2;Histone H2A type 2-C OS=Homo sapiens OX=9606 GN=HIST2H2AC PE=1 SV=4;Histone H2A type 2-A OS=Homo sapiens OX=9606 GN=HIST2H2AA3 PE=1 SV=3;Hi…	2	3	Protocol-1
AIRNDEELNKLLGGV	30.73	1639.89	-0.0059	0.0038	0.025	43.8	44.5	2	1	Q96QV6	Histone H2A type 1-A OS=Homo sapiens OX=9606 GN=HIST1H2AA PE=1 SV=3	1	2	Protocol-1
AIRNDEELNKLLGGVT	42.93	1740.94	0.0041	0.0041	0.0013	64.1	64.1	1	2	P16104;Q96QV6	Histone H2AX OS=Homo sapiens OX=9606 GN=H2AFX PE=1 SV=2;Histone H2A type 1-A OS=Homo sapiens OX=9606 GN=HIST1H2AA PE=1 SV=3	1	1	Protocol-1
AIRNDEELNKLLGKVT	35.89	1812.01	-0.0215	-0.0177	0.015	54.1	54.7	3	3	P0C0S8;P20671;Q9BTM1	Histone H2A type 1 OS=Homo sapiens OX=9606 GN=HIST1H2AG PE=1 SV=2;Histone H2A type 1-D OS=Homo sapiens OX=9606 GN=HIST1H2AD PE=1 SV=2;Histone H2A.J OS=Homo sapiens OX=9606 GN=H2AFJ PE=1 SV=1	1	2	Protocol-1
AIRNDEELNKLLGKVTIA	16.99	1996.13	-0.0439	-0.0439	0.053	73.464	73.464	1	1	P0C0S8	Histone H2A type 1 OS=Homo sapiens OX=9606 GN=HIST1H2AG PE=1 SV=2	1	1	Protocol-2
AIRNDEELNKLLGKVTIAQ	18.12	2124.19	-0.0258	-0.0248	0.028	70.8	70.9	2	2	P0C0S8;Q16777	Histone H2A type 1 OS=Homo sapiens OX=9606 GN=HIST1H2AG PE=1 SV=2;Histone H2A type 2-C OS=Homo sapiens OX=9606 GN=HIST2H2AC PE=1 SV=4	1	2	Protocol-1
AIRNDEELNKLLGKVTIAQGGVL	68.03	2450.39	-0.0349	0.0011	2e-06	79.3	85.065	10	4	P0C0S8;P20671;Q6FI13;Q9BTM1	Histone H2A type 1 OS=Homo sapiens OX=9606 GN=HIST1H2AG PE=1 SV=2;Histone H2A type 1-D OS=Homo sapiens OX=9606 GN=HIST1H2AD PE=1 SV=2;Histone H2A type 2-A OS=Homo sapiens OX=9606 GN=HIST2H2AA3 PE=1 SV=3;Histone H2A.J OS=Homo sapiens OX=9606 GN=H2AFJ PE=1 SV=1	5	9	Protocol-1;Protocol-2
AIRNDEELNKLLGKVTIAQGGVLPN	22.78	2661.48	-0.0083	-0.0083	0.01	78.1	78.1	1	1	Q6FI13	Histone H2A type 2-A OS=Homo sapiens OX=9606 GN=HIST2H2AA3 PE=1 SV=3	1	1	Protocol-1
AIRNDEELNKLLGKVTIAQGGVLPNIQA	38.95	2973.66	-0.0001	0.0233	0.001	84.1	86.4	3	1	P0C0S8	Histone H2A type 1 OS=Homo sapiens OX=9606 GN=HIST1H2AG PE=1 SV=2	2	3	Protocol-1;Protocol-2
AIRNDEELNKLLGR	30.73	1639.9	-0.0172	-0.0074	0.025	43.8	44.5	2	1	P04908	Histone H2A type 1-B/E OS=Homo sapiens OX=9606 GN=HIST1H2AB PE=1 SV=2	1	2	Protocol-1
AIRNDEELNKLLGRVT	27.77	1840.02	-0.0208	-0.0208	0.011	54.9	54.9	1	2	P04908;Q93077	Histone H2A type 1-B/E OS=Homo sapiens OX=9606 GN=HIST1H2AB PE=1 SV=2;Histone H2A type 1-C OS=Homo sapiens OX=9606 GN=HIST1H2AC PE=1 SV=3	1	1	Protocol-1
AIRNDEELNKLLGRVTIAQGGVL	25.9	2478.39	-0.0224	-0.0224	0.0074	82.9485	82.9485	1	1	Q7L7L0	Histone H2A type 3 OS=Homo sapiens OX=9606 GN=HIST3H2A PE=1 SV=3	1	1	Protocol-2
AIRQKNQAVNF	38.14	1287.7	-0.0037	-0.0037	0.0028	14.6	14.6	1	1	Q7LBR1	Charged multivesicular body protein 1b OS=Homo sapiens OX=9606 GN=CHMP1B PE=1 SV=1	1	1	Protocol-1
AISGGYGSRAGGSYG	36.47	1358.62	0.0011	0.005	0.0012	18.4	18.4	2	3	P02538;P04259;P48668	Keratin, type II cytoskeletal 6A OS=Homo sapiens OX=9606 GN=KRT6A PE=1 SV=3;Keratin, type II cytoskeletal 6B OS=Homo sapiens OX=9606 GN=KRT6B PE=1 SV=5;Keratin, type II cytoskeletal 6C OS=Homo sapiens OX=9606 GN=KRT6C PE=1 SV=3	1	2	Protocol-1
AISQQKKDVRM	52.97	1302.71	-0.0224	-0.0058	0.0025	0.8	2.7	7	1	Q8NAU1	Fibronectin type III domain-containing protein 5 OS=Homo sapiens OX=9606 GN=FNDC5 PE=1 SV=3	5	6	Protocol-1
AISSGEKE	18.83	819.397	0.0071	0.0071	0.017	82	82	1	1	Q6AWC2	Protein WWC2 OS=Homo sapiens OX=9606 GN=WWC2 PE=1 SV=2	1	1	Protocol-2
AISSIGLECQSVTSRGDLATCPR	54.72	2477.2	-0.0016	0.0065	0.00027	53.1	53.2	3	1	Q9HD89	Resistin OS=Homo sapiens OX=9606 GN=RETN PE=1 SV=1	1	2	Protocol-1
AITDAFQ	18.09	764.37	-0.0023	-0.0023	0.047	40	40	1	1	P39059	Collagen alpha-1(XV) chain OS=Homo sapiens OX=9606 GN=COL15A1 PE=1 SV=2	1	1	Protocol-1
AITDAFQKV	34	991.534	-0.0076	-0.0076	0.035	49.1	49.1	1	1	P39059	Collagen alpha-1(XV) chain OS=Homo sapiens OX=9606 GN=COL15A1 PE=1 SV=2	1	1	Protocol-1
AITGHDQG	36.86	797.367	-0.016	-0.016	0.0078	2.935	2.935	1	1	Q8IWZ3	Ankyrin repeat and KH domain-containing protein 1 OS=Homo sapiens OX=9606 GN=ANKHD1 PE=1 SV=1	1	1	Protocol-2
AITGLQAEDEADYYCQ	22.21	1845.77	0.0217	0.0217	0.0083	61.9	61.9	1	1	P01703	Immunoglobulin lambda variable 1-40 OS=Homo sapiens OX=9606 GN=IGLV1-40 PE=1 SV=2	1	1	Protocol-2
AITGLQAEDEADYYCQSYDSSL	31.93	2498.04	-0.0389	0.0138	0.001	78.84	81.7	9	1	P01703	Immunoglobulin lambda variable 1-40 OS=Homo sapiens OX=9606 GN=IGLV1-40 PE=1 SV=2	5	7	Protocol-2
AITKKVAVPYSPAAGVD	39.38	1685.94	-0.0257	0.0019	0.0039	40.5	43.2995	5	1	P16870	Carboxypeptidase E OS=Homo sapiens OX=9606 GN=CPE PE=1 SV=1	4	5	Protocol-1;Protocol-2
AITKKVAVPYSPAAGVDFELESFSE	28.88	2654.35	-0.0131	-0.0131	0.0021	81	81	1	1	P16870	Carboxypeptidase E OS=Homo sapiens OX=9606 GN=CPE PE=1 SV=1	1	1	Protocol-1
AITKNNDLVR	32.84	1142.64	-0.0047	-0.0047	0.0083	9.6	9.6	1	1	Q9NYL9	Tropomodulin-3 OS=Homo sapiens OX=9606 GN=TMOD3 PE=1 SV=1	1	1	Protocol-1
AITPDHLEPR	55.18	1147.6	-0.0051	0.0002	0.00018	28.7	28.8	5	1	P12109	Collagen alpha-1(VI) chain OS=Homo sapiens OX=9606 GN=COL6A1 PE=1 SV=3	1	2	Protocol-1
AITPDHLEPRL	82.73	1260.68	-0.0323	0.0059	3.3e-05	44.4	59.69	81	1	P12109	Collagen alpha-1(VI) chain OS=Homo sapiens OX=9606 GN=COL6A1 PE=1 SV=3	12	31	Protocol-1;Protocol-2
AITPDHLEPRLSI	61.85	1460.8	-0.0715	0.0673	4.8e-05	60.2	68.8	90	1	P12109	Collagen alpha-1(VI) chain OS=Homo sapiens OX=9606 GN=COL6A1 PE=1 SV=3	15	37	Protocol-1;Protocol-2
AITPDHLEPRLSII	46.18	1573.88	-0.0405	0.0615	0.0031	72.8	76.4	6	1	P12109	Collagen alpha-1(VI) chain OS=Homo sapiens OX=9606 GN=COL6A1 PE=1 SV=3	2	3	Protocol-1
AITPSVSR	53.69	829.466	-0.0066	-0.0049	0.013	14.4	14.5	2	1	P13647	Keratin, type II cytoskeletal 5 OS=Homo sapiens OX=9606 GN=KRT5 PE=1 SV=3	2	2	Protocol-1
AITPSVSRT	42.71	930.513	-0.0026	-0.0026	0.042	15.6	15.6	1	1	P13647	Keratin, type II cytoskeletal 5 OS=Homo sapiens OX=9606 GN=KRT5 PE=1 SV=3	1	1	Protocol-1
AITPSVSRTSF	39.99	1164.61	-0.0241	-0.0117	0.031	40.1	42.274	2	2	P13647;P13647	Keratin type II cytoskeletal 5 OS=Homo sapiens OX=9606 GN=KRT5 PE=1 SV=3;Keratin, type II cytoskeletal 5 OS=Homo sapiens OX=9606 GN=KRT5 PE=1 SV=3	1	2	Protocol-1;Protocol-2
AITPSVSRTSFT	56.96	1265.66	-0.008	0.0023	0.0055	40.2	42.4	10	1	P13647	Keratin, type II cytoskeletal 5 OS=Homo sapiens OX=9606 GN=KRT5 PE=1 SV=3	5	7	Protocol-1
AITTLHN	15.32	768.413	0.0286	0.0286	0.041	86.9	86.9	1	1	P14923	Junction plakoglobin OS=Homo sapiens OX=9606 GN=JUP PE=1 SV=3	1	1	Protocol-1
AIVAGKLH	14.34	807.497	-0.0225	-0.0225	0.045	66.4	66.4	1	1	Q9BXU2	Testis-expressed protein 13B OS=Homo sapiens OX=9606 GN=TEX13B PE=1 SV=1	1	1	Protocol-1
AIVDSGTT	17.36	762.376	0.0223	0.0223	0.038	118.4	118.4	1	1	Q9Y5Z0	Beta-secretase 2 OS=Homo sapiens OX=9606 GN=BACE2 PE=1 SV=1	1	1	Protocol-1
AIVEALNGKEVAAQVKAPLVLKD	21.14	2375.38	-0.0044	0.0108	0.011	70.5	71.8	2	1	Q99497	Protein/nucleic acid deglycase DJ-1 OS=Homo sapiens OX=9606 GN=PARK7 PE=1 SV=2	2	2	Protocol-1
AIVRTAGGWAAASDSRKGGEPAGY	60.66	2347.17	-0.0128	0.0246	2.5e-05	33.3	40.811	28	4	A6NGU5;B5MD39;P19440;Q14390	Putative glutathione hydrolase 3 proenzyme OS=Homo sapiens OX=9606 GN=GGT3P PE=5 SV=2;Putative glutathione hydrolase light chain 3 OS=Homo sapiens OX=9606 GN=GGTLC3 PE=5 SV=1;Glutathione hydrolase 1 proenzyme OS=Homo sapiens OX=9606 GN=GGT1 PE=1 SV=2;Glutathione hydrolase light chain 2 OS=Homo sapiens OX=9606 GN=GGTLC2 PE=2 SV=4	12	21	Protocol-1;Protocol-2
AIVSVLVILIS	17.65	1125.74	-0.0115	-0.0115	0.022	116.6	116.6	1	1	P17658	Potassium voltage-gated channel subfamily A member 6 OS=Homo sapiens OX=9606 GN=KCNA6 PE=2 SV=1	1	1	Protocol-1
AKAAELL	16.73	714.428	0.0312	0.0312	0.027	113.5	113.5	1	1	Q9BUK6	Protein misato homolog 1 OS=Homo sapiens OX=9606 GN=MSTO1 PE=1 SV=1	1	1	Protocol-1
AKADAAPDEKVLDSGF	41.91	1632.8	-0.009	0.0167	0.005	46.1	46.5	2	1	P01833	Polymeric immunoglobulin receptor OS=Homo sapiens OX=9606 GN=PIGR PE=1 SV=4	2	2	Protocol-2
AKADAAPDEKVLDSGFR	30.97	1788.9	-0.0882	0.0009	0.0025	35.3	38	9	1	P01833	Polymeric immunoglobulin receptor OS=Homo sapiens OX=9606 GN=PIGR PE=1 SV=4	5	6	Protocol-2
AKADAAPDEKVLDSGFREIE	15.42	2160.07	-0.045	-0.045	0.036	56.73	56.73	1	1	P01833	Polymeric immunoglobulin receptor OS=Homo sapiens OX=9606 GN=PIGR PE=1 SV=4	1	1	Protocol-2
AKADAAPDEKVLDSGFREIEN	68.68	2274.11	-0.0518	0.0169	2.1e-06	53.7	61.111	22	1	P01833	Polymeric immunoglobulin receptor OS=Homo sapiens OX=9606 GN=PIGR PE=1 SV=4	10	14	Protocol-2
AKADAAPDEKVLDSGFREIENK	108.49	2402.21	-0.0437	0.0235	8.2e-10	50.9	61.6	54	1	P01833	Polymeric immunoglobulin receptor OS=Homo sapiens OX=9606 GN=PIGR PE=1 SV=4	11	19	Protocol-2
AKADGIVSKNF	49.37	1148.62	-0.0075	0.0032	0.00051	19.9	22	12	1	P63220	40S ribosomal protein S21 OS=Homo sapiens OX=9606 GN=RPS21 PE=1 SV=1	7	10	Protocol-1
AKAGRLFLI	18.62	987.623	0.0259	0.0453	0.018	12.5	55	12	1	P19113	Histidine decarboxylase OS=Homo sapiens OX=9606 GN=HDC PE=1 SV=2	8	9	Protocol-1
AKAKRLK	17.24	813.555	0.0275	0.0275	0.024	110.7	110.7	1	1	Q7Z3B0	Small integral membrane protein 15 OS=Homo sapiens OX=9606 GN=SMIM15 PE=3 SV=1	1	1	Protocol-2
AKAPGAIGPYSQ	33.42	1158.6	-0.0055	-0.0035	0.0075	24.1	24.3	3	1	P52758	2-iminobutanoate/2-iminopropanoate deaminase OS=Homo sapiens OX=9606 GN=RIDA PE=1 SV=1	2	3	Protocol-1
AKAPGAIGPYSQA	43.11	1229.64	-0.0006	0.0059	0.004	26.5	28.5	6	1	P52758	2-iminobutanoate/2-iminopropanoate deaminase OS=Homo sapiens OX=9606 GN=RIDA PE=1 SV=1	4	6	Protocol-1
AKAPGAIGPYSQAVL	73.99	1441.79	-0.0118	0.008	3.9e-05	54.2	57.8	16	1	P52758	2-iminobutanoate/2-iminopropanoate deaminase OS=Homo sapiens OX=9606 GN=RIDA PE=1 SV=1	9	14	Protocol-1;Protocol-2
AKAQREHGVLGGKL	32.22	1462.84	-0.0058	-0.0058	0.021	3.1	3.1	1	1	O95865	N(G),N(G)-dimethylarginine dimethylaminohydrolase 2 OS=Homo sapiens OX=9606 GN=DDAH2 PE=1 SV=1	1	1	Protocol-1
AKCDSSPDSAEDVR	38.89	1535.65	-0.0007	0.0025	0.00031	3	7.4	2	1	P02765	Alpha-2-HS-glycoprotein OS=Homo sapiens OX=9606 GN=AHSG PE=1 SV=1	2	2	Protocol-2
AKDITSDTSGDFR	19.05	1411.66	-0.0178	-0.0178	0.016	20.9	20.9	1	1	P04083	Annexin A1 OS=Homo sapiens OX=9606 GN=ANXA1 PE=1 SV=2	1	1	Protocol-2
AKDPDAVAVKNHNPDK	18.18	1717.87	-0.0403	-0.0403	0.038	23.7	23.7	1	1	A6NFZ4	Protein FAM24A OS=Homo sapiens OX=9606 GN=FAM24A PE=3 SV=1	1	1	Protocol-1
AKEICSEFR	52.27	1138.54	-0.0072	-0.0037	0.00046	12.6	13.2	4	1	Q9NQ38	Serine protease inhibitor Kazal-type 5 OS=Homo sapiens OX=9606 GN=SPINK5 PE=1 SV=2	2	3	Protocol-1
AKETQVSGTLAGTVT	45.19	1461.77	0.0032	0.0032	0.0052	34	34	1	1	Q92692	Nectin-2 OS=Homo sapiens OX=9606 GN=NECTIN2 PE=1 SV=1	1	1	Protocol-1
AKFLCRQSSGENCDVV	54.57	1868.85	-0.019	0.0036	1.9e-05	32.8	33	4	1	P01833	Polymeric immunoglobulin receptor OS=Homo sapiens OX=9606 GN=PIGR PE=1 SV=4	1	2	Protocol-1
AKFLCRQSSGENCDVVV	15.85	1967.92	0.0077	0.0077	0.034	40.3	40.3	1	1	P01833	Polymeric immunoglobulin receptor OS=Homo sapiens OX=9606 GN=PIGR PE=1 SV=4	1	1	Protocol-1
AKFLRDFENFK	23.68	1413.74	-0.0527	-0.0527	0.043	25.6	25.6	1	1	Q8TDI8	Transmembrane channel-like protein 1 OS=Homo sapiens OX=9606 GN=TMC1 PE=1 SV=2	1	1	Protocol-1
AKFTTDLDSPRDLTATEVQSETAL	35.28	2608.29	0.0083	0.0188	0.001	71.9	73.1	3	1	P24821	Tenascin OS=Homo sapiens OX=9606 GN=TNC PE=1 SV=3	1	2	Protocol-2
AKGAVHQ	32.24	709.387	-0.0324	-0.0324	0.032	44.8	44.8	1	1	P09417	Dihydropteridine reductase OS=Homo sapiens OX=9606 GN=QDPR PE=1 SV=2	1	1	Protocol-2
AKGDAGPPGAP	23.36	936.466	-0.0232	-0.0232	0.02	15.6	15.6	1	1	Q8TDF6	RAS guanyl-releasing protein 4 OS=Homo sapiens OX=9606 GN=RASGRP4 PE=1 SV=2	1	1	Protocol-1
AKGDRSEDFGVNEDLADSDAR	57.22	2266.01	-0.0516	0.0012	3.2e-05	34.3	44.0035	5	1	P04083	Annexin A1 OS=Homo sapiens OX=9606 GN=ANXA1 PE=1 SV=2	2	4	Protocol-1;Protocol-2
AKGDRSEDFGVNEDLADSDARAL	19.8	2450.13	-0.0582	-0.0525	0.014	59.22	59.267	2	1	P04083	Annexin A1 OS=Homo sapiens OX=9606 GN=ANXA1 PE=1 SV=2	1	2	Protocol-2
AKGPPARKL	35.48	936.587	0.0431	0.0431	0.031	97.4	97.4	1	1	Q9Y661	Heparan sulfate glucosamine 3-O-sulfotransferase 4 OS=Homo sapiens OX=9606 GN=HS3ST4 PE=2 SV=3	1	1	Protocol-1
AKGQMAY	25.71	767.364	-0.0276	-0.0276	0.047	34.9215	34.9215	1	1	Q9NVZ3	Adaptin ear-binding coat-associated protein 2 OS=Homo sapiens OX=9606 GN=NECAP2 PE=1 SV=1	1	1	Protocol-2
AKGQYVHTGSSGAASTQSL	18.53	1848.9	-0.0079	-0.0079	0.022	18.3	18.3	1	1	P05062	Fructose-bisphosphate aldolase B OS=Homo sapiens OX=9606 GN=ALDOB PE=1 SV=2	1	1	Protocol-1
AKGSETPGATPGSKIWDPTPSHTPAGAATPG	14.81	2943.44	-0.0401	-0.0401	0.041	36.1	36.1	1	1	O75533	Splicing factor 3B subunit 1 OS=Homo sapiens OX=9606 GN=SF3B1 PE=1 SV=3	1	1	Protocol-1
AKGSTPGMF	15.25	894.427	0.0447	0.0447	0.037	59.9	59.9	1	1	Q13049	E3 ubiquitin-protein ligase TRIM32 OS=Homo sapiens OX=9606 GN=TRIM32 PE=1 SV=2	1	1	Protocol-1
AKGSVYIGGAPDVATL	73.9	1517.81	-0.0224	0.0732	1.2e-05	61.6	68.4	77	1	P98160	Basement membrane-specific heparan sulfate proteoglycan core protein OS=Homo sapiens OX=9606 GN=HSPG2 PE=1 SV=4	13	38	Protocol-1;Protocol-2
AKGSVYIGGAPDVATLTGGRF	49.31	2036.07	-0.0388	-0.0117	0.00011	72.4	74.8	17	1	P98160	Basement membrane-specific heparan sulfate proteoglycan core protein OS=Homo sapiens OX=9606 GN=HSPG2 PE=1 SV=4	9	15	Protocol-1;Protocol-2
AKGTGVPVGQKGTLQCEASAVPSAE	41.26	2441.22	-0.0297	0.0131	0.0015	38.2	41.059	7	1	Q9P121	Neurotrimin OS=Homo sapiens OX=9606 GN=NTM PE=1 SV=1	4	6	Protocol-1;Protocol-2
AKGTLLL	15.62	714.464	0.0336	0.0336	0.034	85.6	85.6	1	1	Q6ZTQ4	Cadherin-related family member 3 OS=Homo sapiens OX=9606 GN=CDHR3 PE=1 SV=1	1	1	Protocol-1
AKGVHSFY	19.79	907.455	-0.0354	-0.0354	0.021	55.5	55.5	1	1	Q9H4A9	Dipeptidase 2 OS=Homo sapiens OX=9606 GN=DPEP2 PE=1 SV=3	1	1	Protocol-1
AKHAVSEGTKAVTKY	99.02	1588.86	-0.0265	0.0069	1.6e-08	2.7	19.4205	27	10	O60814;P23527;P33778;P57053;P62807;Q16778;Q8N257;Q96A08;Q99879;Q99880	Histone H2B type 1-K OS=Homo sapiens OX=9606 GN=HIST1H2BK PE=1 SV=3;Histone H2B type 1-O OS=Homo sapiens OX=9606 GN=HIST1H2BO PE=1 SV=3;Histone H2B type 1-B OS=Homo sapiens OX=9606 GN=HIST1H2BB PE=1 SV=2;Histone H2B type F-S OS=Homo sapiens OX=9606 GN=H2BFS PE=1 SV=2;Histone H2B type 1-C/E/F/G/I OS=Homo sapiens OX=9606 GN=HIST1H2BC PE=1 SV=4;Histone H2B type 2-E OS=Homo sapiens OX=9606 GN=HIST2H2…	9	18	Protocol-1;Protocol-2
AKHAVSEGTKAVTKYT	31.11	1689.9	-0.012	-0.0051	0.0024	8.6	10.2	6	8	O60814;P23527;P57053;Q16778;Q8N257;Q96A08;Q99879;Q99880	Histone H2B type 1-K OS=Homo sapiens OX=9606 GN=HIST1H2BK PE=1 SV=3;Histone H2B type 1-O OS=Homo sapiens OX=9606 GN=HIST1H2BO PE=1 SV=3;Histone H2B type F-S OS=Homo sapiens OX=9606 GN=H2BFS PE=1 SV=2;Histone H2B type 2-E OS=Homo sapiens OX=9606 GN=HIST2H2BE PE=1 SV=3;Histone H2B type 3-B OS=Homo sapiens OX=9606 GN=HIST3H2BB PE=1 SV=3;Histone H2B type 1-A OS=Homo sapiens OX=9606 GN=HIST1H2BA PE=1 …	4	6	Protocol-1
AKHAVSEGTKAVTKYTS	20.29	1776.94	-0.0161	-0.0161	0.021	8.9	8.9	1	6	O60814;P23527;P57053;Q8N257;Q96A08;Q99879	Histone H2B type 1-K OS=Homo sapiens OX=9606 GN=HIST1H2BK PE=1 SV=3;Histone H2B type 1-O OS=Homo sapiens OX=9606 GN=HIST1H2BO PE=1 SV=3;Histone H2B type F-S OS=Homo sapiens OX=9606 GN=H2BFS PE=1 SV=2;Histone H2B type 3-B OS=Homo sapiens OX=9606 GN=HIST3H2BB PE=1 SV=3;Histone H2B type 1-A OS=Homo sapiens OX=9606 GN=HIST1H2BA PE=1 SV=3;Histone H2B type 1-M OS=Homo sapiens OX=9606 GN=HIST1H2BM PE=1 …	1	1	Protocol-1
AKHAVSEGTKAVTKYTSAK	71.48	1976.07	-0.0214	0.0035	7.9e-07	3	29.3	11	3	O60814;P06899;P57053	Histone H2B type 1-K OS=Homo sapiens OX=9606 GN=HIST1H2BK PE=1 SV=3;Histone H2B type 1-J OS=Homo sapiens OX=9606 GN=HIST1H2BJ PE=1 SV=3;Histone H2B type F-S OS=Homo sapiens OX=9606 GN=H2BFS PE=1 SV=2	3	6	Protocol-1;Protocol-2
AKHAVSEGTKAVTKYTSSK	143.3	1992.06	-0.0358	0.0051	4.9e-13	2.9	31.1	44	10	P23527;P33778;P58876;P62807;Q16778;Q5QNW6;Q8N257;Q96A08;Q99879;Q99880	Histone H2B type 1-O OS=Homo sapiens OX=9606 GN=HIST1H2BO PE=1 SV=3;Histone H2B type 1-B OS=Homo sapiens OX=9606 GN=HIST1H2BB PE=1 SV=2;Histone H2B type 1-D OS=Homo sapiens OX=9606 GN=HIST1H2BD PE=1 SV=2;Histone H2B type 1-C/E/F/G/I OS=Homo sapiens OX=9606 GN=HIST1H2BC PE=1 SV=4;Histone H2B type 2-E OS=Homo sapiens OX=9606 GN=HIST2H2BE PE=1 SV=3;Histone H2B type 2-F OS=Homo sapiens OX=9606 GN=HIS…	7	19	Protocol-1;Protocol-2
AKHGEAQVKIWR	39.85	1421.79	-0.0094	-0.0079	0.0033	8.2	9	2	1	P18669	Phosphoglycerate mutase 1 OS=Homo sapiens OX=9606 GN=PGAM1 PE=1 SV=2	1	2	Protocol-1
AKHLGVKVFS	24.05	1084.64	-0.0022	-0.0022	0.028	26.6	26.6	1	1	P12109	Collagen alpha-1(VI) chain OS=Homo sapiens OX=9606 GN=COL6A1 PE=1 SV=3	1	1	Protocol-2
AKIDQNVEELK	37.21	1285.69	0.0028	0.0028	0.0083	22.8	22.8	1	1	P06727	Apolipoprotein A-IV OS=Homo sapiens OX=9606 GN=APOA4 PE=1 SV=3	1	1	Protocol-2
AKIKAIKY	16.97	933.601	0.0223	0.0223	0.026	62.7	62.7	1	1	Q6W5P4	Neuropeptide S receptor OS=Homo sapiens OX=9606 GN=NPSR1 PE=1 SV=1	1	1	Protocol-1
AKITSDYQATQKI	50.39	1465.78	-0.0102	-0.0102	8.6e-05	28.8	28.8	1	1	P32926	Desmoglein-3 OS=Homo sapiens OX=9606 GN=DSG3 PE=1 SV=2	1	1	Protocol-1
AKITVVDAL	44.32	928.559	-0.0122	-0.0042	0.015	47.9	50.2	6	1	Q16270	Insulin-like growth factor-binding protein 7 OS=Homo sapiens OX=9606 GN=IGFBP7 PE=1 SV=1	4	5	Protocol-1
AKITVVDALHEIPVKKGEGAEL	72.21	2316.31	-0.0332	0.007	6.9e-07	61.4	76.2	20	1	Q16270	Insulin-like growth factor-binding protein 7 OS=Homo sapiens OX=9606 GN=IGFBP7 PE=1 SV=1	5	12	Protocol-1;Protocol-2
AKKAGAH	18.66	681.392	0.0006	0.0006	0.018	113.8	113.8	1	1	Q6P2P2	Protein arginine N-methyltransferase 9 OS=Homo sapiens OX=9606 GN=PRMT9 PE=1 SV=1	1	1	Protocol-2
AKKASARSGKKQKKKTLAE	15.46	2057.24	0.0474	0.0474	0.035	107.2	107.2	1	1	Q99728	BRCA1-associated RING domain protein 1 OS=Homo sapiens OX=9606 GN=BARD1 PE=1 SV=2	1	1	Protocol-1
AKKDPEGLFL	34.55	1116.62	-0.0089	-0.0089	0.013	38.1	38.1	1	1	P02753	Retinol-binding protein 4 OS=Homo sapiens OX=9606 GN=RBP4 PE=1 SV=3	1	1	Protocol-1
AKKDPEGLFLQD	34.31	1359.7	-0.0159	-0.0159	0.023	42.0845	42.0845	1	1	P02753	Retinol-binding protein 4 OS=Homo sapiens OX=9606 GN=RBP4 PE=1 SV=3	1	1	Protocol-2
AKKDPEGLFLQDNI	58.93	1586.83	-0.0166	-0.0109	5.7e-05	59.4175	61.509	3	1	P02753	Retinol-binding protein 4 OS=Homo sapiens OX=9606 GN=RBP4 PE=1 SV=3	1	2	Protocol-2
AKKDPEGLFLQDNIVAE	103.32	1885.98	-0.0506	0.09	4e-08	66.279	72.1	70	1	P02753	Retinol-binding protein 4 OS=Homo sapiens OX=9606 GN=RBP4 PE=1 SV=3	9	17	Protocol-2
AKKDPEGLFLQDNIVAEF	38.57	2033.05	-0.0429	-0.0198	0.0012	83.5	86	8	1	P02753	Retinol-binding protein 4 OS=Homo sapiens OX=9606 GN=RBP4 PE=1 SV=3	5	6	Protocol-1;Protocol-2
AKKDPEGLFLQDNIVAEFS	25.25	2120.08	-0.0292	-0.022	0.0058	85.2	85.9	4	1	P02753	Retinol-binding protein 4 OS=Homo sapiens OX=9606 GN=RBP4 PE=1 SV=3	2	4	Protocol-1;Protocol-2
AKKFQRQHMDSDSSPSSSSTY	19.22	2373.07	-0.0203	-0.0093	0.024	8.1	8.1	3	1	P07998	Ribonuclease pancreatic OS=Homo sapiens OX=9606 GN=RNASE1 PE=1 SV=4	1	2	Protocol-1
AKKKEAPP	13.28	867.518	0.0316	0.0316	0.057	113.153	113.153	1	1	Q8WZ42	Titin OS=Homo sapiens OX=9606 GN=TTN PE=1 SV=4	1	1	Protocol-2
AKKRLLLF	18.62	987.659	-0.0105	0.0089	0.018	12.5	55	15	1	P12109	Collagen alpha-1(VI) chain OS=Homo sapiens OX=9606 GN=COL6A1 PE=1 SV=3	8	10	Protocol-1
AKLAVVVTK	16.59	927.612	0.0198	0.0198	0.028	114.3	114.3	1	1	Q8NA31	Telomere repeats-binding bouquet formation protein 1 OS=Homo sapiens OX=9606 GN=TERB1 PE=1 SV=3	1	1	Protocol-1
AKLGAVYTEGGFVEGV	69.19	1595.82	-0.0043	0.0004	8.6e-06	71.2	71.3	4	1	P19835	Bile salt-activated lipase OS=Homo sapiens OX=9606 GN=CEL PE=1 SV=3	1	2	Protocol-1
AKLHWERAEPPGPYFYDL	31.7	2188.07	-0.0324	-0.024	0.02	69.2	69.5	2	1	P12111	Collagen alpha-3(VI) chain OS=Homo sapiens OX=9606 GN=COL6A3 PE=1 SV=5	1	2	Protocol-1
AKLLQPPAP	19.02	933.565	0.044	0.044	0.016	50	50	1	1	P53621	Coatomer subunit alpha OS=Homo sapiens OX=9606 GN=COPA PE=1 SV=2	1	1	Protocol-1
AKLNDNIR	14.3	942.525	0.0335	0.0335	0.046	112.2	112.2	1	1	Q9UPS6	Histone-lysine N-methyltransferase SETD1B OS=Homo sapiens OX=9606 GN=SETD1B PE=1 SV=3	1	1	Protocol-1
AKLNKSAVL	14.3	942.586	-0.028	-0.028	0.046	112.2	112.2	1	1	P36956	Sterol regulatory element-binding protein 1 OS=Homo sapiens OX=9606 GN=SREBF1 PE=1 SV=2	1	1	Protocol-1
AKLPCFYRGDSGEQVGQVA	34.94	2081	-0.0249	-0.0129	0.0026	48.1	48.8	4	1	Q96NY8	Nectin-4 OS=Homo sapiens OX=9606 GN=NECTIN4 PE=1 SV=1	3	3	Protocol-1
AKLYGRAPQL	53.45	1115.65	-0.0275	0.0024	0.0016	24.7	30.5	11	1	P02760	Protein AMBP OS=Homo sapiens OX=9606 GN=AMBP PE=1 SV=1	8	11	Protocol-1;Protocol-2
AKLYGRAPQLR	33.08	1271.75	-0.0236	-0.0236	0.033	14.4	14.4	1	1	P02760	Protein AMBP OS=Homo sapiens OX=9606 GN=AMBP PE=1 SV=1	1	1	Protocol-1
AKLYGRAPQLRE	32.76	1400.79	-0.0434	-0.0108	0.01	17.2	31.685	5	1	P02760	Protein AMBP OS=Homo sapiens OX=9606 GN=AMBP PE=1 SV=1	3	4	Protocol-1;Protocol-2
AKLYGRAPQLRET	41.41	1501.84	-0.0335	-0.0067	0.0093	17.6	33.9	4	1	P02760	Protein AMBP OS=Homo sapiens OX=9606 GN=AMBP PE=1 SV=1	2	4	Protocol-1;Protocol-2
AKLYGRAPQLRETL	65.91	1614.92	-0.0578	0.0081	3.1e-05	32.3	48.8	67	1	P02760	Protein AMBP OS=Homo sapiens OX=9606 GN=AMBP PE=1 SV=1	14	38	Protocol-1;Protocol-2
AKLYGRAPQLRETLLQD	54.07	1971.09	-0.0404	0.0905	0.00065	45.3	55.1	11	1	P02760	Protein AMBP OS=Homo sapiens OX=9606 GN=AMBP PE=1 SV=1	4	7	Protocol-1;Protocol-2
AKPALEDLRQG	45.19	1196.65	-0.0069	-0.0032	0.00072	19.8	25.7	3	1	P02647	Apolipoprotein A-I OS=Homo sapiens OX=9606 GN=APOA1 PE=1 SV=1	2	3	Protocol-1;Protocol-2
AKPALEDLRQGLL	63.41	1422.82	-0.0232	0.0109	0.00017	56.8	65.8385	16	1	P02647	Apolipoprotein A-I OS=Homo sapiens OX=9606 GN=APOA1 PE=1 SV=1	8	13	Protocol-1;Protocol-2
AKPALEDLRQGLLPVL	24.33	1732.02	0.0215	0.0215	0.019	83.2	83.2	1	1	P02647	Apolipoprotein A-I OS=Homo sapiens OX=9606 GN=APOA1 PE=1 SV=1	1	1	Protocol-2
AKPALEDLRQGLLPVLES	36.1	1948.1	-0.0347	0.0922	0.0068	81.2	82.5	9	1	P02647	Apolipoprotein A-I OS=Homo sapiens OX=9606 GN=APOA1 PE=1 SV=1	3	6	Protocol-1;Protocol-2
AKPDCIITCDGKNL	23.26	1603.77	0.0066	0.0066	0.0075	33.6	33.6	1	1	Q01469	Fatty acid-binding protein 5 OS=Homo sapiens OX=9606 GN=FABP5 PE=1 SV=3	1	1	Protocol-1
AKPDCIITCDGKNLTIK	20.05	1946	-0.0449	-0.0089	0.028	39.7	47.885	2	1	Q01469	Fatty acid-binding protein 5 OS=Homo sapiens OX=9606 GN=FABP5 PE=1 SV=3	2	2	Protocol-1;Protocol-2
AKPDCIITCDGKNLTIKTESTL	51.95	2477.25	0.0022	0.0062	4.8e-05	53.3	54.9	5	1	Q01469	Fatty acid-binding protein 5 OS=Homo sapiens OX=9606 GN=FABP5 PE=1 SV=3	3	4	Protocol-1
AKPGQFIHTNWTGHGGTVS	18.46	1993.98	-0.0186	-0.0186	0.019	34.6	34.6	1	1	P52209	6-phosphogluconate dehydrogenase, decarboxylating OS=Homo sapiens OX=9606 GN=PGD PE=1 SV=3	1	1	Protocol-1
AKPGQFIHTNWTGHGGTVSSSSYN	14.67	2532.18	-0.0037	-0.0037	0.042	38.9	38.9	1	1	P52209	6-phosphogluconate dehydrogenase, decarboxylating OS=Homo sapiens OX=9606 GN=PGD PE=1 SV=3	1	1	Protocol-1
AKPLDAPAVNKAIKSP	25.35	1618.94	-0.0098	-0.0098	0.044	54.5	54.5	1	1	O95785	Protein Wiz OS=Homo sapiens OX=9606 GN=WIZ PE=1 SV=2	1	1	Protocol-1
AKPPLGPLR	31.22	947.592	-0.0085	-0.0085	0.044	20.2	20.2	1	1	Q9UKY3	Putative inactive carboxylesterase 4 OS=Homo sapiens OX=9606 GN=CES1P1 PE=5 SV=2	1	1	Protocol-1
AKPRKPAGA	16.41	894.54	0.0291	0.0291	0.029	108.2	108.2	1	1	P16402	Histone H1.3 OS=Homo sapiens OX=9606 GN=HIST1H1D PE=1 SV=2	1	1	Protocol-1
AKPSLSAQPGPAVSSGGDVT	29.95	1824.92	-0.0004	-0.0004	0.0042	35.4	35.4	1	1	Q9HCN6	Platelet glycoprotein VI OS=Homo sapiens OX=9606 GN=GP6 PE=1 SV=4	1	1	Protocol-1
AKPSLSAQPGPAVSSGGDVTLQCQTRYGFDQ	17.12	3221.54	0.0134	0.0134	0.025	57.8	57.8	1	1	Q9HCN6	Platelet glycoprotein VI OS=Homo sapiens OX=9606 GN=GP6 PE=1 SV=4	1	1	Protocol-1
AKRLEKMK	15.28	1002.6	-0.0337	-0.0337	0.037	9.8	9.8	1	1	Q9Y608	Leucine-rich repeat flightless-interacting protein 2 OS=Homo sapiens OX=9606 GN=LRRFIP2 PE=1 SV=1	1	1	Protocol-1
AKRLFWTDTGINPRIESS	23.84	2090.09	-0.0217	-0.0217	0.021	55.8	55.8	1	1	P01133	Pro-epidermal growth factor OS=Homo sapiens OX=9606 GN=EGF PE=1 SV=2	1	1	Protocol-1
AKRPVSPYSGYNGQLLT	18.51	1849.97	-0.0331	-0.0331	0.021	41.1	41.1	1	1	Q9NQ84	G-protein coupled receptor family C group 5 member C OS=Homo sapiens OX=9606 GN=GPRC5C PE=1 SV=2	1	1	Protocol-1
AKRYIETDPANR	29.42	1432.74	-0.0035	-0.0035	0.018	7.6	7.6	1	1	P06396	Gelsolin OS=Homo sapiens OX=9606 GN=GSN PE=1 SV=1	1	1	Protocol-1
AKSCESNSPFPVHPG	34.33	1612.73	-0.0021	0.0052	0.0027	25.4	25.6	2	1	P02774	Vitamin D-binding protein OS=Homo sapiens OX=9606 GN=GC PE=1 SV=1	1	2	Protocol-1
AKSSNSGQQGVW	57.45	1247.59	-0.0071	-0.0024	0.00019	10.8	12.2	6	1	P14543	Nidogen-1 OS=Homo sapiens OX=9606 GN=NID1 PE=1 SV=3	4	5	Protocol-1
AKSSNSGQQGVWV	74.95	1346.66	-0.0045	0.0038	8.1e-06	23.2	25.4	19	1	P14543	Nidogen-1 OS=Homo sapiens OX=9606 GN=NID1 PE=1 SV=3	9	15	Protocol-1
AKSSNSGQQGVWVF	45.38	1493.73	-0.0094	0.0055	0.0029	54.5	55.8	8	1	P14543	Nidogen-1 OS=Homo sapiens OX=9606 GN=NID1 PE=1 SV=3	6	7	Protocol-1
AKSSNSGQQGVWVFE	77.02	1622.77	-0.0109	0.0154	1.3e-05	53.4	57.7	43	1	P14543	Nidogen-1 OS=Homo sapiens OX=9606 GN=NID1 PE=1 SV=3	12	25	Protocol-1;Protocol-2
AKSSNSGQQGVWVFEIGSPA	17.36	2048	0.0084	0.0084	0.028	80.5	80.5	1	1	P14543	Nidogen-1 OS=Homo sapiens OX=9606 GN=NID1 PE=1 SV=3	1	1	Protocol-1
AKSSNSGQQGVWVFEIGSPATTNGVVPAD	39.85	2902.41	-0.0179	-0.0019	0.0024	85	85.5	6	1	P14543	Nidogen-1 OS=Homo sapiens OX=9606 GN=NID1 PE=1 SV=3	3	5	Protocol-1
AKSSNSGQQGVWVFEIGSPATTNGVVPADVIL	74.97	3227.65	-0.0435	-0.0131	1.2e-07	97.3	97.7	12	1	P14543	Nidogen-1 OS=Homo sapiens OX=9606 GN=NID1 PE=1 SV=3	6	10	Protocol-1
AKSSNSGQQGVWVFEIGSPATTNGVVPADVILG	19.53	3284.67	-0.0296	-0.0296	0.015	96.9	96.9	1	1	P14543	Nidogen-1 OS=Homo sapiens OX=9606 GN=NID1 PE=1 SV=3	1	1	Protocol-1
AKTCVADESAENCDK	65.21	1696.7	-0.0109	-0.0109	5.9e-06	3	3	1	1	P02768	Serum albumin OS=Homo sapiens OX=9606 GN=ALB PE=1 SV=2	1	1	Protocol-2
AKTCVADESAENCDKSLH	32.42	2033.88	-0.0383	-0.0301	0.00091	15.4	15.803	4	1	P02768	Serum albumin OS=Homo sapiens OX=9606 GN=ALB PE=1 SV=2	1	2	Protocol-2
AKTCVADESAENCDKSLHT	106.22	2134.93	-0.0396	-0.0246	1.4e-10	19.3	20	5	1	P02768	Serum albumin OS=Homo sapiens OX=9606 GN=ALB PE=1 SV=2	1	2	Protocol-2
AKTCVADESAENCDKSLHTL	106	2248.01	-0.0356	-0.0266	2.5e-09	31.1	31.9	7	1	P02768	Serum albumin OS=Homo sapiens OX=9606 GN=ALB PE=1 SV=2	1	2	Protocol-2
AKTCVADESAENCDKSLHTLFG	60.34	2452.1	-0.0065	-0.0058	3.2e-06	45.6	45.8	2	1	P02768	Serum albumin OS=Homo sapiens OX=9606 GN=ALB PE=1 SV=2	1	2	Protocol-1
AKTEWLDGKHVVFGKVK	70.79	1941.08	-0.0055	-0.0055	3e-07	33.2	33.2	1	1	P62937	Peptidyl-prolyl cis-trans isomerase A OS=Homo sapiens OX=9606 GN=PPIA PE=1 SV=2	1	1	Protocol-1
AKTQTPPVSPAPQPTEERLPSSP	34.68	2414.24	-0.0098	-0.006	0.0018	42.4	42.4	2	1	Q14247	Src substrate cortactin OS=Homo sapiens OX=9606 GN=CTTN PE=1 SV=2	1	2	Protocol-1
AKTQTPPVSPAPQPTEERLPSSPVYEDAAS	23.02	3149.55	-0.0058	-0.0058	0.016	54.3	54.3	1	1	Q14247	Src substrate cortactin OS=Homo sapiens OX=9606 GN=CTTN PE=1 SV=2	1	1	Protocol-1
AKTSPVDEKALQDQLVL	50.15	1854.01	-0.0327	-0.0065	0.001	61	61.8	5	1	P01019	Angiotensinogen OS=Homo sapiens OX=9606 GN=AGT PE=1 SV=1	3	4	Protocol-1
AKTYETTLEKCCAAADPHECYA	28.72	2588.1	-0.0173	-0.0173	0.002	43.687	43.687	1	1	P02768	Serum albumin OS=Homo sapiens OX=9606 GN=ALB PE=1 SV=2	1	1	Protocol-2
AKTYETTLEKCCAAADPHECYAK	28.99	2716.19	-0.0271	0.0225	0.0022	26.7	40.805	8	1	P02768	Serum albumin OS=Homo sapiens OX=9606 GN=ALB PE=1 SV=2	3	5	Protocol-1;Protocol-2
AKVKNFI	15.96	818.501	-0.0167	-0.0167	0.032	61.1	61.1	1	1	Q6NSI4	RPA-related protein RADX OS=Homo sapiens OX=9606 GN=RADX PE=1 SV=2	1	1	Protocol-1
AKVLATLCGQESTDTERAPGKDTF	53.71	2594.26	-0.0252	0.0221	2.7e-05	42.7	47.9565	12	1	O00187	Mannan-binding lectin serine protease 2 OS=Homo sapiens OX=9606 GN=MASP2 PE=1 SV=4	3	7	Protocol-1;Protocol-2
AKVLEIPYKGKDLSM	20.61	1690.93	-0.0259	-0.0259	0.014	49.9	49.9	1	2	P29508;P48594	Serpin B3 OS=Homo sapiens OX=9606 GN=SERPINB3 PE=1 SV=2;Serpin B4 OS=Homo sapiens OX=9606 GN=SERPINB4 PE=1 SV=2	1	1	Protocol-1
AKVPADTEVVCAPPTAY	34.19	1787.88	-0.0054	0.0144	0.0015	54.7	54.9005	2	1	P60174	Triosephosphate isomerase OS=Homo sapiens OX=9606 GN=TPI1 PE=1 SV=3	2	2	Protocol-2
AKVPADTEVVCAPPTAYIDF	45.23	2163.06	-0.0179	0.0215	0.00034	81.4	85.1	20	1	P60174	Triosephosphate isomerase OS=Homo sapiens OX=9606 GN=TPI1 PE=1 SV=3	7	14	Protocol-1;Protocol-2
AKVPADTEVVCAPPTAYIDFAR	25.72	2390.19	-0.0109	-0.0109	0.02	73.6	73.6	1	1	P60174	Triosephosphate isomerase OS=Homo sapiens OX=9606 GN=TPI1 PE=1 SV=3	1	1	Protocol-1
AKVQWKVDNAL	38.93	1270.7	-0.004	0.0021	0.0034	37.1	37.4	3	2	P01834;P0DOX7	Immunoglobulin kappa constant OS=Homo sapiens OX=9606 GN=IGKC PE=1 SV=2;Immunoglobulin kappa light chain OS=Homo sapiens OX=9606 PE=1 SV=1	2	3	Protocol-1
AKVQWKVDNALQSGNS	33.53	1743.89	-0.0063	-0.0063	0.0051	35.4	35.4	1	2	P01834;P0DOX7	Immunoglobulin kappa constant OS=Homo sapiens OX=9606 GN=IGKC PE=1 SV=2;Immunoglobulin kappa light chain OS=Homo sapiens OX=9606 PE=1 SV=1	1	1	Protocol-1
AKVQWKVDNALQSGNSQE	67.38	2000.99	-0.0276	-0.0021	3.3e-06	35.9	37.9	20	2	P01834;P0DOX7	Immunoglobulin kappa constant OS=Homo sapiens OX=9606 GN=IGKC PE=1 SV=2;Immunoglobulin kappa light chain OS=Homo sapiens OX=9606 PE=1 SV=1	8	13	Protocol-1
AKVQWKVDNALQSGNSQES	72.9	2088.02	-0.0287	-0.011	2.5e-06	35.3	35.9	8	2	P01834;P0DOX7	Immunoglobulin kappa constant OS=Homo sapiens OX=9606 GN=IGKC PE=1 SV=2;Immunoglobulin kappa light chain OS=Homo sapiens OX=9606 PE=1 SV=1	4	7	Protocol-1
AKVQWKVDNALQSGNSQESVT	73.63	2288.14	-0.0193	-0.0057	2.9e-07	43	44.7	15	2	P01834;P0DOX7	Immunoglobulin kappa constant OS=Homo sapiens OX=9606 GN=IGKC PE=1 SV=2;Immunoglobulin kappa light chain OS=Homo sapiens OX=9606 PE=1 SV=1	5	8	Protocol-1
AKVQWKVDNALQSGNSQESVTEQDSKDSTYSL	108.11	3541.68	-0.0016	0.1319	1.2e-10	56.3	58.4	3	2	P01834;P0DOX7	Immunoglobulin kappa constant OS=Homo sapiens OX=9606 GN=IGKC PE=1 SV=2;Immunoglobulin kappa light chain OS=Homo sapiens OX=9606 PE=1 SV=1	2	3	Protocol-1
AKVRPRKLG	15.39	1023.67	0.0315	0.0315	0.036	112.5	112.5	1	1	Q8ND30	Liprin-beta-2 OS=Homo sapiens OX=9606 GN=PPFIBP2 PE=1 SV=3	1	1	Protocol-1
AKVSSLI	34.16	716.443	-0.0057	-0.0057	0.045	13.6	13.6	1	1	Q14554	Protein disulfide-isomerase A5 OS=Homo sapiens OX=9606 GN=PDIA5 PE=1 SV=1	1	1	Protocol-1
AKVSTLKDIIPHPSY	26.54	1667.92	-0.0264	-0.0264	0.0075	51.6	51.6	1	1	Q16651	Prostasin OS=Homo sapiens OX=9606 GN=PRSS8 PE=1 SV=1	1	1	Protocol-1
AKWETSFNHKGTQEQDFYVTSETV	16.89	2831.3	-0.0078	-0.0078	0.038	55	55	1	1	P05154	Plasma serine protease inhibitor OS=Homo sapiens OX=9606 GN=SERPINA5 PE=1 SV=3	1	1	Protocol-1
AKYICENQDSISSK	36.56	1641.77	-0.0036	-0.0017	0.01	16.2	18.1	2	1	P02768	Serum albumin OS=Homo sapiens OX=9606 GN=ALB PE=1 SV=2	2	2	Protocol-1
AKYICENQDSISSKLK	64.77	1882.95	-0.0058	0.0012	6.9e-06	27.8	27.9	2	1	P02768	Serum albumin OS=Homo sapiens OX=9606 GN=ALB PE=1 SV=2	1	2	Protocol-1
AKYPDYEVTWANDGY	31.9	1790.78	-0.0164	0.0103	0.0013	65.5	71.5785	5	1	Q9NRX4	14 kDa phosphohistidine phosphatase OS=Homo sapiens OX=9606 GN=PHPT1 PE=1 SV=1	4	5	Protocol-1;Protocol-2
AKYQIDPDACFSAKVNNSSL	45.81	2227.06	-0.0233	-0.009	0.01	56.5	57.6	5	1	P21796	Voltage-dependent anion-selective channel protein 1 OS=Homo sapiens OX=9606 GN=VDAC1 PE=1 SV=2	5	5	Protocol-1
AKYRSFKVADEAEKYN	86.1	1917.96	-0.0182	0.0838	1.6e-06	19	19.6	10	1	Q15485	Ficolin-2 OS=Homo sapiens OX=9606 GN=FCN2 PE=1 SV=2	4	6	Protocol-1
AKYRSFKVADEAEKYNL	30.09	2031.04	-0.0192	-0.0192	0.014	35.8	35.8	1	1	Q15485	Ficolin-2 OS=Homo sapiens OX=9606 GN=FCN2 PE=1 SV=2	1	1	Protocol-1
ALADKTKARIVL	27.98	1297.81	-0.0304	-0.0228	0.011	28	28.2	5	1	Q96G03	Phosphoglucomutase-2 OS=Homo sapiens OX=9606 GN=PGM2 PE=1 SV=4	3	4	Protocol-1
ALAGLTPPSDRAIDGLNLLPT	24.26	2104.15	-0.0053	-0.0053	0.03	92.0035	92.0035	1	1	P34059	N-acetylgalactosamine-6-sulfatase OS=Homo sapiens OX=9606 GN=GALNS PE=1 SV=1	1	1	Protocol-2
ALAGNPKATPPQIV	54.77	1375.78	-0.0024	-0.0024	0.0054	49.4	49.4	1	1	Q9H299	SH3 domain-binding glutamic acid-rich-like protein 3 OS=Homo sapiens OX=9606 GN=SH3BGRL3 PE=1 SV=1	1	1	Protocol-1
ALAGNPKATPPQIVNGDQYCGDYEL	40.42	2690.26	-0.0087	-0.0036	0.00016	69.6	69.8	3	1	Q9H299	SH3 domain-binding glutamic acid-rich-like protein 3 OS=Homo sapiens OX=9606 GN=SH3BGRL3 PE=1 SV=1	1	2	Protocol-1
ALAGNPKATPPQIVNGDQYCGDYELFVEAVEQNTLQEFLKLA	34.51	4650.3	0.0019	0.0095	0.00058	102.7	103.3	2	1	Q9H299	SH3 domain-binding glutamic acid-rich-like protein 3 OS=Homo sapiens OX=9606 GN=SH3BGRL3 PE=1 SV=1	2	2	Protocol-1
ALAIRAPHWYASHM	16.57	1622.81	-0.034	-0.034	0.031	106.432	106.432	1	1	P43115	Prostaglandin E2 receptor EP3 subtype OS=Homo sapiens OX=9606 GN=PTGER3 PE=1 SV=1	1	1	Protocol-2
ALALAFA	16.58	675.395	-0.0084	-0.0084	0.028	83.9	83.9	1	1	Q8NBR0	Tumor protein p53-inducible protein 13 OS=Homo sapiens OX=9606 GN=TP53I13 PE=2 SV=1	1	1	Protocol-1
ALALQHRPV	54.07	1003.59	0.0015	0.002	0.003	23.5	23.5	2	1	Q9Y2E5	Epididymis-specific alpha-mannosidase OS=Homo sapiens OX=9606 GN=MAN2B2 PE=1 SV=4	1	1	Protocol-1
ALAPEYAKAAGKLK	19.31	1429.83	-0.009	-0.009	0.027	26.1	26.1	1	1	P07237	Protein disulfide-isomerase OS=Homo sapiens OX=9606 GN=P4HB PE=1 SV=3	1	1	Protocol-1
ALAPSTMK	42.95	817.437	-0.0076	-0.0076	0.05	12.6	12.6	1	3	P60709;P62736;P68032	Actin, cytoplasmic 1 OS=Homo sapiens OX=9606 GN=ACTB PE=1 SV=1;Actin, aortic smooth muscle OS=Homo sapiens OX=9606 GN=ACTA2 PE=1 SV=1;Actin, alpha cardiac muscle 1 OS=Homo sapiens OX=9606 GN=ACTC1 PE=1 SV=1	1	1	Protocol-1
ALAPWPPKPVAVPRGRQPPQ	15.86	2161.23	-0.0889	-0.0889	0.034	51.1	51.1	1	1	Q8ND23	Capping protein, Arp2/3 and myosin-I linker protein 3 OS=Homo sapiens OX=9606 GN=CARMIL3 PE=2 SV=2	1	1	Protocol-1
ALAQSNEQGQVC	26.07	1303.58	-0.0205	-0.0205	0.027	22.749	22.749	1	1	O75783	Rhomboid-related protein 1 OS=Homo sapiens OX=9606 GN=RHBDL1 PE=2 SV=1	1	1	Protocol-2
ALASECAQHLSLPLRY	53.67	1827.93	-0.0502	-0.0197	0.0003	69.457	69.534	2	1	O75594	Peptidoglycan recognition protein 1 OS=Homo sapiens OX=9606 GN=PGLYRP1 PE=1 SV=1	1	1	Protocol-2
ALCLPDSS	17.63	861.39	-0.0171	-0.0171	0.022	85.2	85.2	1	1	A4FU01	Myotubularin-related protein 11 OS=Homo sapiens OX=9606 GN=MTMR11 PE=2 SV=2	1	1	Protocol-2
ALCPHKFPAIQN	55.22	1394.71	-0.0021	0.0048	0.00015	32.1	32.8	6	1	P08571	Monocyte differentiation antigen CD14 OS=Homo sapiens OX=9606 GN=CD14 PE=1 SV=2	3	5	Protocol-1
ALCPHKFPAIQNL	37.92	1507.8	-0.0096	0.0041	0.01	52.6	56.229	3	1	P08571	Monocyte differentiation antigen CD14 OS=Homo sapiens OX=9606 GN=CD14 PE=1 SV=2	2	3	Protocol-1;Protocol-2
ALCRQDNSLPRPCPTEQ	35.66	2040.95	-0.0232	-0.0084	0.0034	27.4	29.6	6	1	O15230	Laminin subunit alpha-5 OS=Homo sapiens OX=9606 GN=LAMA5 PE=1 SV=8	5	6	Protocol-1
ALCVIALLVA	14.53	1041.63	0.0359	0.0359	0.043	48.5	48.5	1	1	P56747	Claudin-6 OS=Homo sapiens OX=9606 GN=CLDN6 PE=1 SV=2	1	1	Protocol-1
ALDAARARD	47.27	957.499	-0.0443	-0.0349	0.0022	16.7	16.9	2	1	Q6DN90	IQ motif and SEC7 domain-containing protein 1 OS=Homo sapiens OX=9606 GN=IQSEC1 PE=1 SV=1	2	2	Protocol-1
ALDFAVGEYNK	47.19	1225.6	-0.0102	0.0016	0.003	50	53	6	1	P01034	Cystatin-C OS=Homo sapiens OX=9606 GN=CST3 PE=1 SV=1	5	6	Protocol-1;Protocol-2
ALDFAVGEYNKASNDMYHSR	47.84	2287.03	0.0009	0.0057	0.00042	52.6	52.8	2	1	P01034	Cystatin-C OS=Homo sapiens OX=9606 GN=CST3 PE=1 SV=1	1	2	Protocol-1
ALDFAVGEYNKASNDMYHSRA	46	2358.07	-0.0067	0.0024	0.00011	53.3	53.4	4	1	P01034	Cystatin-C OS=Homo sapiens OX=9606 GN=CST3 PE=1 SV=1	1	2	Protocol-1
ALDHDPVENKIYFAHT	46.68	1868.91	-0.0185	-0.0049	0.00022	43.2	45.1	6	1	P01133	Pro-epidermal growth factor OS=Homo sapiens OX=9606 GN=EGF PE=1 SV=2	4	6	Protocol-1
ALDHDPVENKIYFAHTAL	32.87	2053.03	-0.0436	0.0002	0.0032	56.9	66.782	8	1	P01133	Pro-epidermal growth factor OS=Homo sapiens OX=9606 GN=EGF PE=1 SV=2	3	8	Protocol-1;Protocol-2
ALDLEPELLFLHD	21.48	1523.79	0.029	0.029	0.055	73.732	73.732	1	1	Q5BKX6	Solute carrier family 45 member 4 OS=Homo sapiens OX=9606 GN=SLC45A4 PE=1 SV=2	1	1	Protocol-2
ALDLSQHKGVAVR	37.11	1392.78	-0.0117	-0.0117	0.0099	20.5	20.5	1	1	O00391	Sulfhydryl oxidase 1 OS=Homo sapiens OX=9606 GN=QSOX1 PE=1 SV=3	1	1	Protocol-1
ALDRHDPSLPYLE	27.04	1524.76	0.0007	0.0007	0.038	38	38	1	1	Q6ZT07	TBC1 domain family member 9 OS=Homo sapiens OX=9606 GN=TBC1D9 PE=2 SV=2	1	1	Protocol-1
ALDSTIPGFFDDI	19.5	1409.67	0.052	0.052	0.015	56.1	56.1	1	1	Q86X10	Ral GTPase-activating protein subunit beta OS=Homo sapiens OX=9606 GN=RALGAPB PE=1 SV=1	1	1	Protocol-1
ALDTAVDV	26.41	802.407	0.0104	0.0104	0.05	39.2	39.2	1	1	O43490	Prominin-1 OS=Homo sapiens OX=9606 GN=PROM1 PE=1 SV=1	1	1	Protocol-1
ALDVPPPAGPFWILGDVF	51.36	1910	-0.0169	-0.0107	6.6e-05	104.6	104.6	2	1	O96009	Napsin-A OS=Homo sapiens OX=9606 GN=NAPSA PE=1 SV=1	1	2	Protocol-1
ALDVYNGEQAPYASCHIFEL	25.56	2296.05	-0.0035	0.0151	0.004	87.095	87.1335	2	1	P11117	Lysosomal acid phosphatase OS=Homo sapiens OX=9606 GN=ACP2 PE=1 SV=3	1	2	Protocol-2
ALEACHKGWGVSVV	50.35	1511.76	0.0022	0.0022	9.4e-05	50.3	50.3	1	1	P11766	Alcohol dehydrogenase class-3 OS=Homo sapiens OX=9606 GN=ADH5 PE=1 SV=4	1	1	Protocol-1
ALEAVPIDI	17.75	939.528	-0.0274	-0.0274	0.024	108.9	108.9	1	1	P80303	Nucleobindin-2 OS=Homo sapiens OX=9606 GN=NUCB2 PE=1 SV=3	1	1	Protocol-1
ALEDGGSAHGVFL	27.41	1271.61	0.0081	0.0081	0.033	55.9	55.9	1	1	P10253	Lysosomal alpha-glucosidase OS=Homo sapiens OX=9606 GN=GAA PE=1 SV=4	1	1	Protocol-2
ALEDIGCSS	18.53	950.402	-0.0455	-0.0325	0.024	96.7	117.7	8	1	Q96QT6	PHD finger protein 12 OS=Homo sapiens OX=9606 GN=PHF12 PE=1 SV=2	6	7	Protocol-1;Protocol-2
ALEEPEKM	14.43	945.448	-0.0224	-0.0224	0.044	65.6	65.6	1	1	Q8N9W5	Dynein assembly factor 3, axonemal OS=Homo sapiens OX=9606 GN=DNAAF3 PE=1 SV=3	1	1	Protocol-1
ALEESNYELEGK	64.49	1380.64	-0.0218	-0.0172	1.2e-05	36.598	37.1	4	1	P13645	Keratin type I cytoskeletal 10 OS=Homo sapiens OX=9606 GN=KRT10 PE=1 SV=6	2	2	Protocol-2
ALEEYTKKLNTQ	28.08	1436.75	-0.0023	0.0085	0.0094	28	28.2	5	1	P02647	Apolipoprotein A-I OS=Homo sapiens OX=9606 GN=APOA1 PE=1 SV=1	3	5	Protocol-1
ALEKEEVE	14.78	945.466	-0.0306	-0.0306	0.041	114.6	114.6	1	1	O95050	Indolethylamine N-methyltransferase OS=Homo sapiens OX=9606 GN=INMT PE=1 SV=3	1	1	Protocol-2
ALEKRGYVKAGPWTPEA	24.04	1871.99	-0.0129	-0.0129	0.022	33.5	33.5	1	1	Q93088	Betaine--homocysteine S-methyltransferase 1 OS=Homo sapiens OX=9606 GN=BHMT PE=1 SV=2	1	1	Protocol-1
ALEKRGYVKAGPWTPEAA	41.7	1943.03	-0.0212	0.0055	0.00095	33.5	35.7	7	1	Q93088	Betaine--homocysteine S-methyltransferase 1 OS=Homo sapiens OX=9606 GN=BHMT PE=1 SV=2	4	5	Protocol-1
ALEPGILDTANVE	21.81	1340.68	-0.0209	-0.0209	0.03	76.619	76.619	1	1	Q6EMK4	Vasorin OS=Homo sapiens OX=9606 GN=VASN PE=1 SV=1	1	1	Protocol-2
ALEPGILDTANVEA	36.49	1411.72	-0.0138	0.0159	0.0053	75.4	76.4	5	1	Q6EMK4	Vasorin OS=Homo sapiens OX=9606 GN=VASN PE=1 SV=1	4	5	Protocol-2
ALEPGILDTANVEALRL	61.38	1793.99	-0.0163	0.0187	8.1e-06	88.3	91.481	23	1	Q6EMK4	Vasorin OS=Homo sapiens OX=9606 GN=VASN PE=1 SV=1	8	20	Protocol-1;Protocol-2
ALEPGILDTANVEALRLAGLGLQQLDEGL	17.89	2988.61	-0.0042	-0.0042	0.021	101.6	101.6	1	1	Q6EMK4	Vasorin OS=Homo sapiens OX=9606 GN=VASN PE=1 SV=1	1	1	Protocol-2
ALERHFGEQNKPS	14.73	1511.75	-0.0717	-0.0717	0.048	18	18	1	1	P28069	Pituitary-specific positive transcription factor 1 OS=Homo sapiens OX=9606 GN=POU1F1 PE=1 SV=1	1	1	Protocol-1
ALERKDHSGQVF	28.74	1385.71	-0.0156	-0.0156	0.014	10.5	10.5	1	1	P07996	Thrombospondin-1 OS=Homo sapiens OX=9606 GN=THBS1 PE=1 SV=2	1	1	Protocol-1
ALETRHHHTQIASTF	22.59	1747.88	-0.0084	-0.0048	0.0079	13.9	14	3	5	A6NGU5;B5MD39;P19440;P36268;Q14390	Putative glutathione hydrolase 3 proenzyme OS=Homo sapiens OX=9606 GN=GGT3P PE=5 SV=2;Putative glutathione hydrolase light chain 3 OS=Homo sapiens OX=9606 GN=GGTLC3 PE=5 SV=1;Glutathione hydrolase 1 proenzyme OS=Homo sapiens OX=9606 GN=GGT1 PE=1 SV=2;Inactive glutathione hydrolase 2 OS=Homo sapiens OX=9606 GN=GGT2 PE=1 SV=3;Glutathione hydrolase light chain 2 OS=Homo sapiens OX=9606 GN=GGTLC2 PE=…	2	3	Protocol-1
ALEVDETYVPKEFNAET	28.93	1953.92	-0.0102	-0.0102	0.012	69.7	69.7	1	1	P02768	Serum albumin OS=Homo sapiens OX=9606 GN=ALB PE=1 SV=2	1	1	Protocol-2
ALEVEECRCPPGYIGLSCQDCAPGYTR	32.88	3157.37	-0.034	-0.034	0.0044	66.794	66.794	1	1	P98160	Basement membrane-specific heparan sulfate proteoglycan core protein OS=Homo sapiens OX=9606 GN=HSPG2 PE=1 SV=4	1	1	Protocol-2
ALFQTPSYTQPYQGSS	15.57	1773.82	0.0118	0.0118	0.037	69.5	69.5	1	1	P07911	Uromodulin OS=Homo sapiens OX=9606 GN=UMOD PE=1 SV=1	1	1	Protocol-2
ALFQTPSYTQPYQGSSV	62.3	1872.89	0.0065	0.01	6.8e-05	77.6	77.6	2	1	P07911	Uromodulin OS=Homo sapiens OX=9606 GN=UMOD PE=1 SV=1	1	2	Protocol-1
ALFQTPSYTQPYQGSSVT	49.58	1973.94	-0.0076	0.0165	9.8e-05	72.7	74	13	1	P07911	Uromodulin OS=Homo sapiens OX=9606 GN=UMOD PE=1 SV=1	7	9	Protocol-1;Protocol-2
ALFQTPSYTQPYQGSSVTL	28.43	2087.02	-0.0017	0.0206	0.01	84.3	85	6	1	P07911	Uromodulin OS=Homo sapiens OX=9606 GN=UMOD PE=1 SV=1	4	5	Protocol-1;Protocol-2
ALFQTPSYTQPYQGSSVTLSTEA	39.24	2475.18	-0.0248	-0.0075	0.00076	80.7	83.8655	4	1	P07911	Uromodulin OS=Homo sapiens OX=9606 GN=UMOD PE=1 SV=1	2	3	Protocol-1;Protocol-2
ALFRTQTAPGGQGAPWAEELLAGWQSA	22.22	2812.39	-0.0302	-0.0302	0.014	97.2	97.2	1	1	Q8WZ75	Roundabout homolog 4 OS=Homo sapiens OX=9606 GN=ROBO4 PE=1 SV=1	1	1	Protocol-1
ALGCLVKDYFPEPV	34.07	1606.81	-0.0135	-0.0123	0.0027	83.65	85.9	2	4	P01857;P01859;P01860;P01861	Immunoglobulin heavy constant gamma 1 OS=Homo sapiens OX=9606 GN=IGHG1 PE=1 SV=1;Immunoglobulin heavy constant gamma 2 OS=Homo sapiens OX=9606 GN=IGHG2 PE=1 SV=2;Immunoglobulin heavy constant gamma 3 OS=Homo sapiens OX=9606 GN=IGHG3 PE=1 SV=2;Immunoglobulin heavy constant gamma 4 OS=Homo sapiens OX=9606 GN=IGHG4 PE=1 SV=1	2	2	Protocol-2
ALGCLVKDYFPEPVT	42.46	1707.85	-0.0128	0.0107	0.00088	80.5	81.92	8	5	P01857;P01859;P01860;P01861;P0DOX5	Immunoglobulin heavy constant gamma 1 OS=Homo sapiens OX=9606 GN=IGHG1 PE=1 SV=1;Immunoglobulin heavy constant gamma 2 OS=Homo sapiens OX=9606 GN=IGHG2 PE=1 SV=2;Immunoglobulin heavy constant gamma 3 OS=Homo sapiens OX=9606 GN=IGHG3 PE=1 SV=2;Immunoglobulin heavy constant gamma 4 OS=Homo sapiens OX=9606 GN=IGHG4 PE=1 SV=1;Immunoglobulin gamma-1 heavy chain OS=Homo sapiens OX=9606 PE=1 SV=2	2	7	Protocol-1;Protocol-2
ALGDGGHYTCR	57.25	1205.52	-0.0052	0.0009	5.7e-05	11.7	11.9	4	1	P04217	Alpha-1B-glycoprotein OS=Homo sapiens OX=9606 GN=A1BG PE=1 SV=4	1	2	Protocol-1
ALGDKAYAWDTNEEYL	32.4	1857.84	0.0228	0.0228	0.004	73.9	73.9	1	1	Q9HBJ8	Collectrin OS=Homo sapiens OX=9606 GN=TMEM27 PE=1 SV=1	1	1	Protocol-2
ALGGAGAGGAGAAPK	44.85	1124.59	-0.0467	-0.0467	0.0021	20.2	20.2	1	1	Q2VWA4	SKI family transcriptional corepressor 2 OS=Homo sapiens OX=9606 GN=SKOR2 PE=1 SV=2	1	1	Protocol-1
ALGKLKPNTPF	25.76	1184.69	-0.003	-0.003	0.02	37.6	37.6	1	1	Q08188	Protein-glutamine gamma-glutamyltransferase E OS=Homo sapiens OX=9606 GN=TGM3 PE=1 SV=4	1	1	Protocol-1
ALGKLRPP	43.74	850.539	-0.0423	-0.0423	0.044	5.1	5.1	1	1	Q76G19	PDZ domain-containing protein 4 OS=Homo sapiens OX=9606 GN=PDZD4 PE=1 SV=1	1	1	Protocol-1
ALGLGGVTGVARP	38.47	1166.68	-0.0087	-0.0087	0.015	57.6	57.6	1	1	O94812	BAI1-associated protein 3 OS=Homo sapiens OX=9606 GN=BAIAP3 PE=1 SV=2	1	1	Protocol-1
ALGLPTNLTHILL	16.3	1374.82	0.0111	0.0111	0.03	105.9	105.9	1	1	P40197	Platelet glycoprotein V OS=Homo sapiens OX=9606 GN=GP5 PE=1 SV=1	1	1	Protocol-1
ALGPGAPGGSSRS	40.75	1112.56	-0.0494	-0.0494	0.029	45	45	1	1	P15814	Immunoglobulin lambda-like polypeptide 1 OS=Homo sapiens OX=9606 GN=IGLL1 PE=1 SV=1	1	1	Protocol-1
ALGPGPGPTGD	26.21	937.451	0.0028	0.0028	0.019	31	31	1	1	Q8N490	Probable hydrolase PNKD OS=Homo sapiens OX=9606 GN=PNKD PE=1 SV=2	1	1	Protocol-1
ALGPPAPVQAKA	22.73	1118.64	-0.0077	-0.0077	0.041	38.2	38.2	1	1	P98095	Fibulin-2 OS=Homo sapiens OX=9606 GN=FBLN2 PE=1 SV=2	1	1	Protocol-1
ALGQALQL	46.67	812.476	0.0264	0.0264	0.042	34.6	34.6	1	1	Q7RTR2	NLR family CARD domain-containing protein 3 OS=Homo sapiens OX=9606 GN=NLRC3 PE=1 SV=2	1	1	Protocol-1
ALGWEAFHALQILG	15.97	1524.81	-0.0024	-0.0024	0.032	118.2	118.2	1	1	Q8N357	Solute carrier family 35 member F6 OS=Homo sapiens OX=9606 GN=SLC35F6 PE=1 SV=1	1	1	Protocol-2
ALGYVTRF	47.54	925.502	-0.0188	-0.0084	0.018	44.3	46.6	9	1	P12109	Collagen alpha-1(VI) chain OS=Homo sapiens OX=9606 GN=COL6A1 PE=1 SV=3	7	9	Protocol-1
ALHFLGRVANPLSTA	36.77	1565.87	-0.0207	0.006	0.00053	63.2	64.7	4	1	P01019	Angiotensinogen OS=Homo sapiens OX=9606 GN=AGT PE=1 SV=1	2	3	Protocol-1
ALHGAGGSAGPPALPG	53.44	1328.68	-0.0045	-0.0045	0.0011	40.2	40.2	1	1	O95502	Neuronal pentraxin receptor OS=Homo sapiens OX=9606 GN=NPTXR PE=3 SV=2	1	1	Protocol-1
ALHGVVAVFYTTL	14.43	1389.77	0.0513	0.0513	0.044	88.9	88.9	1	1	Q8NGN6	Olfactory receptor 10G7 OS=Homo sapiens OX=9606 GN=OR10G7 PE=3 SV=1	1	1	Protocol-1
ALHKLHQDL	51.31	1073.6	-0.0526	-0.0451	0.0023	23	23.4	6	1	Q9BV73	Centrosome-associated protein CEP250 OS=Homo sapiens OX=9606 GN=CEP250 PE=1 SV=2	5	5	Protocol-1
ALHLNPR	18.2	819.471	0.0393	0.0393	0.02	108.6	108.6	1	1	O00214	Galectin-8 OS=Homo sapiens OX=9606 GN=LGALS8 PE=1 SV=4	1	1	Protocol-1
ALHNHYTQKSLSLSPG	39.63	1751.9	-0.0229	-0.0002	0.0014	22.5	22.9	8	3	P01857;P01859;P0DOX5	Immunoglobulin heavy constant gamma 1 OS=Homo sapiens OX=9606 GN=IGHG1 PE=1 SV=1;Immunoglobulin heavy constant gamma 2 OS=Homo sapiens OX=9606 GN=IGHG2 PE=1 SV=2;Immunoglobulin gamma-1 heavy chain OS=Homo sapiens OX=9606 PE=1 SV=2	4	5	Protocol-1
ALHPDPSKTPHPE	25.2	1424.7	0.0129	0.0129	0.04	83.3	83.3	1	1	I3L273	Golgi-associated olfactory signaling regulator OS=Homo sapiens OX=9606 GN=GFY PE=3 SV=1	1	1	Protocol-1
ALHPEEDPEGR	73.74	1248.57	-0.0305	0.0055	7.1e-06	9.3	15	90	1	Q96GW7	Brevican core protein OS=Homo sapiens OX=9606 GN=BCAN PE=1 SV=2	15	36	Protocol-1;Protocol-2
ALHPEEDPEGRQGR	72.85	1589.75	-0.0433	0.0035	2.5e-06	6.7	15.5	38	1	Q96GW7	Brevican core protein OS=Homo sapiens OX=9606 GN=BCAN PE=1 SV=2	8	20	Protocol-1;Protocol-2
ALHPEEDPEGRQGRLLG	52.12	1872.94	-0.0397	-0.0078	0.00011	27.8	37	7	1	Q96GW7	Brevican core protein OS=Homo sapiens OX=9606 GN=BCAN PE=1 SV=2	4	6	Protocol-1;Protocol-2
ALHPEEDPEGRQGRLLGR	22.63	2029.05	-0.0513	-0.0513	0.041	35.6	35.6	1	1	Q96GW7	Brevican core protein OS=Homo sapiens OX=9606 GN=BCAN PE=1 SV=2	1	1	Protocol-2
ALHPEEDPEGRQGRLLGRWKA	28.15	2414.26	-0.0103	0.004	0.004	30.8	33.5	3	1	Q96GW7	Brevican core protein OS=Homo sapiens OX=9606 GN=BCAN PE=1 SV=2	3	3	Protocol-1
ALHRGQQYESM	15.03	1318.61	-0.0582	-0.0582	0.039	89.9	89.9	1	1	Q8N6R0	Methyltransferase-like protein 13 OS=Homo sapiens OX=9606 GN=METTL13 PE=1 SV=1	1	1	Protocol-2
ALHRTVPAAV	25.81	1033.6	-0.0052	-0.0052	0.018	19.2	19.2	1	1	P05062	Fructose-bisphosphate aldolase B OS=Homo sapiens OX=9606 GN=ALDOB PE=1 SV=2	1	1	Protocol-1
ALHRTVPAAVPGICF	24.59	1607.86	-0.0371	-0.0273	0.0076	59.2	62	2	1	P05062	Fructose-bisphosphate aldolase B OS=Homo sapiens OX=9606 GN=ALDOB PE=1 SV=2	2	2	Protocol-1
ALIFEKGGSYLGREVA	15.72	1708.91	-0.0293	-0.0293	0.041	57.7	57.7	1	1	O00391	Sulfhydryl oxidase 1 OS=Homo sapiens OX=9606 GN=QSOX1 PE=1 SV=3	1	1	Protocol-1
ALILCAGDN	29.1	945.459	-0.0194	-0.0146	0.026	48.5515	53.118	2	1	P05937	Calbindin OS=Homo sapiens OX=9606 GN=CALB1 PE=1 SV=2	2	2	Protocol-2
ALINSPEGAVGR	46.29	1182.64	-0.0079	-0.007	0.0064	36.2	37.5	2	1	O00115	Deoxyribonuclease-2-alpha OS=Homo sapiens OX=9606 GN=DNASE2 PE=1 SV=2	1	2	Protocol-1
ALIPDVDIDSDGVFK	83	1602.81	-0.0235	0.0128	1.2e-06	83.1945	86.125	36	1	Q9NRX4	14 kDa phosphohistidine phosphatase OS=Homo sapiens OX=9606 GN=PHPT1 PE=1 SV=1	11	22	Protocol-2
ALIPDVDIDSDGVFKY	84.79	1765.88	-0.0231	0.0146	8.7e-08	88.1	91.413	45	1	Q9NRX4	14 kDa phosphohistidine phosphatase OS=Homo sapiens OX=9606 GN=PHPT1 PE=1 SV=1	11	25	Protocol-1;Protocol-2
ALIPDVDIDSDGVFKYV	68.08	1864.95	-0.0237	0.0102	6.2e-06	94.6	96.045	27	1	Q9NRX4	14 kDa phosphohistidine phosphatase OS=Homo sapiens OX=9606 GN=PHPT1 PE=1 SV=1	10	17	Protocol-1;Protocol-2
ALIPDVDIDSDGVFKYVL	46.73	1978.03	-0.0183	0.0151	0.00047	97.8	98.4	14	1	Q9NRX4	14 kDa phosphohistidine phosphatase OS=Homo sapiens OX=9606 GN=PHPT1 PE=1 SV=1	8	11	Protocol-1;Protocol-2
ALIWSREINGP	16.95	1254.67	0.015	0.015	0.051	38.9	38.9	1	1	Q8WWW8	GRB2-associated-binding protein 3 OS=Homo sapiens OX=9606 GN=GAB3 PE=1 SV=1	1	1	Protocol-1
ALIYNEALKG	43.23	1090.6	-0.0148	-0.009	0.017	41.9	43.9	3	1	P06703	Protein S100-A6 OS=Homo sapiens OX=9606 GN=S100A6 PE=1 SV=1	3	3	Protocol-1
ALKAQLDSADIPKA	65.65	1439.8	0.0057	0.0079	1.6e-05	40.7	40.8	2	1	O43692	Peptidase inhibitor 15 OS=Homo sapiens OX=9606 GN=PI15 PE=1 SV=1	1	2	Protocol-1
ALKCYTCKEPMTSASCR	19.72	2061.91	-0.0556	-0.0556	0.017	36.9	36.9	1	1	P55000	Secreted Ly-6/uPAR-related protein 1 OS=Homo sapiens OX=9606 GN=SLURP1 PE=1 SV=2	1	1	Protocol-1
ALKDAHSKRVEL	66.31	1365.77	-0.0124	-0.002	0.00021	3	7.1	8	1	P19013	Keratin, type II cytoskeletal 4 OS=Homo sapiens OX=9606 GN=KRT4 PE=1 SV=4	3	5	Protocol-1
ALKDAHSKRVELE	40.67	1494.82	-0.0093	-0.0003	0.0027	3	6.8	3	1	P19013	Keratin, type II cytoskeletal 4 OS=Homo sapiens OX=9606 GN=KRT4 PE=1 SV=4	2	3	Protocol-1
ALKDAHSKRVELEA	35.59	1565.85	-0.0034	-0.0016	0.023	9.3	9.6	2	1	P19013	Keratin, type II cytoskeletal 4 OS=Homo sapiens OX=9606 GN=KRT4 PE=1 SV=4	1	2	Protocol-1
ALKDAKNKLEGLEDALQK	44.37	1983.1	-0.0479	-0.0069	0.00056	48.6	64.636	6	6	P02538;P02538;P04259;P04259;P48668;P48668	Keratin type II cytoskeletal 6A OS=Homo sapiens OX=9606 GN=KRT6A PE=1 SV=3;Keratin, type II cytoskeletal 6A OS=Homo sapiens OX=9606 GN=KRT6A PE=1 SV=3;Keratin type II cytoskeletal 6B OS=Homo sapiens OX=9606 GN=KRT6B PE=1 SV=5;Keratin, type II cytoskeletal 6B OS=Homo sapiens OX=9606 GN=KRT6B PE=1 SV=5;Keratin type II cytoskeletal 6C OS=Homo sapiens OX=9606 GN=KRT6C PE=1 SV=3;Keratin, type II cytos…	3	5	Protocol-1;Protocol-2
ALKDAKNKLEGLEDALQKAK	77.15	2182.23	0.0036	0.0045	4.3e-07	50.2	50.4	3	3	P02538;P04259;P48668	Keratin, type II cytoskeletal 6A OS=Homo sapiens OX=9606 GN=KRT6A PE=1 SV=3;Keratin, type II cytoskeletal 6B OS=Homo sapiens OX=9606 GN=KRT6B PE=1 SV=5;Keratin, type II cytoskeletal 6C OS=Homo sapiens OX=9606 GN=KRT6C PE=1 SV=3	1	2	Protocol-1
ALKDAKNKLEGLEDALQKAKQ	118.9	2310.29	-0.0288	0.012	9.5e-11	50.3	71.365	14	6	P02538;P02538;P04259;P04259;P48668;P48668	Keratin type II cytoskeletal 6A OS=Homo sapiens OX=9606 GN=KRT6A PE=1 SV=3;Keratin, type II cytoskeletal 6A OS=Homo sapiens OX=9606 GN=KRT6A PE=1 SV=3;Keratin type II cytoskeletal 6B OS=Homo sapiens OX=9606 GN=KRT6B PE=1 SV=5;Keratin, type II cytoskeletal 6B OS=Homo sapiens OX=9606 GN=KRT6B PE=1 SV=5;Keratin type II cytoskeletal 6C OS=Homo sapiens OX=9606 GN=KRT6C PE=1 SV=3;Keratin, type II cytos…	2	5	Protocol-1;Protocol-2
ALKDAKNKLEGLEDALQKAKQDL	89.63	2538.4	0.0031	0.0115	1.7e-08	71.4	71.9	5	3	P02538;P04259;P48668	Keratin, type II cytoskeletal 6A OS=Homo sapiens OX=9606 GN=KRT6A PE=1 SV=3;Keratin, type II cytoskeletal 6B OS=Homo sapiens OX=9606 GN=KRT6B PE=1 SV=5;Keratin, type II cytoskeletal 6C OS=Homo sapiens OX=9606 GN=KRT6C PE=1 SV=3	2	3	Protocol-1
ALKDAKNKLNDLEDALQQAKEDL	15.24	2582.36	-0.0355	-0.0355	0.037	81.2515	81.2515	1	1	P04264	Keratin type II cytoskeletal 1 OS=Homo sapiens OX=9606 GN=KRT1 PE=1 SV=6	1	1	Protocol-2
ALKDQQRHKVREEVVT	27.28	1935.07	-0.0166	-0.0166	0.0081	2.9	2.9	1	1	P02751	Fibronectin OS=Homo sapiens OX=9606 GN=FN1 PE=1 SV=4	1	1	Protocol-1
ALKDQQRHKVREEVVTVGNSVN	30.17	2505.34	-0.0048	0.0128	0.0044	18.2	18.5	3	1	P02751	Fibronectin OS=Homo sapiens OX=9606 GN=FN1 PE=1 SV=4	2	3	Protocol-1
ALKESGDVLLSGAEIFAELGEVI	34.41	2359.25	0.0209	0.0209	0.023	103.2	103.2	1	1	Q14894	Ketimine reductase mu-crystallin OS=Homo sapiens OX=9606 GN=CRYM PE=1 SV=1	1	1	Protocol-1
ALKFENAAAGNKPEAVEVTF	25.02	2105.08	-0.017	-0.017	0.01	62.4	62.4	1	1	O15144	Actin-related protein 2/3 complex subunit 2 OS=Homo sapiens OX=9606 GN=ARPC2 PE=1 SV=1	1	1	Protocol-1
ALKKYNSQNQSNNQF	51.57	1782.86	-0.023	-0.0091	7.7e-05	9.8	10.2	3	1	P01042	Kininogen-1 OS=Homo sapiens OX=9606 GN=KNG1 PE=1 SV=2	2	3	Protocol-1
ALKKYNSQNQSNNQFV	34.99	1881.93	-0.0163	-0.0032	0.012	17	23	3	1	P01042	Kininogen-1 OS=Homo sapiens OX=9606 GN=KNG1 PE=1 SV=2	2	2	Protocol-1
ALKKYNSQNQSNNQFVL	65.42	1995.02	-0.0257	0.0001	1e-05	31.3	33.9	27	1	P01042	Kininogen-1 OS=Homo sapiens OX=9606 GN=KNG1 PE=1 SV=2	10	16	Protocol-1
ALKKYNSQNQSNNQFVLY	23.95	2158.08	-0.0089	-0.0089	0.019	41.3	41.3	1	1	P01042	Kininogen-1 OS=Homo sapiens OX=9606 GN=KNG1 PE=1 SV=2	1	1	Protocol-1
ALKLGVTANDVKNV	34.79	1440.83	0.0057	0.0057	0.026	48.3	48.3	1	1	P40925	Malate dehydrogenase, cytoplasmic OS=Homo sapiens OX=9606 GN=MDH1 PE=1 SV=4	1	1	Protocol-1
ALKWIER	47.54	914.534	-0.0082	-0.0082	0.031	29.4	29.4	1	1	P01133	Pro-epidermal growth factor OS=Homo sapiens OX=9606 GN=EGF PE=1 SV=2	1	1	Protocol-1
ALKYPANVAVDPV	57.22	1355.74	-0.0046	-0.0041	0.00015	61.8	61.8	3	1	P01133	Pro-epidermal growth factor OS=Homo sapiens OX=9606 GN=EGF PE=1 SV=2	1	2	Protocol-1
ALKYPANVAVDPVERFI	39.37	1901.04	-0.049	-0.0179	0.00058	81.7	82.8	8	1	P01133	Pro-epidermal growth factor OS=Homo sapiens OX=9606 GN=EGF PE=1 SV=2	1	4	Protocol-1;Protocol-2
ALLADVAENGEALG	33.81	1341.68	-0.0025	-0.0025	0.0069	72.7	72.7	1	1	Q9BXJ7	Protein amnionless OS=Homo sapiens OX=9606 GN=AMN PE=1 SV=2	1	1	Protocol-1
ALLAIITCVGALLALVVLFVALRRQKQ	16.56	2948.81	-0.0198	-0.0198	0.028	90	90	1	1	Q86UP0	Cadherin-24 OS=Homo sapiens OX=9606 GN=CDH24 PE=1 SV=1	1	1	Protocol-1
ALLCLDGKRKPV	39.29	1368.79	-0.0357	-0.0144	0.0052	30.2	34.9	3	1	P02788	Lactotransferrin OS=Homo sapiens OX=9606 GN=LTF PE=1 SV=6	2	3	Protocol-1
ALLCLDGKRKPVTEAR	32.47	1826.02	-0.0112	-0.0112	0.0048	24.4	24.4	1	1	P02788	Lactotransferrin OS=Homo sapiens OX=9606 GN=LTF PE=1 SV=6	1	1	Protocol-1
ALLDWVAPGPSTGSGRAGLEAAGDEL	34.41	2509.24	-0.0162	-0.0022	0.0026	90.3	90.4	2	1	Q68CJ9	Cyclic AMP-responsive element-binding protein 3-like protein 3 OS=Homo sapiens OX=9606 GN=CREB3L3 PE=1 SV=2	1	2	Protocol-1;Protocol-2
ALLETSEKITAV	17.74	1273.71	-0.0062	-0.0062	0.031	60.2	60.2	1	1	P01133	Pro-epidermal growth factor OS=Homo sapiens OX=9606 GN=EGF PE=1 SV=2	1	1	Protocol-1
ALLGLKDLLSQYPFIID	19.82	1918.08	0.0716	0.0716	0.021	80.1	80.1	1	1	Q9NXF1	Testis-expressed protein 10 OS=Homo sapiens OX=9606 GN=TEX10 PE=1 SV=2	1	1	Protocol-1
ALLHIDESAGLGRLAKQKPKK	15.93	2272.34	0.0602	0.0602	0.035	51.3	51.3	1	1	P08048	Zinc finger Y-chromosomal protein OS=Homo sapiens OX=9606 GN=ZFY PE=1 SV=3	1	1	Protocol-1
ALLHLVFG	19.03	868.517	0.0134	0.0134	0.043	14.7	14.7	1	1	Q96PG2	Membrane-spanning 4-domains subfamily A member 10 OS=Homo sapiens OX=9606 GN=MS4A10 PE=2 SV=3	1	1	Protocol-1
ALLINGTLK	60.09	941.591	-0.017	-0.017	0.0014	51	51	1	1	P51531	Probable global transcription activator SNF2L2 OS=Homo sapiens OX=9606 GN=SMARCA2 PE=1 SV=2	1	1	Protocol-1
ALLQKENI	18.25	927.539	0.0386	0.0386	0.019	61.2	61.2	1	1	Q6ZUS5	Coiled-coil domain-containing protein 121 OS=Homo sapiens OX=9606 GN=CCDC121 PE=1 SV=1	1	1	Protocol-1
ALLSPYSYSTTA	28.57	1272.62	-0.0123	-0.0044	0.011	63.8	65.3	5	1	P02766	Transthyretin OS=Homo sapiens OX=9606 GN=TTR PE=1 SV=1	5	5	Protocol-1
ALLSPYSYSTTAVVTNPKE	89.15	2040.04	-0.0251	0.0201	1.9e-08	66.2	72.7	37	1	P02766	Transthyretin OS=Homo sapiens OX=9606 GN=TTR PE=1 SV=1	9	25	Protocol-1;Protocol-2
ALLTGGGEMLLNVALV	39.2	1569.88	0.0003	0.0003	0.02	79	79	1	1	O15173	Membrane-associated progesterone receptor component 2 OS=Homo sapiens OX=9606 GN=PGRMC2 PE=1 SV=1	1	1	Protocol-1
ALLTTQTQVQREIV	61.81	1598.9	-0.0198	0.0079	8.1e-05	61.6	63.8	4	1	P54108	Cysteine-rich secretory protein 3 OS=Homo sapiens OX=9606 GN=CRISP3 PE=1 SV=1	1	3	Protocol-1;Protocol-2
ALLVPDGGKVEGGTPLFTLRKTG	26.03	2325.31	-0.0064	-0.0064	0.016	68.8	68.8	1	1	P36957	Dihydrolipoyllysine-residue succinyltransferase component of 2-oxoglutarate dehydrogenase complex, mitochondrial OS=Homo sapiens OX=9606 GN=DLST PE=1 SV=4	1	1	Protocol-1
ALLYSQGSKGPGEDFR	28.01	1723.85	-0.0399	-0.0181	0.007	42.0975	42.8155	3	1	P41222	Prostaglandin-H2 D-isomerase OS=Homo sapiens OX=9606 GN=PTGDS PE=1 SV=1	1	2	Protocol-2
ALMSRPAQVPQASGEQP	16.7	1765.88	-0.0724	-0.0724	0.027	42.2	42.2	1	1	O60336	Mitogen-activated protein kinase-binding protein 1 OS=Homo sapiens OX=9606 GN=MAPKBP1 PE=1 SV=4	1	1	Protocol-1
ALMTTAPPP	26.9	897.463	-0.0367	-0.0367	0.045	56.5	56.5	1	1	A6NM11	Leucine-rich repeat-containing protein 37A2 OS=Homo sapiens OX=9606 GN=LRRC37A2 PE=2 SV=2	1	1	Protocol-1
ALNAAALR	31.48	798.471	-0.0169	-0.0169	0.042	52.8	52.8	1	1	Q9H254	Spectrin beta chain, non-erythrocytic 4 OS=Homo sapiens OX=9606 GN=SPTBN4 PE=1 SV=2	1	1	Protocol-1
ALNAQGLDVEKPLIL	21.87	1592.91	-0.0143	-0.0143	0.032	82.425	82.425	1	1	P32926	Desmoglein-3 OS=Homo sapiens OX=9606 GN=DSG3 PE=1 SV=2	1	1	Protocol-2
ALNDARLFCCRS	20.76	1481.69	-0.0487	-0.0487	0.017	37.909	37.909	1	1	Q7Z5L0	Vitelline membrane outer layer protein 1 homolog OS=Homo sapiens OX=9606 GN=VMO1 PE=1 SV=1	1	1	Protocol-2
ALNGKEVAAQVKAPLVLKD	77.08	1963.15	-0.006	0.0079	7.2e-07	49.3	50.7	8	1	Q99497	Protein/nucleic acid deglycase DJ-1 OS=Homo sapiens OX=9606 GN=PARK7 PE=1 SV=2	4	7	Protocol-1
ALNIRVGGTGM	55.23	1087.58	-0.0183	-0.0083	0.0013	45.3	47.4	9	1	P07911	Uromodulin OS=Homo sapiens OX=9606 GN=UMOD PE=1 SV=1	7	8	Protocol-1
ALNIRVGGTGMFTV	27.1	1434.77	-0.0027	-0.0027	0.013	78.1	78.1	1	1	P07911	Uromodulin OS=Homo sapiens OX=9606 GN=UMOD PE=1 SV=1	1	1	Protocol-1
ALNLLVILLP	15.32	1077.72	0.0459	0.0459	0.037	113.6	113.6	1	1	Q8N392	Rho GTPase-activating protein 18 OS=Homo sapiens OX=9606 GN=ARHGAP18 PE=1 SV=3	1	1	Protocol-1
ALNTDYLDSDYQRGQLYPFSL	27.57	2478.17	0.0039	0.0039	0.0097	90.2	90.2	1	1	O94919	Endonuclease domain-containing 1 protein OS=Homo sapiens OX=9606 GN=ENDOD1 PE=1 SV=2	1	1	Protocol-1
ALPADTQAWVCSRQPQSGEEAVALLEELW	21.42	3253.57	0.0837	0.0837	0.03	81.7	81.7	1	1	Q8N0Y2	Zinc finger protein 444 OS=Homo sapiens OX=9606 GN=ZNF444 PE=1 SV=1	1	1	Protocol-2
ALPALGAVLRGAVRVE	24.37	1590.96	0.0174	0.0174	0.032	62.5	62.5	1	1	P14616	Insulin receptor-related protein OS=Homo sapiens OX=9606 GN=INSRR PE=1 SV=2	1	1	Protocol-1
ALPAPIEKTISK	60.31	1266.75	-0.0101	-0.0006	3.2e-05	37.4	38.4	4	3	P01857;P01860;P0DOX5	Immunoglobulin heavy constant gamma 1 OS=Homo sapiens OX=9606 GN=IGHG1 PE=1 SV=1;Immunoglobulin heavy constant gamma 3 OS=Homo sapiens OX=9606 GN=IGHG3 PE=1 SV=2;Immunoglobulin gamma-1 heavy chain OS=Homo sapiens OX=9606 PE=1 SV=2	3	4	Protocol-1
ALPARSEAAAVQPVIGISQ	41.67	1877.04	-0.0283	0.0178	0.0014	61	62.7	11	1	Q96FE7	Phosphoinositide-3-kinase-interacting protein 1 OS=Homo sapiens OX=9606 GN=PIK3IP1 PE=1 SV=2	7	10	Protocol-2
ALPARSEAAAVQPVIGISQR	27.79	2033.14	0.0095	0.0095	0.033	53.1	53.1	1	1	Q96FE7	Phosphoinositide-3-kinase-interacting protein 1 OS=Homo sapiens OX=9606 GN=PIK3IP1 PE=1 SV=2	1	1	Protocol-2
ALPFNFQAAYGLSDQLAQAISDHYPVEV	38.42	3063.5	-0.0335	-0.0197	0.00025	100.7	100.7	2	1	P24855	Deoxyribonuclease-1 OS=Homo sapiens OX=9606 GN=DNASE1 PE=1 SV=1	1	2	Protocol-1
ALPGDLSGLFPR	33.57	1241.68	-0.0098	-0.0082	0.014	80.6	80.9	2	1	Q6EMK4	Vasorin OS=Homo sapiens OX=9606 GN=VASN PE=1 SV=1	1	2	Protocol-1
ALPGDLSGLFPRL	22.76	1354.76	-0.0198	-0.0123	0.014	94.6	94.6	2	1	Q6EMK4	Vasorin OS=Homo sapiens OX=9606 GN=VASN PE=1 SV=1	2	2	Protocol-1
ALPGSGQARF	45.69	1002.52	-0.0117	-0.0052	0.0055	28.7	30.9	8	1	Q96IU4	Protein ABHD14B OS=Homo sapiens OX=9606 GN=ABHD14B PE=1 SV=1	4	6	Protocol-1
ALPGSGQARFS	42.53	1089.56	-0.0086	-0.0037	0.0092	26	26.3	3	1	Q96IU4	Protein ABHD14B OS=Homo sapiens OX=9606 GN=ABHD14B PE=1 SV=1	3	3	Protocol-1
ALPGSGQARFSVL	30.86	1301.71	-0.0021	-0.0021	0.013	58.3	58.3	1	1	Q96IU4	Protein ABHD14B OS=Homo sapiens OX=9606 GN=ABHD14B PE=1 SV=1	1	1	Protocol-1
ALPHAILR	46.42	889.55	-0.0104	-0.0017	0.0043	23.1	25.3	13	3	P60709;P63261;Q562R1	Actin, cytoplasmic 1 OS=Homo sapiens OX=9606 GN=ACTB PE=1 SV=1;Actin, cytoplasmic 2 OS=Homo sapiens OX=9606 GN=ACTG1 PE=1 SV=1;Beta-actin-like protein 2 OS=Homo sapiens OX=9606 GN=ACTBL2 PE=1 SV=2	8	12	Protocol-1
ALPHAILRL	34.11	1002.63	-0.005	-0.005	0.012	51	51	1	2	P60709;Q562R1	Actin, cytoplasmic 1 OS=Homo sapiens OX=9606 GN=ACTB PE=1 SV=1;Beta-actin-like protein 2 OS=Homo sapiens OX=9606 GN=ACTBL2 PE=1 SV=2	1	1	Protocol-1
ALPKPPID	17.36	849.496	-0.0288	-0.0288	0.024	107.4	107.4	1	1	P10586	Receptor-type tyrosine-protein phosphatase F OS=Homo sapiens OX=9606 GN=PTPRF PE=1 SV=2	1	1	Protocol-1
ALPLLKDVIATDKEDVAFKDLDVAIL	22.33	2824.58	-0.0052	-0.0052	0.033	96.2	96.2	1	1	P40925	Malate dehydrogenase cytoplasmic OS=Homo sapiens OX=9606 GN=MDH1 PE=1 SV=4	1	1	Protocol-2
ALPPGLAL	15.62	750.464	0.0285	0.0285	0.034	106.3	106.3	1	1	O14512	Suppressor of cytokine signaling 7 OS=Homo sapiens OX=9606 GN=SOCS7 PE=1 SV=2	1	1	Protocol-1
ALPPPPPLPSGGGV	14.91	1254.7	0.044	0.044	0.052	89	89	1	1	Q9NSV4	Protein diaphanous homolog 3 OS=Homo sapiens OX=9606 GN=DIAPH3 PE=1 SV=4	1	1	Protocol-1
ALPPQPTLPP	24.88	1029.59	0.0218	0.0218	0.03	66.7	66.7	1	1	Q9Y3S1	Serine/threonine-protein kinase WNK2 OS=Homo sapiens OX=9606 GN=WNK2 PE=1 SV=4	1	1	Protocol-1
ALPRAQEGLRPG	46.02	1263.7	-0.0126	0.0051	0.0086	19.4	21.7	4	1	P08311	Cathepsin G OS=Homo sapiens OX=9606 GN=CTSG PE=1 SV=2	3	3	Protocol-1
ALPRAQEGLRPGTL	16.65	1477.84	-0.0289	-0.0289	0.041	36.6	36.6	1	1	P08311	Cathepsin G OS=Homo sapiens OX=9606 GN=CTSG PE=1 SV=2	1	1	Protocol-1
ALPSSTAAENKASPAGTAGGPGAGAAAGGTGPLA	38.47	2805.39	-0.0203	-0.0203	0.00048	52.4	52.4	1	1	Q12962	Transcription initiation factor TFIID subunit 10 OS=Homo sapiens OX=9606 GN=TAF10 PE=1 SV=1	1	1	Protocol-1
ALPVEQGNFPYLQWV	26.96	1759.89	-0.0093	-0.0093	0.022	99.1	99.1	1	1	O60888	Protein CutA OS=Homo sapiens OX=9606 GN=CUTA PE=1 SV=2	1	1	Protocol-1
ALPVSLSQGQPSRQ	95.39	1466.78	-0.0058	0.0117	1.4e-07	38	42.7	30	1	Q16819	Meprin A subunit alpha OS=Homo sapiens OX=9606 GN=MEP1A PE=1 SV=2	8	22	Protocol-1;Protocol-2
ALQALAKYA	26.73	947.544	-0.0057	-0.0057	0.021	46.2	46.2	1	1	A8K2U0	Alpha-2-macroglobulin-like protein 1 OS=Homo sapiens OX=9606 GN=A2ML1 PE=1 SV=3	1	1	Protocol-1
ALQEALVLSDR	65.57	1213.67	-0.0111	-0.0078	0.00083	48.4	48.4	2	1	P19971	Thymidine phosphorylase OS=Homo sapiens OX=9606 GN=TYMP PE=1 SV=2	1	2	Protocol-1
ALQEYRKKHREE	48.98	1585.83	-0.012	0.0047	0.00096	2.8	3	8	1	P10909	Clusterin OS=Homo sapiens OX=9606 GN=CLU PE=1 SV=1	5	8	Protocol-1
ALQGLSSLLQSVTGNPV	24.71	1682.92	-0.078	-0.078	0.024	56.5	56.5	1	1	Q5VT52	Regulation of nuclear pre-mRNA domain-containing protein 2 OS=Homo sapiens OX=9606 GN=RPRD2 PE=1 SV=1	1	1	Protocol-1
ALQHRPVVL	28.48	1031.62	-0.0007	-0.0007	0.044	19.1	19.1	1	1	Q9Y2E5	Epididymis-specific alpha-mannosidase OS=Homo sapiens OX=9606 GN=MAN2B2 PE=1 SV=4	1	1	Protocol-1
ALQKILYRH	14.08	1140.68	0.0513	0.0513	0.048	109.7	109.7	1	1	P51531	Probable global transcription activator SNF2L2 OS=Homo sapiens OX=9606 GN=SMARCA2 PE=1 SV=2	1	1	Protocol-1
ALQNGQTTVEGS	26.31	1203.57	-0.0023	-0.0023	0.016	27.7	27.7	1	1	Q9C0B0	RING finger protein unkempt homolog OS=Homo sapiens OX=9606 GN=UNK PE=1 SV=2	1	1	Protocol-1
ALQNSVGRV	14.3	942.525	0.0335	0.0335	0.046	112.2	112.2	1	1	Q53RD9	Fibulin-7 OS=Homo sapiens OX=9606 GN=FBLN7 PE=2 SV=1	1	1	Protocol-1
ALQPMVSALN	44.76	1042.55	-0.0134	0.0362	0.0041	59.1	60.6	3	1	P07911	Uromodulin OS=Homo sapiens OX=9606 GN=UMOD PE=1 SV=1	2	2	Protocol-1
ALQPMVSALNIR	48.26	1311.73	-0.0158	0.0004	0.0007	64.6	67.3	3	1	P07911	Uromodulin OS=Homo sapiens OX=9606 GN=UMOD PE=1 SV=1	2	3	Protocol-1
ALQSGNSQESVTEQDSKDST	31.82	2109.93	-0.0436	0.021	0.0014	17.1	18.586	6	2	P01834;P0DOX7	Immunoglobulin kappa constant OS=Homo sapiens OX=9606 GN=IGKC PE=1 SV=2;Immunoglobulin kappa light chain OS=Homo sapiens OX=9606 PE=1 SV=1	3	5	Protocol-2
ALQSGNSQESVTEQDSKDSTYSL	141.99	2473.11	-0.1196	0.093	5e-13	43.2	48.3	33	2	P01834;P0DOX7	Immunoglobulin kappa constant OS=Homo sapiens OX=9606 GN=IGKC PE=1 SV=2;Immunoglobulin kappa light chain OS=Homo sapiens OX=9606 PE=1 SV=1	6	11	Protocol-2
ALQSGNSQESVTEQDSKDSTYSLSST	15.74	2748.22	0.0162	0.0162	0.033	41.2	41.2	1	1	P01834	Immunoglobulin kappa constant OS=Homo sapiens OX=9606 GN=IGKC PE=1 SV=2	1	1	Protocol-2
ALQSGNSQESVTEQDSKDSTYSLSSTL	38.12	2861.3	-0.0259	0.0271	0.00032	58	59.603	10	2	P01834;P0DOX7	Immunoglobulin kappa constant OS=Homo sapiens OX=9606 GN=IGKC PE=1 SV=2;Immunoglobulin kappa light chain OS=Homo sapiens OX=9606 PE=1 SV=1	6	10	Protocol-2
ALRLAGLGLQQLDEGL	73.17	1665.94	-0.015	0.0131	1.8e-06	86.9215	88.111	6	1	Q6EMK4	Vasorin OS=Homo sapiens OX=9606 GN=VASN PE=1 SV=1	2	4	Protocol-2
ALRNLVFGKS	20.67	1103.65	0.0074	0.0074	0.033	91.4	91.4	1	1	Q99569	Plakophilin-4 OS=Homo sapiens OX=9606 GN=PKP4 PE=1 SV=2	1	1	Protocol-1
ALRNTGMETPTGVCAAL	73.22	1760.85	-0.0057	0.0129	1.8e-06	55.1	56.7	22	1	P08571	Monocyte differentiation antigen CD14 OS=Homo sapiens OX=9606 GN=CD14 PE=1 SV=2	9	15	Protocol-1
ALRNTGMETPTGVCAALA	63.99	1831.89	-0.0092	0.0065	1.9e-05	54.8	56.3	9	1	P08571	Monocyte differentiation antigen CD14 OS=Homo sapiens OX=9606 GN=CD14 PE=1 SV=2	6	8	Protocol-1
ALRNTGMETPTGVCAALAA	71.02	1902.93	-0.0058	0.0037	3.2e-05	58.1	59.6	12	1	P08571	Monocyte differentiation antigen CD14 OS=Homo sapiens OX=9606 GN=CD14 PE=1 SV=2	6	11	Protocol-1
ALRPIVSLPRGSRRSRAR	13.96	2047.24	0.0485	0.0485	0.049	112.4	112.4	1	1	Q8NDZ9	Putative uncharacterized protein LOC439951 OS=Homo sapiens OX=9606 PE=5 SV=1	1	1	Protocol-1
ALRSGAP	39.39	670.376	0.0001	0.0001	0.028	58.3	58.3	1	1	Q6P531	Glutathione hydrolase 6 OS=Homo sapiens OX=9606 GN=GGT6 PE=2 SV=2	1	1	Protocol-2
ALRSGAPIPDPCPPFLQT	62.43	1935.99	-0.0179	0.019	0.00016	76.1	79.879	19	1	Q6P531	Glutathione hydrolase 6 OS=Homo sapiens OX=9606 GN=GGT6 PE=2 SV=2	4	13	Protocol-1;Protocol-2
ALRTHLAPYSDEL	52.93	1484.76	-0.0074	-0.0074	0.00028	43	43	1	1	P02647	Apolipoprotein A-I OS=Homo sapiens OX=9606 GN=APOA1 PE=1 SV=1	1	1	Protocol-1
ALSDGGKLYRTDL	60.35	1407.74	-0.0285	-0.0114	0.0011	37.4	39.6	6	1	P05937	Calbindin OS=Homo sapiens OX=9606 GN=CALB1 PE=1 SV=2	4	5	Protocol-1
ALSEKQKRV	19.72	1057.62	-0.0103	-0.0103	0.052	58.4	58.4	1	1	Q96BD5	PHD finger protein 21A OS=Homo sapiens OX=9606 GN=PHF21A PE=1 SV=1	1	1	Protocol-1
ALSGLPQGVFGKLGSLQEL	21.75	1913.06	0.017	0.017	0.039	93	93	1	1	P22792	Carboxypeptidase N subunit 2 OS=Homo sapiens OX=9606 GN=CPN2 PE=1 SV=3	1	1	Protocol-2
ALSGSGNPNPQGWPGAWGNQPAGAGGYPGA	57.5	2792.27	-0.0563	0.0291	3.9e-05	75.6	77.8	51	1	P17931	Galectin-3 OS=Homo sapiens OX=9606 GN=LGALS3 PE=1 SV=5	12	25	Protocol-1;Protocol-2
ALSGVASPFYLIIDHLISKAEEITS	17.23	2673.43	-0.1216	-0.1216	0.037	60.3	60.3	1	1	Q9H583	HEAT repeat-containing protein 1 OS=Homo sapiens OX=9606 GN=HEATR1 PE=1 SV=3	1	1	Protocol-1
ALSLNHKTFSSADRA	18.55	1616.83	0.0004	0.0004	0.021	26.7	26.7	1	1	Q07075	Glutamyl aminopeptidase OS=Homo sapiens OX=9606 GN=ENPEP PE=1 SV=3	1	1	Protocol-1
ALSLNNDDH	28.68	997.447	0.0279	0.0279	0.031	6	6	1	1	Q9BXT5	Testis-expressed protein 15 OS=Homo sapiens OX=9606 GN=TEX15 PE=2 SV=2	1	1	Protocol-2
ALSLVTD	15.05	717.391	0.003	0.003	0.039	113.1	113.1	1	1	P58513	Putative uncharacterized protein encoded by LINC00158 OS=Homo sapiens OX=9606 GN=LINC00158 PE=5 SV=1	1	1	Protocol-1
ALSMPQMTDTASGG	28.83	1365.59	0.0304	0.0304	0.038	9.2	9.2	1	1	Q8NET4	Retrotransposon Gag-like protein 9 OS=Homo sapiens OX=9606 GN=RTL9 PE=1 SV=1	1	1	Protocol-1
ALSNSLRS	49.72	846.456	-0.0041	-0.0041	0.045	9.9	9.9	1	1	P98164	Low-density lipoprotein receptor-related protein 2 OS=Homo sapiens OX=9606 GN=LRP2 PE=1 SV=3	1	1	Protocol-1
ALSPKGSTSLDHALERT	65.7	1781.93	-0.0134	-0.0027	1.7e-06	29.1	29.4	4	1	O75309	Cadherin-16 OS=Homo sapiens OX=9606 GN=CDH16 PE=2 SV=1	2	3	Protocol-1
ALSPKGSTSLDHALERTYQ	44.55	2073.05	-0.0038	0.0009	0.0023	37.4	37.4	2	1	O75309	Cadherin-16 OS=Homo sapiens OX=9606 GN=CDH16 PE=2 SV=1	1	2	Protocol-1
ALSQAAPIPE	20.83	995.529	-0.0029	-0.0029	0.026	73.4	73.4	1	1	Q9H6L5	Reticulophagy regulator 1 OS=Homo sapiens OX=9606 GN=RETREG1 PE=1 SV=1	1	1	Protocol-1
ALSRDGISCEASNPHGNK	27.01	1911.89	-0.0077	-0.0077	0.0072	10.8	10.8	1	1	P50895	Basal cell adhesion molecule OS=Homo sapiens OX=9606 GN=BCAM PE=1 SV=2	1	1	Protocol-1
ALSRLDQLSGAQLTSSLP	17.63	1856	-0.0129	-0.0129	0.042	65.3	65.3	1	1	Q9Y6X8	Zinc fingers and homeoboxes protein 2 OS=Homo sapiens OX=9606 GN=ZHX2 PE=1 SV=1	1	1	Protocol-1
ALSRQLSSGVSE	39.98	1232.64	-0.0033	0.0013	0.016	24.1	25.6	2	1	P04792	Heat shock protein beta-1 OS=Homo sapiens OX=9606 GN=HSPB1 PE=1 SV=2	1	2	Protocol-1
ALSRQLSSGVSEI	46.47	1345.72	-0.0061	-0.0052	0.0049	45.7	49	2	1	P04792	Heat shock protein beta-1 OS=Homo sapiens OX=9606 GN=HSPB1 PE=1 SV=2	2	2	Protocol-1
ALSRQLSSGVSEIR	37.87	1501.82	-0.0184	-0.0129	0.0067	31.4	33.7	3	1	P04792	Heat shock protein beta-1 OS=Homo sapiens OX=9606 GN=HSPB1 PE=1 SV=2	2	3	Protocol-1
ALSRQLSSGVSEIRH	64.17	1638.88	-0.0118	-0.003	2.4e-05	25	27.3	7	1	P04792	Heat shock protein beta-1 OS=Homo sapiens OX=9606 GN=HSPB1 PE=1 SV=2	3	4	Protocol-1
ALSRQLSSGVSEIRHT	55.15	1739.93	-0.0065	-0.0052	0.00022	27.8	29.3	3	1	P04792	Heat shock protein beta-1 OS=Homo sapiens OX=9606 GN=HSPB1 PE=1 SV=2	1	2	Protocol-1
ALSRQLSSGVSEIRHTA	38.5	1810.96	-0.0092	-0.0053	0.0049	32.5	33.8	3	1	P04792	Heat shock protein beta-1 OS=Homo sapiens OX=9606 GN=HSPB1 PE=1 SV=2	1	2	Protocol-1
ALSRQLSSGVSEIRHTAD	56.9	1925.99	-0.0063	-0.0049	5.9e-05	33.8	35	2	1	P04792	Heat shock protein beta-1 OS=Homo sapiens OX=9606 GN=HSPB1 PE=1 SV=2	1	2	Protocol-1
ALSSVQSSSTPL	49.29	1175.6	-0.0454	-0.0454	0.0032	44.2	44.2	1	1	Q9NYQ7	Cadherin EGF LAG seven-pass G-type receptor 3 OS=Homo sapiens OX=9606 GN=CELSR3 PE=1 SV=2	1	1	Protocol-1
ALSTGDV	20.82	661.328	-0.0116	-0.0116	0.045	44.8	44.8	1	1	A6NI72	Putative neutrophil cytosol factor 1B OS=Homo sapiens OX=9606 GN=NCF1B PE=5 SV=2	1	1	Protocol-1
ALSTGEKGFGYKGSCFH	31.52	1844.85	-0.0098	-0.0024	0.0011	29.7	31.2	3	1	P62937	Peptidyl-prolyl cis-trans isomerase A OS=Homo sapiens OX=9606 GN=PPIA PE=1 SV=2	2	3	Protocol-1
ALSYVSEIGKAPLQRALQV	17.13	2042.15	-0.0272	-0.0272	0.025	75.6	75.6	1	1	Q8N4F0	BPI fold-containing family B member 2 OS=Homo sapiens OX=9606 GN=BPIFB2 PE=1 SV=2	1	1	Protocol-1
ALTAGTLL	14.8	758.454	0.018	0.018	0.041	42.9	42.9	1	1	P05981	Serine protease hepsin OS=Homo sapiens OX=9606 GN=HPN PE=1 SV=1	1	1	Protocol-1
ALTKGGEARGELF	49.99	1347.71	0.0045	0.006	0.0015	34.8	34.9	3	1	P10253	Lysosomal alpha-glucosidase OS=Homo sapiens OX=9606 GN=GAA PE=1 SV=4	1	2	Protocol-1
ALTKGGEARGELFWDDGES	21.16	2036.94	-0.0483	-0.0483	0.016	60.3	60.3	1	1	P10253	Lysosomal alpha-glucosidase OS=Homo sapiens OX=9606 GN=GAA PE=1 SV=4	1	1	Protocol-2
ALTKGGEARGELFWDDGESLEVLERGAYTQV	30.71	3395.66	0.0185	0.0248	0.0013	88.1	88.1	2	1	P10253	Lysosomal alpha-glucosidase OS=Homo sapiens OX=9606 GN=GAA PE=1 SV=4	1	2	Protocol-1
ALTKGGEARGELFWDDGESLEVLERGAYTQVI	35.82	3508.75	0.021	0.021	0.0019	93.2	93.2	1	1	P10253	Lysosomal alpha-glucosidase OS=Homo sapiens OX=9606 GN=GAA PE=1 SV=4	1	1	Protocol-1
ALTLTKAPADLRGVAHNNLMAMAQET	43.15	2736.41	0.0063	0.007	0.00013	72.5	72.6	2	1	P0C0L5	Complement C4-B OS=Homo sapiens OX=9606 GN=C4B PE=1 SV=2	1	2	Protocol-1
ALTNKNYRIDT	20.27	1307.68	-0.0247	-0.0247	0.034	18.4	18.4	1	1	P00450	Ceruloplasmin OS=Homo sapiens OX=9606 GN=CP PE=1 SV=1	1	1	Protocol-1
ALTPELAPV	14.2	909.517	0.0298	0.0298	0.047	110.7	110.7	1	1	P0C1Z6	TCF3 fusion partner OS=Homo sapiens OX=9606 GN=TFPT PE=1 SV=1	1	1	Protocol-1
ALTQAEAWPSVPTDL	16.53	1597.8	0.0103	0.0103	0.041	86.5	86.5	1	1	Q08380	Galectin-3-binding protein OS=Homo sapiens OX=9606 GN=LGALS3BP PE=1 SV=1	1	1	Protocol-2
ALTQATRTTVY	49.13	1223.65	-0.006	-0.0014	0.00041	27	27	2	1	Q9BYE9	Cadherin-related family member 2 OS=Homo sapiens OX=9606 GN=CDHR2 PE=1 SV=2	2	2	Protocol-1
ALTQAVSKLWVPN	30.23	1425.8	0.0229	0.0229	0.013	73.2	73.2	1	1	Q9BXJ7	Protein amnionless OS=Homo sapiens OX=9606 GN=AMN PE=1 SV=2	1	1	Protocol-1
ALTQPASVSGSPGQSIT	48.32	1599.81	-0.0155	0.0081	0.00027	46.3	48.433	10	2	P01704;P01705	Immunoglobulin lambda variable 2-14 OS=Homo sapiens OX=9606 GN=IGLV2-14 PE=1 SV=2;Immunoglobulin lambda variable 2-23 OS=Homo sapiens OX=9606 GN=IGLV2-23 PE=1 SV=2	5	8	Protocol-1;Protocol-2
ALTSGVHTFPAVL	30.82	1311.72	-0.0082	-0.0082	0.023	70.7	70.7	1	5	P01857;P01859;P01860;P01861;P0DOX5	Immunoglobulin heavy constant gamma 1 OS=Homo sapiens OX=9606 GN=IGHG1 PE=1 SV=1;Immunoglobulin heavy constant gamma 2 OS=Homo sapiens OX=9606 GN=IGHG2 PE=1 SV=2;Immunoglobulin heavy constant gamma 3 OS=Homo sapiens OX=9606 GN=IGHG3 PE=1 SV=2;Immunoglobulin heavy constant gamma 4 OS=Homo sapiens OX=9606 GN=IGHG4 PE=1 SV=1;Immunoglobulin gamma-1 heavy chain OS=Homo sapiens OX=9606 PE=1 SV=2	1	1	Protocol-1
ALTSQSGNLASESLHLPSSSSE	19.85	2201.04	-0.0059	-0.0059	0.025	60.6	60.6	1	1	Q9ULI3	Protein HEG homolog 1 OS=Homo sapiens OX=9606 GN=HEG1 PE=1 SV=3	1	1	Protocol-1
ALTSQSGNLASESLHLPSSSSEFDERIA	36.08	2932.41	-0.0099	0.007	0.014	73.5	74.803	3	1	Q9ULI3	Protein HEG homolog 1 OS=Homo sapiens OX=9606 GN=HEG1 PE=1 SV=3	1	2	Protocol-1;Protocol-2
ALTSQSGNLASESLHLPSSSSEFDERIAA	103.72	3003.44	-0.0248	0.0308	4.6e-10	73.4	77.6	54	1	Q9ULI3	Protein HEG homolog 1 OS=Homo sapiens OX=9606 GN=HEG1 PE=1 SV=3	14	38	Protocol-1;Protocol-2
ALTSQSGNLASESLHLPSSSSEFDERIAAF	31.12	3150.51	0.0174	0.0428	0.0034	83.3	83.8	2	1	Q9ULI3	Protein HEG homolog 1 OS=Homo sapiens OX=9606 GN=HEG1 PE=1 SV=3	2	2	Protocol-2
ALTVTFS	33.2	737.396	0.0085	0.0085	0.036	76.2	76.2	1	1	P43115	Prostaglandin E2 receptor EP3 subtype OS=Homo sapiens OX=9606 GN=PTGER3 PE=1 SV=1	1	1	Protocol-1
ALVARLLGPGPAADFSVSVER	93.38	2124.17	-0.0311	-0.0311	2.7e-08	78	78	1	1	P54802	Alpha-N-acetylglucosaminidase OS=Homo sapiens OX=9606 GN=NAGLU PE=1 SV=2	1	1	Protocol-1
ALVARLLGPGPAADFSVSVERA	31.66	2195.21	-0.0203	-0.0203	0.0011	79.3	79.3	1	1	P54802	Alpha-N-acetylglucosaminidase OS=Homo sapiens OX=9606 GN=NAGLU PE=1 SV=2	1	1	Protocol-1
ALVDGLQPGER	33.9	1153.61	-0.0545	-0.0545	0.015	28.1	28.1	1	1	Q4ZHG4	Fibronectin type III domain-containing protein 1 OS=Homo sapiens OX=9606 GN=FNDC1 PE=2 SV=4	1	1	Protocol-2
ALVELVKHKPKATKEQL	41.41	1931.16	-0.0175	-0.0096	0.00048	24.8	25	2	1	P02768	Serum albumin OS=Homo sapiens OX=9606 GN=ALB PE=1 SV=2	1	2	Protocol-1
ALVIDNGSGMCKAGFAGDDAPRAVF	66.4	2538.2	-0.0066	0.0008	1.3e-06	72.1	73.3	7	1	P63261	Actin, cytoplasmic 2 OS=Homo sapiens OX=9606 GN=ACTG1 PE=1 SV=1	4	6	Protocol-1
ALVITDGRSDTQRDTTPLNV	19.19	2171.12	-0.0129	-0.0129	0.025	59.7	59.7	1	1	P12109	Collagen alpha-1(VI) chain OS=Homo sapiens OX=9606 GN=COL6A1 PE=1 SV=3	1	1	Protocol-1
ALVQEVRDSHLTAV	58.58	1536.83	0.0011	0.004	0.0004	51	51.4	3	1	P24855	Deoxyribonuclease-1 OS=Homo sapiens OX=9606 GN=DNASE1 PE=1 SV=1	1	2	Protocol-1
ALVQHQEWDGKESTITR	27.34	1997	-0.0056	-0.0044	0.012	30.3	30.3	2	1	A8MUU1	Putative fatty acid-binding protein 5-like protein 3 OS=Homo sapiens OX=9606 GN=FABP5P3 PE=5 SV=1	1	1	Protocol-1
ALVSSVAPSQTRAPHPFG	19.69	1820.95	-0.0294	-0.0294	0.044	33.9	33.9	1	1	P01100	Proto-oncogene c-Fos OS=Homo sapiens OX=9606 GN=FOS PE=1 SV=1	1	1	Protocol-1
ALVSTLVPLG	56	968.591	-0.0175	0.0269	0.0038	83.3	86.2225	25	1	P01833	Polymeric immunoglobulin receptor OS=Homo sapiens OX=9606 GN=PIGR PE=1 SV=4	5	9	Protocol-1;Protocol-2
ALWGKVNVDEVGGEAL	38.73	1655.85	-0.0092	-0.0041	0.0024	76.822	76.8755	2	1	P68871	Hemoglobin subunit beta OS=Homo sapiens OX=9606 GN=HBB PE=1 SV=2	1	2	Protocol-2
ALWGKVNVDEVGGEALGRL	64.65	1982.06	-0.0415	0.008	1.3e-05	78.3	83	31	1	P68871	Hemoglobin subunit beta OS=Homo sapiens OX=9606 GN=HBB PE=1 SV=2	8	19	Protocol-1;Protocol-2
ALYKEGDPAPYKNPERW	33.26	2033	-0.0224	-0.0162	0.0034	38.5	39.9	3	1	Q9HCN6	Platelet glycoprotein VI OS=Homo sapiens OX=9606 GN=GP6 PE=1 SV=4	2	3	Protocol-1
ALYSVQQQLQQ	30.72	1304.67	-0.0287	-0.0287	0.041	33.8	33.8	1	1	Q8IX12	Cell division cycle and apoptosis regulator protein 1 OS=Homo sapiens OX=9606 GN=CCAR1 PE=1 SV=2	1	1	Protocol-1
ALYVDCEEFQR	43.59	1428.63	-0.0017	-0.0017	0.00074	48.8	48.8	1	1	P39060	Collagen alpha-1(XVIII) chain OS=Homo sapiens OX=9606 GN=COL18A1 PE=1 SV=5	1	1	Protocol-1
ALYVGDLDPDV	26.87	1175.57	0.0255	0.0255	0.033	44	44	1	1	Q96DU9	Polyadenylate-binding protein 5 OS=Homo sapiens OX=9606 GN=PABPC5 PE=2 SV=1	1	1	Protocol-1
AMACHDSFLK	27.47	1178.52	-0.0087	-0.0048	0.011	19.6	19.8	2	1	P31949	Protein S100-A11 OS=Homo sapiens OX=9606 GN=S100A11 PE=1 SV=2	1	2	Protocol-1
AMADWLR	19.45	861.417	0.0334	0.0334	0.015	86.8	86.8	1	1	O15061	Synemin OS=Homo sapiens OX=9606 GN=SYNM PE=1 SV=2	1	1	Protocol-2
AMANCQAAKGQYV	22.71	1410.64	-0.0074	-0.0074	0.036	21.1	21.1	1	1	P05062	Fructose-bisphosphate aldolase B OS=Homo sapiens OX=9606 GN=ALDOB PE=1 SV=2	1	1	Protocol-1
AMAPCIIS	19.45	861.409	0.0412	0.0412	0.015	86.8	86.8	1	1	A7XYQ1	Sine oculis-binding protein homolog OS=Homo sapiens OX=9606 GN=SOBP PE=1 SV=2	1	1	Protocol-2
AMAPGLPTACS	42.39	1074.48	0.0071	0.0481	0.022	37.1	37.4	2	1	Q96JL9	Zinc finger protein 333 OS=Homo sapiens OX=9606 GN=ZNF333 PE=2 SV=3	2	2	Protocol-1
AMAPNHAVVSR	47.82	1151.59	-0.0053	-0.0053	0.0026	8.8	8.8	1	1	P02788	Lactotransferrin OS=Homo sapiens OX=9606 GN=LTF PE=1 SV=6	1	1	Protocol-1
AMARDKGN	19.45	861.413	0.0374	0.0374	0.015	86.8	86.8	1	1	Q6PD62	RNA polymerase-associated protein CTR9 homolog OS=Homo sapiens OX=9606 GN=CTR9 PE=1 SV=1	1	1	Protocol-2
AMCTCSNGIVDCRGK	14.75	1727.72	0.0115	0.0115	0.041	55.5	55.5	1	1	O75093	Slit homolog 1 protein OS=Homo sapiens OX=9606 GN=SLIT1 PE=2 SV=4	1	1	Protocol-2
AMDPDAARHSIGY	48.55	1402.63	-0.0035	-0.0016	0.0003	33	33.1	3	1	P33151	Cadherin-5 OS=Homo sapiens OX=9606 GN=CDH5 PE=1 SV=5	1	2	Protocol-1
AMGPAGPDGHQ	34.59	1036.44	0.0321	0.0321	0.048	37.5	37.5	1	1	Q9UMD9	Collagen alpha-1(XVII) chain OS=Homo sapiens OX=9606 GN=COL17A1 PE=1 SV=3	1	1	Protocol-2
AMGPSGHR	15.85	811.376	-0.0357	-0.0357	0.036	26.6	26.6	1	1	P98171	Rho GTPase-activating protein 4 OS=Homo sapiens OX=9606 GN=ARHGAP4 PE=1 SV=2	1	1	Protocol-1
AMGYSSPAD	18.58	897.354	-0.01	-0.01	0.018	60.1	60.1	1	1	Q99626	Homeobox protein CDX-2 OS=Homo sapiens OX=9606 GN=CDX2 PE=1 SV=3	1	1	Protocol-2
AMLIGGLNLVM	41.01	1130.62	-0.0144	-0.0144	0.0065	60.2455	60.2455	1	1	O94778	Aquaporin-8 OS=Homo sapiens OX=9606 GN=AQP8 PE=2 SV=2	1	1	Protocol-2
AMPNSPQLKPIQPKPTVMGEPFT	15.63	2507.29	-0.1144	-0.1144	0.034	25.6	25.6	1	1	O15014	Zinc finger protein 609 OS=Homo sapiens OX=9606 GN=ZNF609 PE=1 SV=2	1	1	Protocol-1
AMYNLASLRELGETQRR	17.59	2007.03	0.0385	0.0385	0.034	83.5	83.5	1	1	Q7L2E3	Putative ATP-dependent RNA helicase DHX30 OS=Homo sapiens OX=9606 GN=DHX30 PE=1 SV=1	1	1	Protocol-1
AMYQYRPQNE	18.08	1298.57	-0.0472	-0.0472	0.031	61.7	61.7	1	1	O60504	Vinexin OS=Homo sapiens OX=9606 GN=SORBS3 PE=1 SV=2	1	1	Protocol-2
ANACSAFK	29.92	867.391	-0.0062	-0.0062	0.012	3.1	3.1	1	1	O75094	Slit homolog 3 protein OS=Homo sapiens OX=9606 GN=SLIT3 PE=2 SV=3	1	1	Protocol-1
ANAFPSTPVNPLRL	41.51	1495.81	-0.0067	-0.0067	0.0015	76.5	76.5	1	1	O43451	Maltase-glucoamylase, intestinal OS=Homo sapiens OX=9606 GN=MGAM PE=1 SV=5	1	1	Protocol-1
ANAKSAKTYAYLF	18.07	1446.75	-0.0042	-0.0042	0.044	42.8	42.8	1	1	P19835	Bile salt-activated lipase OS=Homo sapiens OX=9606 GN=CEL PE=1 SV=3	1	1	Protocol-1
ANALAHKYH	61.63	1023.52	-0.0208	-0.008	0.00072	10.1	10.6	6	2	P02042;P68871	Hemoglobin subunit delta OS=Homo sapiens OX=9606 GN=HBD PE=1 SV=2;Hemoglobin subunit beta OS=Homo sapiens OX=9606 GN=HBB PE=1 SV=2	5	6	Protocol-1
ANASAPA	19.53	600.287	0.0211	0.0211	0.054	42.7	42.7	1	1	Q9Y264	Angiopoietin-4 OS=Homo sapiens OX=9606 GN=ANGPT4 PE=1 SV=1	1	1	Protocol-1
ANDESNEHSDVIDSQELSKVSR	35.21	2458.12	-0.0374	-0.0244	0.0013	37.8275	38.974	3	1	P10451	Osteopontin OS=Homo sapiens OX=9606 GN=SPP1 PE=1 SV=1	1	2	Protocol-2
ANDQERRWTLTAPPGYR	29.07	2030.01	-0.0402	-0.0402	0.0034	43.3575	43.3575	1	1	O00187	Mannan-binding lectin serine protease 2 OS=Homo sapiens OX=9606 GN=MASP2 PE=1 SV=4	1	1	Protocol-2
ANDQGNRTTPSYVAF	27.43	1639.76	-0.0005	-0.0005	0.016	50.5	50.5	1	4	P0DMV8;P11142;P17066;P48741	Heat shock 70 kDa protein 1A OS=Homo sapiens OX=9606 GN=HSPA1A PE=1 SV=1;Heat shock cognate 71 kDa protein OS=Homo sapiens OX=9606 GN=HSPA8 PE=1 SV=1;Heat shock 70 kDa protein 6 OS=Homo sapiens OX=9606 GN=HSPA6 PE=1 SV=2;Putative heat shock 70 kDa protein 7 OS=Homo sapiens OX=9606 GN=HSPA7 PE=5 SV=2	1	1	Protocol-1
ANDRESVENLAKSSNSGQQGVW	55.91	2375.11	-0.0184	-0.0027	1.1e-05	44.6	45.1	7	1	P14543	Nidogen-1 OS=Homo sapiens OX=9606 GN=NID1 PE=1 SV=3	4	6	Protocol-1
ANEEKAMFLISASLQG	13.35	1707.85	-0.0257	-0.0257	0.056	9.055	9.055	1	1	Q6ZSZ5	Rho guanine nucleotide exchange factor 18 OS=Homo sapiens OX=9606 GN=ARHGEF18 PE=1 SV=3	1	1	Protocol-2
ANEQGLFDVHSIL	17.19	1441.72	-0.0023	-0.0023	0.024	82.8	82.8	1	1	Q5ZPR3	CD276 antigen OS=Homo sapiens OX=9606 GN=CD276 PE=1 SV=1	1	1	Protocol-1
ANGARPARSGTALSGPDAPPN	16.54	1975.98	-0.0499	-0.0499	0.028	27.972	27.972	1	1	Q9ULW5	Ras-related protein Rab-26 OS=Homo sapiens OX=9606 GN=RAB26 PE=1 SV=3	1	1	Protocol-2
ANGIPGPIGPPGPRGRSGET	37.43	1885.98	-0.0489	-0.0461	0.0044	7.1	10	2	1	P02458	Collagen alpha-1(II) chain OS=Homo sapiens OX=9606 GN=COL2A1 PE=1 SV=3	2	2	Protocol-1
ANGKTGEVLDTKYFDMWGGDVAPFIE	40.17	2859.34	-0.035	-0.0099	0.00089	93.7	94	4	1	Q92520	Protein FAM3C OS=Homo sapiens OX=9606 GN=FAM3C PE=1 SV=1	3	4	Protocol-1
ANGKTGEVLDTKYFDMWGGDVAPFIEF	20.62	3006.41	-0.0369	-0.0369	0.017	97.7	97.7	1	1	Q92520	Protein FAM3C OS=Homo sapiens OX=9606 GN=FAM3C PE=1 SV=1	1	1	Protocol-1
ANGNGLQAMSG	34.19	1018.45	0.038	0.038	0.019	53.3	53.3	1	1	Q9H4W6	Transcription factor COE3 OS=Homo sapiens OX=9606 GN=EBF3 PE=1 SV=2	1	1	Protocol-1
ANGQHGPQAASTTKSA	17.74	1524.73	0.0108	0.0108	0.024	63.5	63.5	1	1	Q53QW1	Testis-expressed protein 44 OS=Homo sapiens OX=9606 GN=TEX44 PE=1 SV=1	1	1	Protocol-1
ANIGPTRI	42.64	840.482	-0.0002	-0.0002	0.039	71.4	71.4	1	1	Q9BY84	Dual specificity protein phosphatase 16 OS=Homo sapiens OX=9606 GN=DUSP16 PE=1 SV=1	1	1	Protocol-2
ANILKDKDPPIPV	14.46	1418.81	0.0005	0.0005	0.044	56.2	56.2	1	1	P13667	Protein disulfide-isomerase A4 OS=Homo sapiens OX=9606 GN=PDIA4 PE=1 SV=2	1	1	Protocol-1
ANIQLHGPPR	50.79	1101.6	-0.0007	-0.0007	0.0018	21.8	21.8	1	1	P35613	Basigin OS=Homo sapiens OX=9606 GN=BSG PE=1 SV=2	1	1	Protocol-1
ANIQSDIGASENSDGDMVVSCSAISSLPDIVFTING	30.68	3682.7	-0.1537	-0.1305	0.016	71.3	72	6	2	P0DJD8;P0DJD9	Pepsin A-3 OS=Homo sapiens OX=9606 GN=PGA3 PE=1 SV=1;Pepsin A-5 OS=Homo sapiens OX=9606 GN=PGA5 PE=1 SV=1	1	1	Protocol-2
ANKITIT	16.39	759.449	0.0305	0.0305	0.029	119.007	119.007	1	1	P0DMV8	Heat shock 70 kDa protein 1A OS=Homo sapiens OX=9606 GN=HSPA1A PE=1 SV=1	1	1	Protocol-2
ANKLSKTSGQ	22.84	1032.56	-0.0008	-0.0008	0.049	57.3	57.3	1	1	Q8IXZ2	Zinc finger CCCH domain-containing protein 3 OS=Homo sapiens OX=9606 GN=ZC3H3 PE=1 SV=3	1	1	Protocol-1
ANKNKGIIWGEDTL	36.01	1557.82	-0.0042	0.0043	0.0023	48.4	48.5	2	1	P99999	Cytochrome c OS=Homo sapiens OX=9606 GN=CYCS PE=1 SV=2	1	2	Protocol-1
ANLDGSHR	21.77	868.415	0.0307	0.0307	0.034	43.6	43.6	1	1	O75096	Low-density lipoprotein receptor-related protein 4 OS=Homo sapiens OX=9606 GN=LRP4 PE=1 SV=4	1	1	Protocol-1
ANLLLTLQGDVKLADFG	27.04	1786.98	-0.0484	-0.0484	0.02	60.5	60.5	1	1	Q12851	Mitogen-activated protein kinase kinase kinase kinase 2 OS=Homo sapiens OX=9606 GN=MAP4K2 PE=1 SV=2	1	1	Protocol-1
ANLNQHLT	16.39	909.467	0.0451	0.0451	0.029	112.2	112.2	1	1	Q17R98	Zinc finger protein 827 OS=Homo sapiens OX=9606 GN=ZNF827 PE=1 SV=1	1	1	Protocol-2
ANPFGGASHAKG	28.4	1112.54	-0.0051	-0.0051	0.0064	5.1	5.1	1	1	P62266	40S ribosomal protein S23 OS=Homo sapiens OX=9606 GN=RPS23 PE=1 SV=3	1	1	Protocol-1
ANPFGGASHAKGI	22.36	1225.62	-0.0023	-0.0023	0.04	22.2	22.2	1	1	P62266	40S ribosomal protein S23 OS=Homo sapiens OX=9606 GN=RPS23 PE=1 SV=3	1	1	Protocol-1
ANQEMYAIGFCN	26.55	1416.58	-0.0176	-0.0176	0.023	51.7	51.7	1	1	P50443	Sulfate transporter OS=Homo sapiens OX=9606 GN=SLC26A2 PE=1 SV=2	1	1	Protocol-1
ANQLEAKGVNSRNP	26.25	1496.77	0.0074	0.0074	0.041	55	55	1	1	Q86W50	U6 small nuclear RNA (adenine-(43)-N(6))-methyltransferase OS=Homo sapiens OX=9606 GN=METTL16 PE=1 SV=2	1	1	Protocol-1
ANRHTPL	18.42	807.435	0.0338	0.0338	0.021	119.078	119.078	1	1	Q96RQ3	Methylcrotonoyl-CoA carboxylase subunit alpha mitochondrial OS=Homo sapiens OX=9606 GN=MCCC1 PE=1 SV=3	1	1	Protocol-2
ANSAGATRAVEVLPKAGALNSNDA	52.03	2296.18	-0.0249	0.0035	0.00018	45.8	48	6	1	P06396	Gelsolin OS=Homo sapiens OX=9606 GN=GSN PE=1 SV=1	4	6	Protocol-1;Protocol-2
ANSHGASPTPSIPLTATG	24.47	1677.83	-0.0358	-0.0358	0.013	47.2625	47.2625	1	1	Q68CZ2	Tensin-3 OS=Homo sapiens OX=9606 GN=TNS3 PE=1 SV=2	1	1	Protocol-2
ANSLACQGKYTPSGQAG	20.35	1708.78	0.0094	0.0094	0.037	21.9	21.9	1	1	P04075	Fructose-bisphosphate aldolase A OS=Homo sapiens OX=9606 GN=ALDOA PE=1 SV=2	1	1	Protocol-1
ANSQDIRHMHFDGTDYGTL	59.86	2176.96	-0.0337	-0.0065	8.7e-06	50.9	52.6	12	1	P01133	Pro-epidermal growth factor OS=Homo sapiens OX=9606 GN=EGF PE=1 SV=2	7	9	Protocol-1
ANTFDSFSGATWDL	19.79	1530.66	0.0693	0.0693	0.02	36.7	36.7	1	1	O43310	CBP80/20-dependent translation initiation factor OS=Homo sapiens OX=9606 GN=CTIF PE=1 SV=1	1	1	Protocol-1
ANTIKNIKDKAVIDE	34.99	1670.92	-0.0121	0.0034	0.0045	24.9	24.9	2	1	P80511	Protein S100-A12 OS=Homo sapiens OX=9606 GN=S100A12 PE=1 SV=2	1	1	Protocol-1
ANTSNTIASTSATTPVK	52.47	1662.84	-0.0068	0.0029	0.00013	26.4	27.9	4	1	O95171	Sciellin OS=Homo sapiens OX=9606 GN=SCEL PE=1 SV=2	2	4	Protocol-1
ANTVDNARIVLQID	25.74	1540.82	0.0191	0.0191	0.017	65.4	65.4	1	1	P05783	Keratin type I cytoskeletal 18 OS=Homo sapiens OX=9606 GN=KRT18 PE=1 SV=2	1	1	Protocol-2
ANTVLSGGTTMYPGIADR	80.55	1822.89	-0.0158	-0.0071	5.3e-06	57.9	58.1	5	1	P60709	Actin, cytoplasmic 1 OS=Homo sapiens OX=9606 GN=ACTB PE=1 SV=1	1	2	Protocol-1
ANVAVEPE	31.77	827.403	-0.0172	-0.0172	0.044	66.9	66.9	1	1	Q8WXH0	Nesprin-2 OS=Homo sapiens OX=9606 GN=SYNE2 PE=1 SV=3	1	1	Protocol-1
ANVEGDLKGPALDIKGPK	55.74	1821	-0.0181	-0.0028	4.9e-05	41.7	41.8	3	1	Q09666	Neuroblast differentiation-associated protein AHNAK OS=Homo sapiens OX=9606 GN=AHNAK PE=1 SV=2	3	3	Protocol-1
ANVERVPFDAATL	35.04	1401.73	-0.0202	-0.0202	0.0082	65.8225	65.8225	1	1	P06396	Gelsolin OS=Homo sapiens OX=9606 GN=GSN PE=1 SV=1	1	1	Protocol-2
ANVERVPFDAATLHTST	21.89	1827.91	-0.0358	-0.0358	0.025	49.4	49.4	1	1	P06396	Gelsolin OS=Homo sapiens OX=9606 GN=GSN PE=1 SV=1	1	1	Protocol-1
ANVERVPFDAATLHTSTA	46.87	1898.95	-0.0372	0.0621	7.4e-05	49	52.5	21	1	P06396	Gelsolin OS=Homo sapiens OX=9606 GN=GSN PE=1 SV=1	9	17	Protocol-1;Protocol-2
ANVGWNNSTFA	26.35	1179.53	-0.0083	-0.0042	0.0095	54.7	54.7	2	1	P14174	Macrophage migration inhibitory factor OS=Homo sapiens OX=9606 GN=MIF PE=1 SV=4	1	1	Protocol-1
ANVHIDPKFISNGPFKDTVT	51.19	2199.13	-0.0196	-0.0182	0.00012	63.2	63.5	2	1	P55287	Cadherin-11 OS=Homo sapiens OX=9606 GN=CDH11 PE=1 SV=2	1	2	Protocol-1
ANVKHLKILNTPNCALQ	34.41	1933.06	-0.0136	-0.0136	0.0038	37.3	37.3	1	1	P48061	Stromal cell-derived factor 1 OS=Homo sapiens OX=9606 GN=CXCL12 PE=1 SV=1	1	1	Protocol-1
ANVKHLKILNTPNCALQIV	36.69	2145.21	-0.0071	-0.0071	0.0024	62.1	62.1	1	1	P48061	Stromal cell-derived factor 1 OS=Homo sapiens OX=9606 GN=CXCL12 PE=1 SV=1	1	1	Protocol-1
ANVREAVESFAGSPLSYRPV	36.06	2148.1	-0.0266	-0.0216	0.0036	74	74	2	1	P30613	Pyruvate kinase PKLR OS=Homo sapiens OX=9606 GN=PKLR PE=1 SV=2	1	2	Protocol-1
ANVREAVESFAGSPLSYRPVAI	53.06	2332.22	-0.0365	-0.0291	2.2e-05	80.8	80.9	2	1	P30613	Pyruvate kinase PKLR OS=Homo sapiens OX=9606 GN=PKLR PE=1 SV=2	1	2	Protocol-1
ANVVNVCGN	23.93	945.434	0.0033	0.0033	0.036	24.3	24.3	1	2	P10153;P12724	Non-secretory ribonuclease OS=Homo sapiens OX=9606 GN=RNASE2 PE=1 SV=2;Eosinophil cationic protein OS=Homo sapiens OX=9606 GN=RNASE3 PE=1 SV=2	1	1	Protocol-2
ANYPDLPSA	36.71	946.44	-0.0148	-0.0148	0.022	53.4	53.4	1	1	Q9HCU0	Endosialin OS=Homo sapiens OX=9606 GN=CD248 PE=1 SV=1	1	1	Protocol-2
ANYPDLPSAYQPGI	22.87	1504.72	0.0123	0.0123	0.033	76.2	76.2	1	1	Q9HCU0	Endosialin OS=Homo sapiens OX=9606 GN=CD248 PE=1 SV=1	1	1	Protocol-2
ANYPDLPSAYQPGIL	56.25	1617.8	-0.0219	0.0124	0.00013	84.2	87.4	51	1	Q9HCU0	Endosialin OS=Homo sapiens OX=9606 GN=CD248 PE=1 SV=1	11	23	Protocol-1;Protocol-2
ANYPDLPSAYQPGILS	30.21	1704.84	-0.0028	0.0119	0.0015	80.7	81.2	4	1	Q9HCU0	Endosialin OS=Homo sapiens OX=9606 GN=CD248 PE=1 SV=1	3	3	Protocol-1;Protocol-2
APAAPAAPAPAEKTPVKKKA	24.05	1913.11	-0.0422	0.0037	0.028	22.1	26.239	3	1	P10412	Histone H1.4 OS=Homo sapiens OX=9606 GN=HIST1H1E PE=1 SV=2	2	2	Protocol-1;Protocol-2
APAAPAAPR	40.32	820.456	0.0189	0.0189	0.011	36.505	36.505	1	1	Q8NHG8	E3 ubiquitin-protein ligase ZNRF2 OS=Homo sapiens OX=9606 GN=ZNRF2 PE=1 SV=1	1	1	Protocol-2
APAKVEPP	15.13	807.449	0.0192	0.0192	0.045	112.4	112.4	1	1	Q5H9T9	Fibrous sheath CABYR-binding protein OS=Homo sapiens OX=9606 GN=FSCB PE=2 SV=3	1	1	Protocol-2
APALPTSA	36.39	726.391	0.0317	0.0317	0.027	59	59	1	1	Q08AI8	Uncharacterized protein C2orf54 OS=Homo sapiens OX=9606 GN=C2orf54 PE=2 SV=2	1	1	Protocol-1
APANALPARSEAA	29.25	1237.64	-0.005	-0.005	0.019	20.3	20.3	1	1	Q96FE7	Phosphoinositide-3-kinase-interacting protein 1 OS=Homo sapiens OX=9606 GN=PIK3IP1 PE=1 SV=2	1	1	Protocol-2
APANALPARSEAAAVQP	39.07	1632.86	-0.0194	0.0136	0.021	39.3	39.3825	2	1	Q96FE7	Phosphoinositide-3-kinase-interacting protein 1 OS=Homo sapiens OX=9606 GN=PIK3IP1 PE=1 SV=2	2	2	Protocol-2
APAPAKPK	18.75	778.47	-0.0165	-0.0165	0.017	111.8	111.8	1	1	P05976	Myosin light chain 1/3, skeletal muscle isoform OS=Homo sapiens OX=9606 GN=MYL1 PE=2 SV=3	1	1	Protocol-1
APAPFTLPLRV	15.97	1180.7	-0.0142	-0.0142	0.048	90.8	90.8	1	1	Q9Y5Z0	Beta-secretase 2 OS=Homo sapiens OX=9606 GN=BACE2 PE=1 SV=1	1	1	Protocol-1
APAPGQVQDIQPALPTK	30.33	1729.94	-0.0037	0.0057	0.003	51.1	51.3	3	1	P07476	Involucrin OS=Homo sapiens OX=9606 GN=IVL PE=1 SV=2	2	3	Protocol-1
APAPGQVQDIQPALPTKG	22.66	1786.96	-0.012	0.0027	0.022	51.3	51.6305	2	1	P07476	Involucrin OS=Homo sapiens OX=9606 GN=IVL PE=1 SV=2	1	2	Protocol-1;Protocol-2
APAPLPQPPPPPPPPP	63.52	1565.86	-0.0055	0.0017	0.0011	63.7	65.2	4	1	Q5U5Q3	RNA-binding E3 ubiquitin-protein ligase MEX3C OS=Homo sapiens OX=9606 GN=MEX3C PE=1 SV=3	3	4	Protocol-1
APAPVVEP	18.75	778.423	0.0311	0.0311	0.017	111.8	111.8	1	1	O75147	Obscurin-like protein 1 OS=Homo sapiens OX=9606 GN=OBSL1 PE=1 SV=4	1	1	Protocol-1
APAQASSNSS	24.42	918.404	0.0326	0.0326	0.0082	51.2	51.2	1	1	Q13439	Golgin subfamily A member 4 OS=Homo sapiens OX=9606 GN=GOLGA4 PE=1 SV=1	1	1	Protocol-2
APAQLPLV	13.79	807.485	-0.021	-0.021	0.051	109.506	109.506	1	1	Q6UX98	Probable palmitoyltransferase ZDHHC24 OS=Homo sapiens OX=9606 GN=ZDHHC24 PE=1 SV=1	1	1	Protocol-2
APAQWFL	13.61	831.428	-0.0073	-0.0073	0.053	84.5025	84.5025	1	1	O95977	Sphingosine 1-phosphate receptor 4 OS=Homo sapiens OX=9606 GN=S1PR4 PE=1 SV=1	1	1	Protocol-2
APARLLAP	16.8	807.497	0.0398	0.0398	0.027	113	113	1	1	O14764	Gamma-aminobutyric acid receptor subunit delta OS=Homo sapiens OX=9606 GN=GABRD PE=1 SV=2	1	1	Protocol-1
APARSPPL	18.22	807.46	0.0083	0.0083	0.054	119.5	119.5	1	1	O15015	Zinc finger protein 646 OS=Homo sapiens OX=9606 GN=ZNF646 PE=1 SV=1	1	1	Protocol-2
APASSSVPAEAELAGEGISVNTGP	19.8	2210.07	-0.038	-0.038	0.039	51.6	51.6	1	1	Q13371	Phosducin-like protein OS=Homo sapiens OX=9606 GN=PDCL PE=1 SV=3	1	1	Protocol-1
APASTIK	15.54	686.396	0.0053	0.0053	0.048	2.9	2.9	1	1	A8CG34	Nuclear envelope pore membrane protein POM 121C OS=Homo sapiens OX=9606 GN=POM121C PE=1 SV=3	1	1	Protocol-1
APAVLSGPP	16.6	807.449	0.0206	0.0215	0.028	117.7	119.2	2	1	P08648	Integrin alpha-5 OS=Homo sapiens OX=9606 GN=ITGA5 PE=1 SV=2	2	2	Protocol-2
APAVVAATPNY	17.97	1072.56	-0.0093	-0.0093	0.03	16.3	16.3	1	1	Q8N5C8	TGF-beta-activated kinase 1 and MAP3K7-binding protein 3 OS=Homo sapiens OX=9606 GN=TAB3 PE=1 SV=3	1	1	Protocol-1
APCCGSCGE	14.89	996.31	-0.0431	-0.0431	0.04	50.6	50.6	1	1	Q7Z4I7	LIM and senescent cell antigen-like-containing domain protein 2 OS=Homo sapiens OX=9606 GN=LIMS2 PE=1 SV=1	1	1	Protocol-2
APCPARCDVSR	40.57	1287.58	-0.0102	-0.0056	0.0018	6.8	7	2	1	P83110	Serine protease HTRA3 OS=Homo sapiens OX=9606 GN=HTRA3 PE=1 SV=2	1	2	Protocol-1
APDPAPDSA	41.85	839.366	0.0256	0.0256	0.0081	76	76	1	1	Q9BTC0	Death-inducer obliterator 1 OS=Homo sapiens OX=9606 GN=DIDO1 PE=1 SV=5	1	1	Protocol-1
APDQDEIQRLPGL	90.71	1450.74	-0.0244	0.0121	8.3e-08	61.5	67.431	53	1	P10619	Lysosomal protective protein OS=Homo sapiens OX=9606 GN=CTSA PE=1 SV=2	12	24	Protocol-2
APDQDEIQRLPGLAKQPSF	85.57	2109.09	-0.0493	-0.0037	2.8e-08	65.5	71.8	38	1	P10619	Lysosomal protective protein OS=Homo sapiens OX=9606 GN=CTSA PE=1 SV=2	11	23	Protocol-1;Protocol-2
APEAQVSVQPN	48.2	1138.56	-0.0036	-0.0036	0.0023	28	28	1	1	P41222	Prostaglandin-H2 D-isomerase OS=Homo sapiens OX=9606 GN=PTGDS PE=1 SV=1	1	1	Protocol-2
APEAQVSVQPNFQQDK	83.66	1784.87	-0.0166	0.0192	1.6e-06	40.1	40.3	7	1	P41222	Prostaglandin-H2 D-isomerase OS=Homo sapiens OX=9606 GN=PTGDS PE=1 SV=1	1	2	Protocol-2
APEAQVSVQPNFQQDKF	28.72	1931.94	-0.0127	-0.0127	0.0052	64.7	64.7	1	1	P41222	Prostaglandin-H2 D-isomerase OS=Homo sapiens OX=9606 GN=PTGDS PE=1 SV=1	1	1	Protocol-2
APEAQVSVQPNFQQDKFLG	44.07	2102.04	-0.0137	0.0141	0.00057	67.6	69.4	7	1	P41222	Prostaglandin-H2 D-isomerase OS=Homo sapiens OX=9606 GN=PTGDS PE=1 SV=1	4	6	Protocol-1;Protocol-2
APEAQVSVQPNFQQDKFLGR	115.54	2258.14	-0.0491	0.0073	3.1e-10	57.8	65.4	17	1	P41222	Prostaglandin-H2 D-isomerase OS=Homo sapiens OX=9606 GN=PTGDS PE=1 SV=1	4	9	Protocol-1;Protocol-2
APEAQVSVQPNFQQDKFLGRW	53.54	2444.22	-0.0396	0.0027	3.2e-05	73.5	75.146	10	1	P41222	Prostaglandin-H2 D-isomerase OS=Homo sapiens OX=9606 GN=PTGDS PE=1 SV=1	4	7	Protocol-1;Protocol-2
APEAQVSVQPNFQQDKFLGRWF	131.77	2591.29	-0.0163	0.0062	6e-12	81.8	87.2	19	1	P41222	Prostaglandin-H2 D-isomerase OS=Homo sapiens OX=9606 GN=PTGDS PE=1 SV=1	4	8	Protocol-1;Protocol-2
APEAQVSVQPNFQQDKFLGRWFSA	53.9	2749.36	-0.0072	-0.0002	7.4e-05	86.7	86.8	3	1	P41222	Prostaglandin-H2 D-isomerase OS=Homo sapiens OX=9606 GN=PTGDS PE=1 SV=1	1	2	Protocol-1
APEDPIFPIIGSLF	50.58	1514.8	-0.0251	-0.0126	0.00093	104.1	104.2	8	1	P54802	Alpha-N-acetylglucosaminidase OS=Homo sapiens OX=9606 GN=NAGLU PE=1 SV=2	4	7	Protocol-1
APEHLAGEWSLW	22.91	1394.66	-0.06	-0.06	0.028	35.9205	35.9205	1	1	Q8TE59	A disintegrin and metalloproteinase with thrombospondin motifs 19 OS=Homo sapiens OX=9606 GN=ADAMTS19 PE=2 SV=2	1	1	Protocol-2
APEISSNSIKDTLAVNEK	29.96	1914.99	-0.0098	-0.0098	0.0047	105.5	105.5	1	1	Q9BYW2	Histone-lysine N-methyltransferase SETD2 OS=Homo sapiens OX=9606 GN=SETD2 PE=1 SV=3	1	1	Protocol-1
APELGRP	19.97	738.402	0.0326	0.0326	0.026	18.7	18.7	1	1	Q9H9C1	Spermatogenesis-defective protein 39 homolog OS=Homo sapiens OX=9606 GN=VIPAS39 PE=1 SV=1	1	1	Protocol-1
APEVDIKGPK	41.28	1052.59	-0.032	-0.0076	0.0015	44.5	49.7205	7	1	Q09666	Neuroblast differentiation-associated protein AHNAK OS=Homo sapiens OX=9606 GN=AHNAK PE=1 SV=2	3	6	Protocol-1;Protocol-2
APEVIQGIPVSL	50.31	1221.7	0.0317	0.0317	0.0091	75.8	75.8	1	1	O60229	Kalirin OS=Homo sapiens OX=9606 GN=KALRN PE=1 SV=2	1	1	Protocol-1
APEVPTEGV	17.46	897.444	-0.017	-0.0132	0.023	34.2	42.9	3	1	Q6ZS11	Ras and Rab interactor-like protein OS=Homo sapiens OX=9606 GN=RINL PE=2 SV=2	3	3	Protocol-1
APFPFHL	32.66	827.433	-0.0191	-0.0095	0.031	72.7	73	2	1	Q13207	T-box transcription factor TBX2 OS=Homo sapiens OX=9606 GN=TBX2 PE=1 SV=3	2	2	Protocol-1
APFRSALESSPADPATLSEDEARLLLA	54.3	2826.44	0.0082	0.0132	8.1e-06	91.6	91.6	2	1	P01258	Calcitonin OS=Homo sapiens OX=9606 GN=CALCA PE=1 SV=2	1	2	Protocol-1
APGAGLPVPALFDS	22.12	1310.69	-0.0466	-0.0466	0.04	57.2	57.2	1	1	O15360	Fanconi anemia group A protein OS=Homo sapiens OX=9606 GN=FANCA PE=1 SV=2	1	1	Protocol-2
APGAPQVQAEEAELTVEAGHTATLR	168.87	2545.28	-0.0226	0.0197	5.1e-16	64	70.6	28	1	P98160	Basement membrane-specific heparan sulfate proteoglycan core protein OS=Homo sapiens OX=9606 GN=HSPG2 PE=1 SV=4	6	13	Protocol-1;Protocol-2
APGEKPGNEPE	32.4	1123.51	0.0219	0.0219	0.02	2.8	2.8	1	1	P0CW23	A-kinase anchor protein inhibitor 1 OS=Homo sapiens OX=9606 GN=AKAIN1 PE=1 SV=1	1	1	Protocol-1
APGKDTFYSLGSSL	37.69	1441.71	-0.0236	-0.0039	0.0011	65	71.3765	3	1	O00187	Mannan-binding lectin serine protease 2 OS=Homo sapiens OX=9606 GN=MASP2 PE=1 SV=4	3	3	Protocol-1;Protocol-2
APGKDTFYSLGSSLD	32.12	1556.74	-0.0016	0.0041	0.0036	62.3	62.8	2	1	O00187	Mannan-binding lectin serine protease 2 OS=Homo sapiens OX=9606 GN=MASP2 PE=1 SV=4	2	2	Protocol-1
APGKDTFYSLGSSLDIT	15.44	1770.87	-0.0087	-0.0087	0.036	81.5005	81.5005	1	1	O00187	Mannan-binding lectin serine protease 2 OS=Homo sapiens OX=9606 GN=MASP2 PE=1 SV=4	1	1	Protocol-2
APGLPTACS	37.9	872.406	0.0018	0.0018	0.02	59	59	1	1	Q96JL9	Zinc finger protein 333 OS=Homo sapiens OX=9606 GN=ZNF333 PE=2 SV=3	1	1	Protocol-2
APGMPPGIPPLMPGVPPLMPGMPPVMPGMP	30.13	2959.47	-0.03	-0.03	0.025	42.1	42.1	1	1	O43670	BUB3-interacting and GLEBS motif-containing protein ZNF207 OS=Homo sapiens OX=9606 GN=ZNF207 PE=1 SV=1	1	1	Protocol-1
APGPCAAQPCR	35.28	1183.52	-0.0017	0.001	0.0019	10.4	10.5	2	1	Q8NFT8	Delta and Notch-like epidermal growth factor-related receptor OS=Homo sapiens OX=9606 GN=DNER PE=1 SV=1	1	2	Protocol-1
APGPDPSCW	15.82	985.396	-0.0206	-0.0206	0.033	13.9	13.9	1	1	Q02846	Retinal guanylyl cyclase 1 OS=Homo sapiens OX=9606 GN=GUCY2D PE=1 SV=2	1	1	Protocol-2
APGQEREEDQGAAET	15.93	1586.68	-0.0331	-0.0331	0.032	36.4	36.4	1	1	Q8WTP9	X antigen family member 3 OS=Homo sapiens OX=9606 GN=XAGE3 PE=1 SV=1	1	1	Protocol-2
APGQYGAYFHDDGF	52.04	1543.64	-0.0262	0.0084	5.4e-05	63.9	72.451	3	1	P98160	Basement membrane-specific heparan sulfate proteoglycan core protein OS=Homo sapiens OX=9606 GN=HSPG2 PE=1 SV=4	2	3	Protocol-2
APGVGVAPGIGP	57.27	990.55	-0.0018	-0.0018	0.014	104.5	104.5	1	1	P15502	Elastin OS=Homo sapiens OX=9606 GN=ELN PE=1 SV=4	1	1	Protocol-1
APGVGVAPGIGPGG	27.64	1104.59	-0.0029	-0.0029	0.045	104.2	104.2	1	1	P15502	Elastin OS=Homo sapiens OX=9606 GN=ELN PE=1 SV=4	1	1	Protocol-1
APGVIPGIVG	37.84	878.523	-0.0077	-0.0077	0.0098	68.7	68.7	1	1	P14209	CD99 antigen OS=Homo sapiens OX=9606 GN=CD99 PE=1 SV=1	1	1	Protocol-1
APGVIPGIVGAVV	56.42	1147.7	-0.0316	-0.0147	0.0034	91.5	94.3	4	1	P14209	CD99 antigen OS=Homo sapiens OX=9606 GN=CD99 PE=1 SV=1	4	4	Protocol-2
APGYFSRDGWQL	33	1395.66	-0.0231	-0.0168	0.005	89.8	90.1	2	1	Q8WVN6	Secreted and transmembrane protein 1 OS=Homo sapiens OX=9606 GN=SECTM1 PE=1 SV=2	2	2	Protocol-1
APHFVHPND	17	1032.48	-0.0121	-0.0121	0.025	114.1	114.1	1	1	Q9NVN8	Guanine nucleotide-binding protein-like 3-like protein OS=Homo sapiens OX=9606 GN=GNL3L PE=1 SV=1	1	1	Protocol-2
APHGPGLIYRQPN	28.9	1418.74	-0.0144	-0.0144	0.038	28.2	28.2	1	1	P02765	Alpha-2-HS-glycoprotein OS=Homo sapiens OX=9606 GN=AHSG PE=1 SV=1	1	1	Protocol-2
APHGPGLIYRQPNCDD	45.29	1808.83	-0.0432	0.0528	0.00036	29.4	38.6	5	1	P02765	Alpha-2-HS-glycoprotein OS=Homo sapiens OX=9606 GN=AHSG PE=1 SV=1	3	4	Protocol-1;Protocol-2
APHGPGLIYRQPNCDDPETE	26.34	2265.01	-0.0036	-0.0036	0.0062	38.7	38.7	1	1	P02765	Alpha-2-HS-glycoprotein OS=Homo sapiens OX=9606 GN=AHSG PE=1 SV=1	1	1	Protocol-2
APHGPGLIYRQPNCDDPETEE	53.55	2394.05	-0.0286	0.0118	2.9e-05	40.7	45.8715	7	1	P02765	Alpha-2-HS-glycoprotein OS=Homo sapiens OX=9606 GN=AHSG PE=1 SV=1	3	4	Protocol-2
APHGPGLIYRQPNCDDPETEEA	65.5	2465.09	-0.0468	0.0133	8.9e-07	42.0655	49.1	17	1	P02765	Alpha-2-HS-glycoprotein OS=Homo sapiens OX=9606 GN=AHSG PE=1 SV=1	6	8	Protocol-2
APHGPGLIYRQPNCDDPETEEAA	40.08	2536.13	0.0044	0.0171	0.0042	43.3	43.8	4	1	P02765	Alpha-2-HS-glycoprotein OS=Homo sapiens OX=9606 GN=AHSG PE=1 SV=1	1	2	Protocol-2
APHGPGLIYRQPNCDDPETEEAAL	139.1	2649.21	-0.0463	0.1319	1.4e-13	53.3	62.9	128	1	P02765	Alpha-2-HS-glycoprotein OS=Homo sapiens OX=9606 GN=AHSG PE=1 SV=1	13	34	Protocol-1;Protocol-2
APHGPGLIYRQPNCDDPETEEAALV	66.6	2748.28	-0.038	0.0084	1e-06	63.4	71.3	16	1	P02765	Alpha-2-HS-glycoprotein OS=Homo sapiens OX=9606 GN=AHSG PE=1 SV=1	7	10	Protocol-1;Protocol-2
APHGPGLIYRQPNCDDPETEEAALVA	64	2819.32	-0.0327	0.0386	1e-06	61	70.7	34	1	P02765	Alpha-2-HS-glycoprotein OS=Homo sapiens OX=9606 GN=AHSG PE=1 SV=1	11	21	Protocol-1;Protocol-2
APHGPGLIYRQPNCDDPETEEAALVAI	99.27	2932.4	-0.0369	0.0226	5.7e-09	75.2	80.9	49	1	P02765	Alpha-2-HS-glycoprotein OS=Homo sapiens OX=9606 GN=AHSG PE=1 SV=1	10	24	Protocol-1;Protocol-2
APIICPPPSIPTFATL	40	1693.91	-0.0134	-0.0124	0.0013	96.5	96.6	2	1	P02749	Beta-2-glycoprotein 1 OS=Homo sapiens OX=9606 GN=APOH PE=1 SV=3	1	2	Protocol-2
APIKVGDAIPAVE	39.82	1278.72	-0.0256	-0.0256	0.0098	56.9525	56.9525	1	1	P30044	Peroxiredoxin-5 mitochondrial OS=Homo sapiens OX=9606 GN=PRDX5 PE=1 SV=4	1	1	Protocol-2
APIKVGDAIPAVEVFEGEPGNKV	22.18	2335.24	-0.0129	-0.0075	0.032	81.9	82	2	1	P30044	Peroxiredoxin-5, mitochondrial OS=Homo sapiens OX=9606 GN=PRDX5 PE=1 SV=4	1	2	Protocol-1
APIKVGDAIPAVEVFEGEPGNKVNL	52.25	2562.37	-0.0424	0.0171	7.5e-05	83.6	86.8	16	2	P30044;P30044	Peroxiredoxin-5 mitochondrial OS=Homo sapiens OX=9606 GN=PRDX5 PE=1 SV=4;Peroxiredoxin-5, mitochondrial OS=Homo sapiens OX=9606 GN=PRDX5 PE=1 SV=4	6	12	Protocol-1;Protocol-2
APIKVGDAIPAVEVFEGEPGNKVNLAEL	44	2875.53	0.0023	0.0074	0.00034	90.6	91.3	2	1	P30044	Peroxiredoxin-5 mitochondrial OS=Homo sapiens OX=9606 GN=PRDX5 PE=1 SV=4	2	2	Protocol-2
APKASPPPPAGHPGAHGPSAGA	23.36	1927.97	-0.0699	-0.0699	0.018	57.8	57.8	1	1	P78414	Iroquois-class homeodomain protein IRX-1 OS=Homo sapiens OX=9606 GN=IRX1 PE=2 SV=3	1	1	Protocol-1
APKDKFFYSF	24.1	1248.62	-0.0266	-0.0266	0.027	65.285	65.285	1	1	P78329	Phylloquinone omega-hydroxylase CYP4F2 OS=Homo sapiens OX=9606 GN=CYP4F2 PE=1 SV=1	1	1	Protocol-2
APKKKPKS	15.82	882.565	0.0219	0.0219	0.033	106.9	106.9	1	1	Q9BXI3	Cytosolic 5~-nucleotidase 1A OS=Homo sapiens OX=9606 GN=NT5C1A PE=1 SV=1	1	1	Protocol-1
APKLPQKQP	16.35	1005.6	0.028	0.029	0.047	110.4	110.4	2	1	P18887	DNA repair protein XRCC1 OS=Homo sapiens OX=9606 GN=XRCC1 PE=1 SV=2	2	2	Protocol-1;Protocol-2
APLDPLGHNYG	31.84	1152.56	-0.0077	-0.0063	0.019	45.7	45.8	2	2	O75339;Q8IUL8	Cartilage intermediate layer protein 1 OS=Homo sapiens OX=9606 GN=CILP PE=1 SV=4;Cartilage intermediate layer protein 2 OS=Homo sapiens OX=9606 GN=CILP2 PE=2 SV=2	1	2	Protocol-1
APLDPLGHNYGI	24.86	1265.64	-0.0108	-0.0108	0.022	66.8	66.8	1	1	O75339	Cartilage intermediate layer protein 1 OS=Homo sapiens OX=9606 GN=CILP PE=1 SV=4	1	1	Protocol-1
APLDPLGHNYGIY	23.61	1428.7	0.0018	0.0018	0.023	72.2	72.2	1	1	O75339	Cartilage intermediate layer protein 1 OS=Homo sapiens OX=9606 GN=CILP PE=1 SV=4	1	1	Protocol-1
APLDPLGHNYGV	67.34	1251.62	-0.0072	-0.0008	6.6e-05	58.6	60.3	8	1	Q8IUL8	Cartilage intermediate layer protein 2 OS=Homo sapiens OX=9606 GN=CILP2 PE=2 SV=2	4	7	Protocol-1
APLDPLGHNYGVY	42.59	1414.69	-0.006	-0.0004	0.00061	65.7	66.4	3	1	Q8IUL8	Cartilage intermediate layer protein 2 OS=Homo sapiens OX=9606 GN=CILP2 PE=2 SV=2	2	3	Protocol-1
APLDSVFSSSER	16.56	1293.62	-0.0327	-0.0327	0.028	51.3795	51.3795	1	1	P04070	Vitamin K-dependent protein C OS=Homo sapiens OX=9606 GN=PROC PE=1 SV=1	1	1	Protocol-2
APLDSVFSSSERAHQVLR	49.88	1998.03	-0.0406	0.0154	7.5e-05	51.6	62.141	20	1	P04070	Vitamin K-dependent protein C OS=Homo sapiens OX=9606 GN=PROC PE=1 SV=1	9	14	Protocol-1;Protocol-2
APLDSVFSSSERAHQVLRI	23.73	2111.11	-0.0013	-0.0013	0.01	71.8	71.8	1	1	P04070	Vitamin K-dependent protein C OS=Homo sapiens OX=9606 GN=PROC PE=1 SV=1	1	1	Protocol-2
APLFFADQFLQLS	39.63	1495.77	-0.0147	-0.0147	0.0012	100.5	100.5	1	1	P10253	Lysosomal alpha-glucosidase OS=Homo sapiens OX=9606 GN=GAA PE=1 SV=4	1	1	Protocol-1
APLFFADQFLQLST	32.33	1596.82	-0.0109	-0.0109	0.0021	100.6	100.6	1	1	P10253	Lysosomal alpha-glucosidase OS=Homo sapiens OX=9606 GN=GAA PE=1 SV=4	1	1	Protocol-1
APLGTVI	39.7	669.406	-0.0012	-0.0012	0.031	16	16	1	2	Q9UN70;Q9UN74	Protocadherin gamma-C3 OS=Homo sapiens OX=9606 GN=PCDHGC3 PE=1 SV=1;Protocadherin alpha-4 OS=Homo sapiens OX=9606 GN=PCDHA4 PE=1 SV=1	1	1	Protocol-1
APLKPPGPLV	14.84	987.612	0.0425	0.0425	0.041	49.5	49.5	1	1	Q08378	Golgin subfamily A member 3 OS=Homo sapiens OX=9606 GN=GOLGA3 PE=1 SV=2	1	1	Protocol-1
APLNPKANREK	43.2	1236.69	-0.0015	-0.0015	0.018	2.9	2.9	1	8	P0CG38;P0CG39;P60709;P62736;P63261;P68032;P68133;Q9BYX7	POTE ankyrin domain family member I OS=Homo sapiens OX=9606 GN=POTEI PE=3 SV=1;POTE ankyrin domain family member J OS=Homo sapiens OX=9606 GN=POTEJ PE=3 SV=1;Actin, cytoplasmic 1 OS=Homo sapiens OX=9606 GN=ACTB PE=1 SV=1;Actin, aortic smooth muscle OS=Homo sapiens OX=9606 GN=ACTA2 PE=1 SV=1;Actin, cytoplasmic 2 OS=Homo sapiens OX=9606 GN=ACTG1 PE=1 SV=1;Actin, alpha cardiac muscle 1 OS=Homo sapie…	1	1	Protocol-1
APLPFIVGVD	15.3	1026.58	0.0326	0.0326	0.037	108.7	108.7	1	1	Q5VZ89	DENN domain-containing protein 4C OS=Homo sapiens OX=9606 GN=DENND4C PE=1 SV=3	1	1	Protocol-2
APLPGMKGT	19.02	870.463	0.0315	0.0315	0.016	18.2	18.2	1	1	P23470	Receptor-type tyrosine-protein phosphatase gamma OS=Homo sapiens OX=9606 GN=PTPRG PE=1 SV=4	1	1	Protocol-1
APLQAPPV	16.66	791.454	0.0244	0.0244	0.037	67.4	67.4	1	1	Q9P1Y6	PHD and RING finger domain-containing protein 1 OS=Homo sapiens OX=9606 GN=PHRF1 PE=1 SV=3	1	1	Protocol-1
APLSSPLNGVHDRA	56.31	1432.74	-0.0578	-0.0414	9.8e-05	49	50.6	6	1	P16278	Beta-galactosidase OS=Homo sapiens OX=9606 GN=GLB1 PE=1 SV=2	4	6	Protocol-1
APNNLKPVV	40.21	950.555	-0.0074	-0.0074	0.026	25.7	25.7	1	1	P02787	Serotransferrin OS=Homo sapiens OX=9606 GN=TF PE=1 SV=3	1	1	Protocol-1
APNNLKPVVAEF	61.84	1297.7	-0.0272	0.0591	3.4e-05	54.6	61.7	59	1	P02787	Serotransferrin OS=Homo sapiens OX=9606 GN=TF PE=1 SV=3	13	27	Protocol-1;Protocol-2
APNNLKPVVAEFYGSKEDPQTFY	43.25	2613.28	-0.0171	-0.0062	0.0002	74.2	74.4	5	1	P02787	Serotransferrin OS=Homo sapiens OX=9606 GN=TF PE=1 SV=3	2	3	Protocol-1
APNNLKPVVAEFYGSKEDPQTFYYAVA	34.27	3017.48	-0.0072	0.0092	0.00061	82.3	82.3	4	1	P02787	Serotransferrin OS=Homo sapiens OX=9606 GN=TF PE=1 SV=3	1	2	Protocol-1
APPDKIAIIGAGIGGTS	56.12	1536.85	-0.0038	0.0003	0.00018	64	65.4	5	1	Q9UHG3	Prenylcysteine oxidase 1 OS=Homo sapiens OX=9606 GN=PCYOX1 PE=1 SV=3	3	5	Protocol-1
APPDKIAIIGAGIGGTSAA	55.57	1678.93	-0.005	0.0038	8.3e-05	65.4	66.8	4	1	Q9UHG3	Prenylcysteine oxidase 1 OS=Homo sapiens OX=9606 GN=PCYOX1 PE=1 SV=3	4	4	Protocol-1
APPDKIAIIGAGIGGTSAAY	15.26	1841.99	0.0018	0.0018	0.037	73.3	73.3	1	1	Q9UHG3	Prenylcysteine oxidase 1 OS=Homo sapiens OX=9606 GN=PCYOX1 PE=1 SV=3	1	1	Protocol-1
APPEPVPPPRAAPAPTHV	43.39	1799.97	-0.0364	0.0047	0.00066	37.3	40	11	1	O15240	Neurosecretory protein VGF OS=Homo sapiens OX=9606 GN=VGF PE=1 SV=2	7	10	Protocol-1
APPERKYS	46.81	946.487	-0.0048	-0.0048	0.0038	17.3	17.3	1	6	P60709;P62736;P63261;P68032;P68133;Q562R1	Actin, cytoplasmic 1 OS=Homo sapiens OX=9606 GN=ACTB PE=1 SV=1;Actin, aortic smooth muscle OS=Homo sapiens OX=9606 GN=ACTA2 PE=1 SV=1;Actin, cytoplasmic 2 OS=Homo sapiens OX=9606 GN=ACTG1 PE=1 SV=1;Actin, alpha cardiac muscle 1 OS=Homo sapiens OX=9606 GN=ACTC1 PE=1 SV=1;Actin, alpha skeletal muscle OS=Homo sapiens OX=9606 GN=ACTA1 PE=1 SV=1;Beta-actin-like protein 2 OS=Homo sapiens OX=9606 GN=ACT…	1	1	Protocol-1
APPGHQLHRAHYDL	25.38	1610.81	-0.0085	-0.0085	0.05	22.4	22.4	1	1	P02765	Alpha-2-HS-glycoprotein OS=Homo sapiens OX=9606 GN=AHSG PE=1 SV=1	1	1	Protocol-1
APPGLTQIPQIQKT	26.31	1490.85	-0.0006	0.0021	0.005	55.1	57.3	2	1	P05026	Sodium/potassium-transporting ATPase subunit beta-1 OS=Homo sapiens OX=9606 GN=ATP1B1 PE=1 SV=1	2	2	Protocol-1
APPIQSRIV	47.42	979.582	-0.008	-0.0052	0.0023	32.6	38.2	4	1	P06870	Kallikrein-1 OS=Homo sapiens OX=9606 GN=KLK1 PE=1 SV=2	2	2	Protocol-1
APPPINKL	47.8	848.512	-0.0178	-0.0129	0.0059	28.7	29.1	2	1	P41271	Neuroblastoma suppressor of tumorigenicity 1 OS=Homo sapiens OX=9606 GN=NBL1 PE=1 SV=2	2	2	Protocol-1
APPPPAAPLPR	57.31	1082.62	-0.011	-0.0044	0.007	30.4	33	7	1	Q99523	Sortilin OS=Homo sapiens OX=9606 GN=SORT1 PE=1 SV=3	5	6	Protocol-1
APPPPAAPLPRWSGPIG	32.31	1679.91	-0.003	-0.003	0.029	71.8	71.8	1	1	Q99523	Sortilin OS=Homo sapiens OX=9606 GN=SORT1 PE=1 SV=3	1	1	Protocol-1
APPPPAPSPRP	51.75	1082.59	0.028	0.028	0.024	33	33	1	1	A6NJT0	Homeobox protein unc-4 homolog OS=Homo sapiens OX=9606 GN=UNCX PE=3 SV=1	1	1	Protocol-1
APPQVLAF	33.48	841.47	-0.0108	-0.004	0.033	70.6	70.8	4	1	P16422	Epithelial cell adhesion molecule OS=Homo sapiens OX=9606 GN=EPCAM PE=1 SV=2	3	3	Protocol-1
APPQVLAFG	44.4	898.491	-0.0137	-0.0137	0.041	65.2	65.2	1	1	P16422	Epithelial cell adhesion molecule OS=Homo sapiens OX=9606 GN=EPCAM PE=1 SV=2	1	1	Protocol-1
APPQVLAFGL	40.66	1011.58	-0.0133	-0.0047	0.013	87.5	89.2	4	1	P16422	Epithelial cell adhesion molecule OS=Homo sapiens OX=9606 GN=EPCAM PE=1 SV=2	4	4	Protocol-1
APPSHTGRHLW	34.86	1257.64	-0.0191	-0.0191	0.0055	10.1	10.1	1	1	Q9NZH0	G-protein coupled receptor family C group 5 member B OS=Homo sapiens OX=9606 GN=GPRC5B PE=2 SV=2	1	1	Protocol-1
APPSLPAGPPGVKR	32.47	1342.77	-0.03	-0.03	0.002	32	32	1	1	Q15428	Splicing factor 3A subunit 2 OS=Homo sapiens OX=9606 GN=SF3A2 PE=1 SV=2	1	1	Protocol-1
APPSPPAV	54.71	734.396	-0.009	-0.009	0.025	38.9	38.9	1	1	Q03164	Histone-lysine N-methyltransferase 2A OS=Homo sapiens OX=9606 GN=KMT2A PE=1 SV=5	1	1	Protocol-2
APPSPPLG	54.71	734.396	-0.009	-0.009	0.025	38.9	38.9	1	1	P02765	Alpha-2-HS-glycoprotein OS=Homo sapiens OX=9606 GN=AHSG PE=1 SV=1	1	1	Protocol-2
APPVPVGC	14.91	795.395	0.0352	0.0352	0.04	108.9	108.9	1	1	Q99929	Achaete-scute homolog 2 OS=Homo sapiens OX=9606 GN=ASCL2 PE=1 SV=2	1	1	Protocol-2
APPWPWS	33.63	839.397	-0.0064	-0.0064	0.027	76.3	76.3	1	1	Q9BV87	Protein CNPPD1 OS=Homo sapiens OX=9606 GN=CNPPD1 PE=2 SV=2	1	1	Protocol-1
APQLRETLLQDFR	35.9	1585.86	-0.0261	-0.0261	0.00076	62.9	62.9	1	1	P02760	Protein AMBP OS=Homo sapiens OX=9606 GN=AMBP PE=1 SV=1	1	1	Protocol-2
APQLRETLLQDFRV	39.76	1684.93	-0.0264	-0.0264	0.00085	79.8	79.8	1	1	P02760	Protein AMBP OS=Homo sapiens OX=9606 GN=AMBP PE=1 SV=1	1	1	Protocol-1
APQVPARRLL	15.07	1119.69	0.0389	0.0389	0.039	52.2	52.2	1	1	Q9UHG2	ProSAAS OS=Homo sapiens OX=9606 GN=PCSK1N PE=1 SV=1	1	1	Protocol-1
APREPAIHSEGQW	50.3	1476.71	-0.0275	0.0043	3e-05	26.7	32.9	8	1	P10253	Lysosomal alpha-glucosidase OS=Homo sapiens OX=9606 GN=GAA PE=1 SV=4	4	7	Protocol-1;Protocol-2
APREPAIHSEGQWVTLPAPLDT	60.41	2384.21	-0.0505	-0.0101	2e-05	73.5	77.1815	18	1	P10253	Lysosomal alpha-glucosidase OS=Homo sapiens OX=9606 GN=GAA PE=1 SV=4	9	15	Protocol-1;Protocol-2
APREPAIHSEGQWVTLPAPLDTI	45.02	2497.3	-0.0563	-0.0539	0.0015	87.545	87.7	2	1	P10253	Lysosomal alpha-glucosidase OS=Homo sapiens OX=9606 GN=GAA PE=1 SV=4	1	2	Protocol-2
APRPAPGGAEQR	27.27	1205.63	-0.031	-0.031	0.036	2.995	2.995	1	1	O94919	Endonuclease domain-containing 1 protein OS=Homo sapiens OX=9606 GN=ENDOD1 PE=1 SV=2	1	1	Protocol-2
APRPAPGGAEQRW	59.54	1391.71	-0.0302	-0.0107	4.4e-05	16.5	19.1	11	1	O94919	Endonuclease domain-containing 1 protein OS=Homo sapiens OX=9606 GN=ENDOD1 PE=1 SV=2	5	7	Protocol-1
APRSALYSPSDPLTL	61.26	1586.83	-0.0064	0.0022	1.3e-05	68.7	69.3	9	1	O00391	Sulfhydryl oxidase 1 OS=Homo sapiens OX=9606 GN=QSOX1 PE=1 SV=3	6	9	Protocol-1
APRVSQGSK	40.45	928.509	0.0046	0.0046	0.031	30.3	30.3	1	1	Q14697	Neutral alpha-glucosidase AB OS=Homo sapiens OX=9606 GN=GANAB PE=1 SV=3	1	1	Protocol-2
APSAACSLSPVRSRSLSFSEP	21.67	2205.08	0.0613	0.0613	0.014	82.7	82.7	1	1	Q9H8N7	Zinc finger protein 395 OS=Homo sapiens OX=9606 GN=ZNF395 PE=1 SV=2	1	1	Protocol-1
APSALEKTT	21.44	916.486	0.0413	0.0413	0.037	57.2	57.2	1	1	Q96T58	Msx2-interacting protein OS=Homo sapiens OX=9606 GN=SPEN PE=1 SV=1	1	1	Protocol-1
APSATQPATAETQHIADQVR	100.9	2091.03	-0.0321	0.0048	1.3e-09	36.5	43.697	18	1	P04080	Cystatin-B OS=Homo sapiens OX=9606 GN=CSTB PE=1 SV=2	4	9	Protocol-1;Protocol-2
APSDYRYYPYQSFQTPQHPSFL	34.97	2691.24	-0.0237	-0.0095	0.00065	76.3	77.3	4	1	Q08380	Galectin-3-binding protein OS=Homo sapiens OX=9606 GN=LGALS3BP PE=1 SV=1	2	4	Protocol-1
APSIHGGSGGRGVS	33.02	1237.62	-0.0067	-0.0067	0.0077	6.8	6.8	1	1	P08727	Keratin, type I cytoskeletal 19 OS=Homo sapiens OX=9606 GN=KRT19 PE=1 SV=4	1	1	Protocol-1
APSLRPAPPPISGGGY	21.38	1535.81	0.0034	0.0034	0.016	52.2	52.2	1	1	P02675	Fibrinogen beta chain OS=Homo sapiens OX=9606 GN=FGB PE=1 SV=2	1	1	Protocol-1
APSPLSKSSPATTVT	18.49	1442.76	-0.0602	-0.0602	0.023	58.9	58.9	1	1	O60641	Clathrin coat assembly protein AP180 OS=Homo sapiens OX=9606 GN=SNAP91 PE=1 SV=2	1	1	Protocol-2
APSPLYSVEFSEEPFGVIV	52.48	2066.02	-0.0036	0.0089	2.4e-05	100.1	100.2	3	1	P10253	Lysosomal alpha-glucosidase OS=Homo sapiens OX=9606 GN=GAA PE=1 SV=4	1	2	Protocol-1
APSPPAHSGFHRYQF	26.95	1697.81	-0.022	-0.0196	0.0083	26.5	26.7	2	1	Q96S96	Phosphatidylethanolamine-binding protein 4 OS=Homo sapiens OX=9606 GN=PEBP4 PE=1 SV=3	1	2	Protocol-1
APSVFIFPPSDEQLKSGTASV	35.56	2176.11	-0.009	0.0149	0.00094	83.9	84.7	5	1	P01834	Immunoglobulin kappa constant OS=Homo sapiens OX=9606 GN=IGKC PE=1 SV=2	1	3	Protocol-1;Protocol-2
APSVIPPAV	15.43	849.496	0.0183	0.0183	0.043	82.5	82.5	1	1	Q5T0F9	Coiled-coil and C2 domain-containing protein 1B OS=Homo sapiens OX=9606 GN=CC2D1B PE=1 SV=1	1	1	Protocol-1
APTFLLL	23.73	773.469	-0.0372	-0.0372	0.055	60.6	60.6	1	1	Q9HA72	Calcium homeostasis modulator protein 2 OS=Homo sapiens OX=9606 GN=CALHM2 PE=2 SV=1	1	1	Protocol-1
APTLVDEQPLENY	51.94	1487.71	-0.0152	-0.0152	8.4e-05	75.2	75.2	1	2	P0DJD8;P0DJD9	Pepsin A-3 OS=Homo sapiens OX=9606 GN=PGA3 PE=1 SV=1;Pepsin A-5 OS=Homo sapiens OX=9606 GN=PGA5 PE=1 SV=1	1	1	Protocol-2
APTTAYK	28.19	750.391	-0.001	-0.001	0.042	28.6	28.6	1	1	P14317	Hematopoietic lineage cell-specific protein OS=Homo sapiens OX=9606 GN=HCLS1 PE=1 SV=3	1	1	Protocol-1
APVAGLGPRAP	41.14	1004.58	0.027	0.0335	0.0057	8.2	8.7	2	1	Q9UBU6	Protein FAM8A1 OS=Homo sapiens OX=9606 GN=FAM8A1 PE=1 SV=1	2	2	Protocol-1
APVEKPYLTNQPGDTH	16.92	1765.86	0.0818	0.0818	0.032	25.0675	25.0675	1	1	Q9H9P2	Chondrolectin OS=Homo sapiens OX=9606 GN=CHODL PE=2 SV=2	1	1	Protocol-2
APVKGKR	20.49	754.481	0.0327	0.0327	0.031	106.8	106.8	1	1	Q9NY93	Probable ATP-dependent RNA helicase DDX56 OS=Homo sapiens OX=9606 GN=DDX56 PE=1 SV=1	1	1	Protocol-2
APVNTTTYVA	15.58	1035.52	-0.0263	-0.0263	0.035	61.6	61.6	1	1	O60934	Nibrin OS=Homo sapiens OX=9606 GN=NBN PE=1 SV=1	1	1	Protocol-1
APVNVTTEVK	45.81	1056.58	-0.0094	-0.0063	0.004	23.4	23.4	2	1	Q5VTE0	Putative elongation factor 1-alpha-like 3 OS=Homo sapiens OX=9606 GN=EEF1A1P5 PE=5 SV=1	1	2	Protocol-1
APVQSQGSQNKLL	32.29	1368.74	-0.0005	0.0015	0.0088	24.7	24.7	2	1	Q6UWV6	Ectonucleotide pyrophosphatase/phosphodiesterase family member 7 OS=Homo sapiens OX=9606 GN=ENPP7 PE=1 SV=3	1	2	Protocol-1
APVQSQGSQNKLLL	41.97	1481.82	-0.0009	0.0109	0.0057	40.1	41	5	1	Q6UWV6	Ectonucleotide pyrophosphatase/phosphodiesterase family member 7 OS=Homo sapiens OX=9606 GN=ENPP7 PE=1 SV=3	4	4	Protocol-1
APVQSQGSQNKLLLV	44.16	1580.89	-0.0043	-0.0043	0.0012	57.5	57.5	1	1	Q6UWV6	Ectonucleotide pyrophosphatase/phosphodiesterase family member 7 OS=Homo sapiens OX=9606 GN=ENPP7 PE=1 SV=3	1	1	Protocol-1
APVSWITPGLKT	25.3	1268.71	-0.0205	-0.0205	0.021	64.7	64.7	1	1	P04217	Alpha-1B-glycoprotein OS=Homo sapiens OX=9606 GN=A1BG PE=1 SV=4	1	1	Protocol-1
APVSWITPGLKTTA	27.36	1440.8	-0.0088	-0.0088	0.034	65.6	65.6	1	1	P04217	Alpha-1B-glycoprotein OS=Homo sapiens OX=9606 GN=A1BG PE=1 SV=4	1	1	Protocol-1
APVVAKLGNSGA	27.04	1082.61	0.0046	0.0046	0.038	57	57	1	1	Q8IWI9	MAX gene-associated protein OS=Homo sapiens OX=9606 GN=MGA PE=1 SV=3	1	1	Protocol-2
APVVSIHPPQL	83.28	1156.66	-0.0192	-0.0072	3.1e-06	62.5	63.5	11	1	P98160	Basement membrane-specific heparan sulfate proteoglycan core protein OS=Homo sapiens OX=9606 GN=HSPG2 PE=1 SV=4	5	7	Protocol-1
APWCHTTNSQVR	25.83	1455.67	-0.0154	-0.0114	0.0054	12.1	12.2	2	1	P00747	Plasminogen OS=Homo sapiens OX=9606 GN=PLG PE=1 SV=2	1	2	Protocol-1
APWIMTPN	25.59	928.448	0.0316	0.0316	0.049	67.2335	67.2335	1	2	Q9UM07;Q9Y2J8	Protein-arginine deiminase type-4 OS=Homo sapiens OX=9606 GN=PADI4 PE=1 SV=2;Protein-arginine deiminase type-2 OS=Homo sapiens OX=9606 GN=PADI2 PE=1 SV=2	1	1	Protocol-2
APWVEQEGPEYWDR	72.91	1760.78	-0.0101	-0.0024	1.1e-05	62.6	62.7	4	1	P30492	HLA class I histocompatibility antigen, B-54 alpha chain OS=Homo sapiens OX=9606 GN=HLA-B PE=1 SV=1	1	2	Protocol-1
APYLPGGLH	45.29	923.486	-0.0118	-0.0118	0.0041	40.1	40.1	1	1	Q9BYD5	Cornifelin OS=Homo sapiens OX=9606 GN=CNFN PE=1 SV=2	1	1	Protocol-1
APYLRVDGKT	16.64	1118.61	0.0553	0.0553	0.027	98	98	1	1	Q08174	Protocadherin-1 OS=Homo sapiens OX=9606 GN=PCDH1 PE=1 SV=2	1	1	Protocol-2
APYQGPSRD	28.07	989.457	-0.031	-0.031	0.026	9.3	9.3	1	1	P14543	Nidogen-1 OS=Homo sapiens OX=9606 GN=NID1 PE=1 SV=3	1	1	Protocol-2
AQAGANTRPCPS	69.29	1228.56	-0.0328	0.0025	0.00011	2.7	7.4	38	1	P98160	Basement membrane-specific heparan sulfate proteoglycan core protein OS=Homo sapiens OX=9606 GN=HSPG2 PE=1 SV=4	13	21	Protocol-1;Protocol-2
AQAHSPAFSCEQV	25.84	1430.62	-0.0161	-0.0161	0.0093	35.3	35.3	1	1	P08571	Monocyte differentiation antigen CD14 OS=Homo sapiens OX=9606 GN=CD14 PE=1 SV=2	1	1	Protocol-2
AQAHSPAFSCEQVRAFPA	26.92	1972.92	-0.0197	-0.0197	0.0041	50.1	50.1	1	1	P08571	Monocyte differentiation antigen CD14 OS=Homo sapiens OX=9606 GN=CD14 PE=1 SV=2	1	1	Protocol-1
AQAHSPAFSCEQVRAFPAL	29.87	2086.01	-0.0171	-0.0059	0.0057	62.7	63.2	2	1	P08571	Monocyte differentiation antigen CD14 OS=Homo sapiens OX=9606 GN=CD14 PE=1 SV=2	1	2	Protocol-1
AQAHSPAFSCEQVRAFPALT	21.89	2187.05	-0.0433	-0.0089	0.015	66	68.9	4	1	P08571	Monocyte differentiation antigen CD14 OS=Homo sapiens OX=9606 GN=CD14 PE=1 SV=2	1	4	Protocol-1;Protocol-2
AQAISDHYPVEVMLK	31.72	1699.86	-0.0227	-0.0005	0.0011	55.6	57.4	4	1	P24855	Deoxyribonuclease-1 OS=Homo sapiens OX=9606 GN=DNASE1 PE=1 SV=1	3	4	Protocol-1
AQATGKPPQYIA	19.07	1243.66	-0.0011	-0.0011	0.036	22.4	22.4	1	1	P14174	Macrophage migration inhibitory factor OS=Homo sapiens OX=9606 GN=MIF PE=1 SV=4	1	1	Protocol-1
AQATGKPPQYIAV	31.22	1342.72	0.0062	0.0062	0.02	37.5	37.5	1	1	P14174	Macrophage migration inhibitory factor OS=Homo sapiens OX=9606 GN=MIF PE=1 SV=4	1	1	Protocol-1
AQATGKPPQYIAVHVVPDQL	40.43	2131.14	-0.0284	-0.0176	0.0026	63.3	64	5	1	P14174	Macrophage migration inhibitory factor OS=Homo sapiens OX=9606 GN=MIF PE=1 SV=4	2	4	Protocol-1
AQCGGRVPGQSGVVESI	39.59	1699.83	-0.0136	-0.0064	0.0014	46.1	46.2	2	1	O60494	Cubilin OS=Homo sapiens OX=9606 GN=CUBN PE=1 SV=5	1	2	Protocol-2
AQDAGIY	14.84	736.339	0.0238	0.0238	0.041	69	69	1	1	Q969P0	Immunoglobulin superfamily member 8 OS=Homo sapiens OX=9606 GN=IGSF8 PE=1 SV=1	1	1	Protocol-1
AQDDHLTQQYNEDRNPIST	24.23	2244	0.0065	0.0081	0.0053	35.9	36	2	1	Q02383	Semenogelin-2 OS=Homo sapiens OX=9606 GN=SEMG2 PE=1 SV=1	1	1	Protocol-2
AQDFKTDLRF	17.56	1239.62	-0.005	-0.005	0.037	51.1	51.1	1	3	P84243;Q16695;Q71DI3	Histone H3.3 OS=Homo sapiens OX=9606 GN=H3F3A PE=1 SV=2;Histone H3.1t OS=Homo sapiens OX=9606 GN=HIST3H3 PE=1 SV=3;Histone H3.2 OS=Homo sapiens OX=9606 GN=HIST2H3A PE=1 SV=3	1	1	Protocol-1
AQDFKTDLRFQS	27.29	1454.72	0.0031	0.0031	0.0077	46.2	46.2	1	2	P68431;P84243	Histone H3.1 OS=Homo sapiens OX=9606 GN=HIST1H3A PE=1 SV=2;Histone H3.3 OS=Homo sapiens OX=9606 GN=H3F3A PE=1 SV=2	1	1	Protocol-1
AQDFKTDLRFQSA	24.53	1525.75	-0.0033	-0.0033	0.017	47.6	47.6	1	1	P84243	Histone H3.3 OS=Homo sapiens OX=9606 GN=H3F3A PE=1 SV=2	1	1	Protocol-1
AQDFKTDLRFQSS	30.92	1541.75	-0.001	-0.001	0.04	45.3	45.3	1	2	Q16695;Q71DI3	Histone H3.1t OS=Homo sapiens OX=9606 GN=HIST3H3 PE=1 SV=3;Histone H3.2 OS=Homo sapiens OX=9606 GN=HIST2H3A PE=1 SV=3	1	1	Protocol-1
AQDFKTDLRFQSSAV	20.02	1711.85	0.0074	0.0074	0.037	55.6	55.6	1	1	P68431	Histone H3.1 OS=Homo sapiens OX=9606 GN=HIST1H3A PE=1 SV=2	1	1	Protocol-1
AQDHQPTPDSCIIS	32.55	1567.69	-0.0163	0.016	0.0011	32.6	37.391	9	1	P61970	Nuclear transport factor 2 OS=Homo sapiens OX=9606 GN=NUTF2 PE=1 SV=1	6	8	Protocol-2
AQDLNAPSDWDSR	82.15	1473.65	-0.0236	0.0052	4.3e-07	38.956	43.3	20	1	P10451	Osteopontin OS=Homo sapiens OX=9606 GN=SPP1 PE=1 SV=1	5	12	Protocol-1;Protocol-2
AQDLNAPSDWDSRGKD	21.38	1773.79	-0.0375	-0.0375	0.0099	35.9	35.9	1	1	P10451	Osteopontin OS=Homo sapiens OX=9606 GN=SPP1 PE=1 SV=1	1	1	Protocol-2
AQDLNAPSDWDSRGKDSYETS	31.69	2341.01	-0.0366	-0.0284	0.0025	45.7	46.1	2	1	P10451	Osteopontin OS=Homo sapiens OX=9606 GN=SPP1 PE=1 SV=1	1	1	Protocol-2
AQDLNAPSDWDSRGKDSYETSQL	31.65	2582.15	-0.0461	0.0008	0.0014	53.5	59.4	8	1	P10451	Osteopontin OS=Homo sapiens OX=9606 GN=SPP1 PE=1 SV=1	3	5	Protocol-2
AQDLNAPSDWDSRGKDSYETSQLD	28.8	2697.18	-0.0308	-0.0308	0.0021	57	57	1	1	P10451	Osteopontin OS=Homo sapiens OX=9606 GN=SPP1 PE=1 SV=1	1	1	Protocol-2
AQEADDAPSTS	19.02	1090.44	-0.044	-0.044	0.027	1.3	1.3	1	1	P0C7U3	Probable palmitoyltransferase ZDHHC11B OS=Homo sapiens OX=9606 GN=ZDHHC11B PE=3 SV=1	1	1	Protocol-2
AQEGVAITFC	32.12	1094.51	0.0151	0.0369	0.0083	89.5	91.92	3	1	Q99638	Cell cycle checkpoint control protein RAD9A OS=Homo sapiens OX=9606 GN=RAD9A PE=1 SV=1	3	3	Protocol-2
AQEIASLSKEDV	16.81	1288.65	-0.0431	-0.0431	0.047	68	68	1	1	Q15311	RalA-binding protein 1 OS=Homo sapiens OX=9606 GN=RALBP1 PE=1 SV=3	1	1	Protocol-2
AQELPQQLTSPGYPEPYGKGQESSTDIKAPEGF	101.04	3548.69	-0.0024	0.0171	9.5e-10	72.3	72.8	8	1	Q9NZP8	Complement C1r subcomponent-like protein OS=Homo sapiens OX=9606 GN=C1RL PE=1 SV=2	4	6	Protocol-1
AQELPQQLTSPGYPEPYGKGQESSTDIKAPEGFA	28.09	3619.73	-0.0036	-0.0036	0.0033	72.1	72.1	1	1	Q9NZP8	Complement C1r subcomponent-like protein OS=Homo sapiens OX=9606 GN=C1RL PE=1 SV=2	1	1	Protocol-1
AQELPQQLTSPGYPEPYGKGQESSTDIKAPEGFAV	18.17	3718.8	0.0308	0.0308	0.025	79.4	79.4	1	1	Q9NZP8	Complement C1r subcomponent-like protein OS=Homo sapiens OX=9606 GN=C1RL PE=1 SV=2	1	1	Protocol-1
AQELQGLAQAQDNSVLGQRL	19.2	2138.11	-0.0098	-0.0098	0.021	70.3	70.3	1	1	Q8N271	Prominin-2 OS=Homo sapiens OX=9606 GN=PROM2 PE=1 SV=1	1	1	Protocol-1
AQEPVKGPVSTKPGSCPIIL	23.83	2077.12	-0.0238	-0.005	0.0091	53.3	54.1	2	1	P19957	Elafin OS=Homo sapiens OX=9606 GN=PI3 PE=1 SV=3	2	2	Protocol-1
AQEPVKGPVSTKPGSCPIILIR	59.84	2346.31	-0.056	0.0075	4.3e-06	49.7	59.397	16	1	P19957	Elafin OS=Homo sapiens OX=9606 GN=PI3 PE=1 SV=3	4	8	Protocol-1;Protocol-2
AQEPVKGPVSTKPGSCPIILIRC	46.07	2506.34	-0.0086	0.0039	0.00026	52.9	53.5	11	1	P19957	Elafin OS=Homo sapiens OX=9606 GN=PI3 PE=1 SV=3	3	5	Protocol-1
AQEPVKGPVSTKPGSCPIILIRCA	91.34	2577.38	-0.0322	0.1106	3.5e-09	52.8	64.6685	28	1	P19957	Elafin OS=Homo sapiens OX=9606 GN=PI3 PE=1 SV=3	6	13	Protocol-1;Protocol-2
AQEVQQSPHCTTVPV	25.48	1679.79	-0.0135	-0.0075	0.019	35.9	36	2	1	P09564	T-cell antigen CD7 OS=Homo sapiens OX=9606 GN=CD7 PE=1 SV=1	1	2	Protocol-2
AQEVQQSPHCTTVPVGA	34.39	1807.85	-0.009	-0.009	0.0032	35.8	35.8	1	1	P09564	T-cell antigen CD7 OS=Homo sapiens OX=9606 GN=CD7 PE=1 SV=1	1	1	Protocol-2
AQEWNLEIESTFD	18.63	1580.7	-0.0064	-0.0064	0.028	106.282	106.282	1	1	O00462	Beta-mannosidase OS=Homo sapiens OX=9606 GN=MANBA PE=2 SV=3	1	1	Protocol-2
AQFFPHGDAST	33.37	1176.52	0.0087	0.0087	0.013	13.2	13.2	1	1	Q9NZI2	Kv channel-interacting protein 1 OS=Homo sapiens OX=9606 GN=KCNIP1 PE=1 SV=2	1	1	Protocol-1
AQGCICKGASEKCSCCA	39.8	1945.76	-0.0116	-0.0097	0.00019	2.9	8	4	3	P04731;P13640;P80294	Metallothionein-1A OS=Homo sapiens OX=9606 GN=MT1A PE=1 SV=2;Metallothionein-1G OS=Homo sapiens OX=9606 GN=MT1G PE=1 SV=2;Metallothionein-1H OS=Homo sapiens OX=9606 GN=MT1H PE=1 SV=1	3	4	Protocol-1
AQGFTEDT	38.71	867.361	-0.0126	-0.0014	0.0027	17.8	21.9	4	1	P41222	Prostaglandin-H2 D-isomerase OS=Homo sapiens OX=9606 GN=PTGDS PE=1 SV=1	3	3	Protocol-1;Protocol-2
AQGFTEDTI	43.64	980.445	-0.0167	0.0046	0.0049	45	50.173	5	1	P41222	Prostaglandin-H2 D-isomerase OS=Homo sapiens OX=9606 GN=PTGDS PE=1 SV=1	4	4	Protocol-1;Protocol-2
AQGFTEDTIVFLPQTDK	30.01	1908.95	-0.0077	0.0134	0.0081	78.5	81.0875	2	1	P41222	Prostaglandin-H2 D-isomerase OS=Homo sapiens OX=9606 GN=PTGDS PE=1 SV=1	2	2	Protocol-2
AQGFTEDTIVFLPQTDKCMTEQ	46.97	2558.17	-0.0145	0.0049	0.00028	80.7	80.9	4	1	P41222	Prostaglandin-H2 D-isomerase OS=Homo sapiens OX=9606 GN=PTGDS PE=1 SV=1	1	2	Protocol-1
AQGLIKH	18.44	765.45	0.0324	0.0357	0.019	111.6	114.6	3	1	Q9BQP9	BPI fold-containing family A member 3 OS=Homo sapiens OX=9606 GN=BPIFA3 PE=2 SV=3	3	3	Protocol-2
AQGLLACGVAQGALRS	54.51	1570.83	-0.0093	-0.0008	0.00015	54.3	55.7	5	1	O75594	Peptidoglycan recognition protein 1 OS=Homo sapiens OX=9606 GN=PGLYRP1 PE=1 SV=1	3	4	Protocol-1
AQGLLACGVAQGALRSNY	14.68	1847.93	0.0018	0.0018	0.042	63.7	63.7	1	1	O75594	Peptidoglycan recognition protein 1 OS=Homo sapiens OX=9606 GN=PGLYRP1 PE=1 SV=1	1	1	Protocol-1
AQGLRPESPPPAGPLLNGAPAGESPQPKAAPEAS	18.9	3258.66	0.0165	0.0181	0.017	55.2	55.2	2	1	Q96TA1	Niban-like protein 1 OS=Homo sapiens OX=9606 GN=FAM129B PE=1 SV=3	1	2	Protocol-1
AQGPGGGGAGAPGLAAAIAGAKLR	45.39	1988.09	-0.0019	0.003	0.0007	61.6	61.6	2	1	P50552	Vasodilator-stimulated phosphoprotein OS=Homo sapiens OX=9606 GN=VASP PE=1 SV=3	1	2	Protocol-1
AQGPGGRGGGGGGGAGVPPE	22.58	1590.75	0.0733	0.0733	0.036	56.6	56.6	1	1	Q9H3T3	Semaphorin-6B OS=Homo sapiens OX=9606 GN=SEMA6B PE=1 SV=4	1	1	Protocol-1
AQGSPFS	19.97	692.313	0.0052	0.0052	0.032	50.7	50.7	1	1	Q5T089	MORN repeat-containing protein 1 OS=Homo sapiens OX=9606 GN=MORN1 PE=2 SV=2	1	1	Protocol-1
AQGTKYPEHGNPAI	15.95	1481.73	-0.0435	-0.0435	0.036	30.7	30.7	1	1	Q05925	Homeobox protein engrailed-1 OS=Homo sapiens OX=9606 GN=EN1 PE=3 SV=3	1	1	Protocol-2
AQGVGIPEDSIFTMADRGECVPGEQEPEPILIPR	38.9	3706.8	0.0097	0.0097	0.00026	89.2	89.2	1	1	P02760	Protein AMBP OS=Homo sapiens OX=9606 GN=AMBP PE=1 SV=1	1	1	Protocol-1
AQGVVEAGGSFGAY	22.65	1311.61	-0.0287	-0.0287	0.027	26.3	26.3	1	1	P07199	Major centromere autoantigen B OS=Homo sapiens OX=9606 GN=CENPB PE=1 SV=2	1	1	Protocol-1
AQHLNNDRNPL	39.61	1290.64	-0.0089	-0.0081	0.0059	51.8	51.9	2	1	P04279	Semenogelin-1 OS=Homo sapiens OX=9606 GN=SEMG1 PE=1 SV=2	1	1	Protocol-1
AQHRANAKSAKTYAYL	43.33	1791.94	-0.001	-0.001	0.002	7.9	7.9	1	1	P19835	Bile salt-activated lipase OS=Homo sapiens OX=9606 GN=CEL PE=1 SV=3	1	1	Protocol-1
AQIAAENEEDEHSVNYKPPA	24.91	2211.01	-0.0011	-0.0011	0.0064	33.9	33.9	1	1	P52565	Rho GDP-dissociation inhibitor 1 OS=Homo sapiens OX=9606 GN=ARHGDIA PE=1 SV=3	1	1	Protocol-2
AQIEAQNRL	17.47	1041.56	0.0324	0.0324	0.023	117.1	117.1	1	1	P59780	AP-3 complex subunit sigma-2 OS=Homo sapiens OX=9606 GN=AP3S2 PE=2 SV=1	1	1	Protocol-2
AQINQGESITHALK	41.71	1508.79	-0.0138	-0.0028	0.00092	29.5	29.6	3	1	Q01518	Adenylyl cyclase-associated protein 1 OS=Homo sapiens OX=9606 GN=CAP1 PE=1 SV=5	2	3	Protocol-1
AQIQAGTHTQTPTQTVEQDSSHQ	32.4	2492.15	-0.0065	-0.0065	0.00092	21.9	21.9	1	1	Q9UBG3	Cornulin OS=Homo sapiens OX=9606 GN=CRNN PE=1 SV=1	1	1	Protocol-1
AQISLPRIICDNTGITT	25.58	1871.98	-0.0192	0.0078	0.004	79.5	79.77	2	1	P05164	Myeloperoxidase OS=Homo sapiens OX=9606 GN=MPO PE=1 SV=1	2	2	Protocol-2
AQKGPTL	27.26	713.407	-0.0305	-0.0305	0.041	26.7	26.7	1	1	O75110	Probable phospholipid-transporting ATPase IIA OS=Homo sapiens OX=9606 GN=ATP9A PE=1 SV=3	1	1	Protocol-1
AQKGRKQGGSQSSYVLQTEEL	53.91	2293.17	-0.0135	-0.0067	0.0011	27.8	27.8	2	1	P04279	Semenogelin-1 OS=Homo sapiens OX=9606 GN=SEMG1 PE=1 SV=2	1	1	Protocol-1
AQKSKAEAESLYQSK	22.43	1666.85	-0.0068	-0.0068	0.021	7.2	7.2	1	1	P04264	Keratin, type II cytoskeletal 1 OS=Homo sapiens OX=9606 GN=KRT1 PE=1 SV=6	1	1	Protocol-1
AQLDEELGGTPVQS	39.92	1442.69	0.0005	0.0062	0.0094	53.6	54	4	1	P06396	Gelsolin OS=Homo sapiens OX=9606 GN=GSN PE=1 SV=1	3	4	Protocol-2
AQLDEELGGTPVQSR	92.51	1598.79	-0.0253	0.0031	4.4e-07	41.5	47.489	18	1	P06396	Gelsolin OS=Homo sapiens OX=9606 GN=GSN PE=1 SV=1	5	9	Protocol-1;Protocol-2
AQLDEELGGTPVQSRVVQ	69.61	1924.99	-0.0114	0.0194	3.1e-05	55	57.065	12	1	P06396	Gelsolin OS=Homo sapiens OX=9606 GN=GSN PE=1 SV=1	6	10	Protocol-2
AQLDEELGGTPVQSRVVQGKEPA	21.21	2407.23	-0.0221	-0.0221	0.016	56.3	56.3	1	1	P06396	Gelsolin OS=Homo sapiens OX=9606 GN=GSN PE=1 SV=1	1	1	Protocol-2
AQLDEELGGTPVQSRVVQGKEPAHL	177.62	2657.38	-0.0529	0.0317	3e-16	51	61.4725	257	1	P06396	Gelsolin OS=Homo sapiens OX=9606 GN=GSN PE=1 SV=1	15	57	Protocol-1;Protocol-2
AQLDEELGGTPVQSRVVQGKEPAHLMS	30.81	2875.45	0.004	0.0049	0.0033	54.9	56.1	2	1	P06396	Gelsolin OS=Homo sapiens OX=9606 GN=GSN PE=1 SV=1	2	2	Protocol-1
AQLEKELQNGSLFE	27.54	1604.8	-0.0151	-0.0151	0.03	11.9	11.9	1	1	P18054	Arachidonate 12-lipoxygenase, 12S-type OS=Homo sapiens OX=9606 GN=ALOX12 PE=1 SV=4	1	1	Protocol-1
AQLGGPEAAKSDETAA	34.67	1514.72	-0.0047	-0.0036	0.0047	19.6	19.7	2	1	P04792	Heat shock protein beta-1 OS=Homo sapiens OX=9606 GN=HSPB1 PE=1 SV=2	1	2	Protocol-1
AQLGGPEAAKSDETAAK	53.96	1642.82	-0.0143	-0.0075	6.8e-05	11.9	12.1	8	1	P04792	Heat shock protein beta-1 OS=Homo sapiens OX=9606 GN=HSPB1 PE=1 SV=2	1	2	Protocol-1
AQLKAHI	41.75	779.465	-0.0013	-0.0013	0.037	6.4	6.4	1	1	Q96M95	Coiled-coil domain-containing protein 42 OS=Homo sapiens OX=9606 GN=CCDC42 PE=1 SV=2	1	1	Protocol-1
AQLKLSPHL	16.11	1005.6	0.0258	0.0258	0.031	62.5	62.5	1	1	Q96M86	Dynein heavy chain domain-containing protein 1 OS=Homo sapiens OX=9606 GN=DNHD1 PE=2 SV=2	1	1	Protocol-1
AQLPHTGVFGQS	53.63	1240.62	-0.0237	0.0065	0.00012	40.1	46.5665	16	1	P34810	Macrosialin OS=Homo sapiens OX=9606 GN=CD68 PE=1 SV=2	7	13	Protocol-1;Protocol-2
AQLQAELR	52.59	927.514	-0.0099	-0.0099	0.014	22.8	22.8	1	1	P07307	Asialoglycoprotein receptor 2 OS=Homo sapiens OX=9606 GN=ASGR2 PE=1 SV=2	1	1	Protocol-1
AQLRPEDLAGL	49.84	1181.64	-0.0292	-0.0041	0.0025	58.4	65	5	1	Q6EMK4	Vasorin OS=Homo sapiens OX=9606 GN=VASN PE=1 SV=1	4	5	Protocol-1;Protocol-2
AQLRPEDLAGLAALQELDV	61.17	2021.08	-0.0199	-0.0006	2.4e-05	95.481	96.3	4	1	Q6EMK4	Vasorin OS=Homo sapiens OX=9606 GN=VASN PE=1 SV=1	2	4	Protocol-2
AQLVIKGARDS	50.08	1156.66	-0.0083	-0.0083	0.016	17.4	17.4	1	1	Q8WVN6	Secreted and transmembrane protein 1 OS=Homo sapiens OX=9606 GN=SECTM1 PE=1 SV=2	1	1	Protocol-1
AQPLVVPWEAS	49.79	1195.62	-0.0191	0.0006	0.00018	78.7	79.5	14	1	P25311	Zinc-alpha-2-glycoprotein OS=Homo sapiens OX=9606 GN=AZGP1 PE=1 SV=2	7	10	Protocol-1;Protocol-2
AQPPAPQSPPAPQSPPAGT	18.27	1794.89	-0.0034	-0.0034	0.025	39.3	39.3	1	1	Q14767	Latent-transforming growth factor beta-binding protein 2 OS=Homo sapiens OX=9606 GN=LTBP2 PE=1 SV=3	1	1	Protocol-1
AQPPDGDHS	19.33	922.378	-0.0458	-0.0458	0.015	111.285	111.285	1	1	Q9Y5Y5	Peroxisomal membrane protein PEX16 OS=Homo sapiens OX=9606 GN=PEX16 PE=1 SV=2	1	1	Protocol-2
AQPQFVHPEHRSF	15.94	1578.77	-0.0213	-0.0213	0.037	22.4	22.4	1	1	O94985	Calsyntenin-1 OS=Homo sapiens OX=9606 GN=CLSTN1 PE=1 SV=1	1	1	Protocol-1
AQPQPTKQSPLEPPM	22.42	1647.83	0.0757	0.0757	0.032	78	78	1	1	Q8IZY2	ATP-binding cassette sub-family A member 7 OS=Homo sapiens OX=9606 GN=ABCA7 PE=1 SV=3	1	1	Protocol-1
AQPVQVAEGSEPDGFWEALGGKA	20.65	2342.12	0.0181	0.0181	0.012	81.3	81.3	1	1	P06396	Gelsolin OS=Homo sapiens OX=9606 GN=GSN PE=1 SV=1	1	1	Protocol-1
AQPVQVAEGSEPDGFWEALGGKAAY	36.21	2576.22	-0.0021	-0.0008	0.006	84.7	84.8	2	1	P06396	Gelsolin OS=Homo sapiens OX=9606 GN=GSN PE=1 SV=1	1	2	Protocol-1
AQPVQVAEGSEPDGFWEALGGKAAYR	28.12	2732.32	-0.0134	-0.0125	0.0054	76.5	76.7	2	1	P06396	Gelsolin OS=Homo sapiens OX=9606 GN=GSN PE=1 SV=1	1	2	Protocol-1
AQQPAESRVSGISM	45.42	1459.71	-0.0033	0.0021	0.0011	33.8	35.9	4	1	P98160	Basement membrane-specific heparan sulfate proteoglycan core protein OS=Homo sapiens OX=9606 GN=HSPG2 PE=1 SV=4	3	4	Protocol-1
AQQTCEECSTLFGEYYCDIC	17.49	2532.95	-0.0822	-0.0822	0.023	67	67	1	1	Q96PM5	RING finger and CHY zinc finger domain-containing protein 1 OS=Homo sapiens OX=9606 GN=RCHY1 PE=1 SV=1	1	1	Protocol-2
AQQWSLQRLAGRHP	17.9	1646.88	0.0686	0.0686	0.049	61.6	61.6	1	1	P0DN77	Medium-wave-sensitive opsin 2 OS=Homo sapiens OX=9606 GN=OPN1MW2 PE=3 SV=1	1	1	Protocol-1
AQREHGVLGGKL	42.92	1263.7	-0.0154	-0.0154	0.00083	9.5	9.5	1	1	O95865	N(G),N(G)-dimethylarginine dimethylaminohydrolase 2 OS=Homo sapiens OX=9606 GN=DDAH2 PE=1 SV=1	1	1	Protocol-1
AQRITKQICCCS	32.35	1523.7	-0.0006	-0.0006	0.0011	9.9	9.9	1	1	Q14767	Latent-transforming growth factor beta-binding protein 2 OS=Homo sapiens OX=9606 GN=LTBP2 PE=1 SV=3	1	1	Protocol-1
AQRQVVAGLN	60.42	1054.59	-0.0309	-0.0017	0.0019	17.6	23.1	9	1	P01042	Kininogen-1 OS=Homo sapiens OX=9606 GN=KNG1 PE=1 SV=2	6	9	Protocol-1;Protocol-2
AQRQVVAGLNF	32.86	1201.66	-0.0295	-0.0295	0.0089	58.155	58.155	1	1	P01042	Kininogen-1 OS=Homo sapiens OX=9606 GN=KNG1 PE=1 SV=2	1	1	Protocol-2
AQRSGPRAPS	32.84	1025.54	-0.0478	-0.0478	0.0096	70.6	70.6	1	1	Q96FF9	Sororin OS=Homo sapiens OX=9606 GN=CDCA5 PE=1 SV=1	1	1	Protocol-2
AQRSKAEAEALYQTKV	50.71	1791.95	-0.0048	-0.0048	0.00068	26.2	26.2	1	1	P19013	Keratin, type II cytoskeletal 4 OS=Homo sapiens OX=9606 GN=KRT4 PE=1 SV=4	1	1	Protocol-1
AQRSKAEAEALYQTKVQQLQI	26.06	2402.29	-0.005	-0.005	0.0068	60	60	1	1	P19013	Keratin, type II cytoskeletal 4 OS=Homo sapiens OX=9606 GN=KRT4 PE=1 SV=4	1	1	Protocol-1
AQRVDSLVGAGPASRL	43.48	1595.87	-0.0446	-0.0229	0.005	43.2	45.4	8	1	Q9HCU0	Endosialin OS=Homo sapiens OX=9606 GN=CD248 PE=1 SV=1	6	8	Protocol-1
AQSPLFPP	30.2	855.449	-0.0299	-0.0299	0.033	64.2	64.2	1	1	Q7Z7M1	Adhesion G-protein coupled receptor D2 OS=Homo sapiens OX=9606 GN=ADGRD2 PE=2 SV=1	1	1	Protocol-2
AQSYFDFSK	19.47	1091.49	-0.0238	-0.0238	0.031	73.2	73.2	1	1	Q96LK8	Spermatogenesis-associated protein 32 OS=Homo sapiens OX=9606 GN=SPATA32 PE=1 SV=3	1	1	Protocol-2
AQSYGGYKEPAAPVSIQR	37.06	1920.97	-0.0248	-0.0248	0.00033	40.3	40.3	1	1	Q14847	LIM and SH3 domain protein 1 OS=Homo sapiens OX=9606 GN=LASP1 PE=1 SV=2	1	1	Protocol-1
AQTETCTVAPR	51.56	1232.58	-0.0007	0	0.00056	10.9	11	2	1	P04155	Trefoil factor 1 OS=Homo sapiens OX=9606 GN=TFF1 PE=1 SV=1	1	2	Protocol-1
AQTGASTESGRQEWSSTHPR	18.49	2171.99	-0.0052	-0.0052	0.038	10.4	10.4	1	1	Q9UBG3	Cornulin OS=Homo sapiens OX=9606 GN=CRNN PE=1 SV=1	1	1	Protocol-1
AQTGIIRTAL	37.83	1042.61	-0.0111	-0.0111	0.05	40.9	40.9	1	1	P55287	Cadherin-11 OS=Homo sapiens OX=9606 GN=CDH11 PE=1 SV=2	1	1	Protocol-1
AQTSGLPSSVR	33.36	1101.58	-0.0058	-0.0058	0.032	18.6	18.6	1	1	A0A024RBG1	Diphosphoinositol polyphosphate phosphohydrolase NUDT4B OS=Homo sapiens OX=9606 GN=NUDT4B PE=3 SV=1	1	1	Protocol-1
AQVGAKGDTANEIGQVLH	19.95	1806.92	-0.0171	-0.0131	0.02	39.3	40.1	2	1	P36952	Serpin B5 OS=Homo sapiens OX=9606 GN=SERPINB5 PE=1 SV=2	2	2	Protocol-1
AQVKAPLVLKD	45.52	1180.72	-0.0264	0.0048	0.00071	31.4	38.4	26	1	Q99497	Protein/nucleic acid deglycase DJ-1 OS=Homo sapiens OX=9606 GN=PARK7 PE=1 SV=2	10	23	Protocol-1;Protocol-2
AQVKGLSTQGGNVG	58.37	1314.69	-0.0058	0.0038	0.00012	18.4	20.4	13	1	P07306	Asialoglycoprotein receptor 1 OS=Homo sapiens OX=9606 GN=ASGR1 PE=1 SV=2	7	12	Protocol-1;Protocol-2
AQVKGLSTQGGNVGRKM	27.01	1729.93	0.0034	0.0034	0.027	13.6	13.6	1	1	P07306	Asialoglycoprotein receptor 1 OS=Homo sapiens OX=9606 GN=ASGR1 PE=1 SV=2	1	1	Protocol-1
AQVKPLGPQLADPEVFLPQGELLDSP	44.89	2757.46	-0.0289	0.0055	0.0005	94.3	94.5	6	1	Q15517	Corneodesmosin OS=Homo sapiens OX=9606 GN=CDSN PE=1 SV=3	3	5	Protocol-1;Protocol-2
AQVSVQPN	25.16	841.429	-0.0027	-0.0027	0.042	14.9	14.9	1	1	P41222	Prostaglandin-H2 D-isomerase OS=Homo sapiens OX=9606 GN=PTGDS PE=1 SV=1	1	1	Protocol-2
AQVSVQPNF	55.37	988.498	-0.0207	0.0282	0.00053	47.1	48.234	6	1	P41222	Prostaglandin-H2 D-isomerase OS=Homo sapiens OX=9606 GN=PTGDS PE=1 SV=1	2	4	Protocol-1;Protocol-2
AQVSVQPNFQQDK	69.05	1487.74	0.0095	0.0154	2.4e-05	31.8	31.9	4	1	P41222	Prostaglandin-H2 D-isomerase OS=Homo sapiens OX=9606 GN=PTGDS PE=1 SV=1	1	2	Protocol-2
AQVSVQPNFQQDKF	87.93	1634.81	-0.0136	0.019	2.1e-07	50.9	58.047	64	1	P41222	Prostaglandin-H2 D-isomerase OS=Homo sapiens OX=9606 GN=PTGDS PE=1 SV=1	15	34	Protocol-1;Protocol-2
AQVSVQPNFQQDKFL	57.95	1747.89	-0.0118	0.0159	5.2e-05	65.8	69.77	31	1	P41222	Prostaglandin-H2 D-isomerase OS=Homo sapiens OX=9606 GN=PTGDS PE=1 SV=1	11	24	Protocol-1;Protocol-2
AQVSVQPNFQQDKFLG	78.35	1804.91	-0.0275	0.0201	3.1e-06	62.1	69.4	85	1	P41222	Prostaglandin-H2 D-isomerase OS=Homo sapiens OX=9606 GN=PTGDS PE=1 SV=1	14	45	Protocol-1;Protocol-2
AQVSVQPNFQQDKFLGR	63.67	1961.01	-0.0597	-0.0063	1.1e-06	51.9	59.6095	34	1	P41222	Prostaglandin-H2 D-isomerase OS=Homo sapiens OX=9606 GN=PTGDS PE=1 SV=1	14	26	Protocol-1;Protocol-2
AQVSVQPNFQQDKFLGRW	145.23	2147.09	-0.0665	0.0981	3.2e-13	69.2	76.386	174	1	P41222	Prostaglandin-H2 D-isomerase OS=Homo sapiens OX=9606 GN=PTGDS PE=1 SV=1	17	49	Protocol-1;Protocol-2
AQVSVQPNFQQDKFLGRWF	111.22	2294.16	-0.0332	0.0914	3.9e-10	81.3	84.9	26	1	P41222	Prostaglandin-H2 D-isomerase OS=Homo sapiens OX=9606 GN=PTGDS PE=1 SV=1	5	9	Protocol-1
AQVSVQPNFQQDKFLGRWFS	101.28	2381.19	-0.0288	-0.0234	4e-09	80.6	80.6	4	1	P41222	Prostaglandin-H2 D-isomerase OS=Homo sapiens OX=9606 GN=PTGDS PE=1 SV=1	1	2	Protocol-1
AQVSVQPNFQQDKFLGRWFSA	91.12	2452.23	-0.0231	-0.0126	4e-07	81.4	83.8	7	1	P41222	Prostaglandin-H2 D-isomerase OS=Homo sapiens OX=9606 GN=PTGDS PE=1 SV=1	3	4	Protocol-1
AQVSVQPNFQQDKFLGRWFSAGL	49.03	2622.33	-0.029	-0.0194	0.0005	87.5	89.9315	4	1	P41222	Prostaglandin-H2 D-isomerase OS=Homo sapiens OX=9606 GN=PTGDS PE=1 SV=1	2	4	Protocol-1;Protocol-2
AQVWLNISAEIRSF	27.8	1632.86	-0.041	-0.041	0.028	32	32	1	1	Q9BZC7	ATP-binding cassette sub-family A member 2 OS=Homo sapiens OX=9606 GN=ABCA2 PE=1 SV=3	1	1	Protocol-2
AQYDCLGCVHPI	54.49	1431.63	-0.0053	0.0051	4.7e-05	51.8	57.6	23	1	P01042	Kininogen-1 OS=Homo sapiens OX=9606 GN=KNG1 PE=1 SV=2	7	15	Protocol-1;Protocol-2
AQYDCLGCVHPIS	64.87	1518.66	-0.0092	0.0063	8.6e-06	48.2	50.1	25	1	P01042	Kininogen-1 OS=Homo sapiens OX=9606 GN=KNG1 PE=1 SV=2	11	20	Protocol-1
AQYDCLGCVHPIST	66.92	1619.71	-0.0088	0.0052	7.2e-06	50.6	52.3	24	1	P01042	Kininogen-1 OS=Homo sapiens OX=9606 GN=KNG1 PE=1 SV=2	8	16	Protocol-1
AQYDCLGCVHPISTQS	36.2	1834.8	-0.0087	-0.0078	0.00052	48.7	49	2	1	P01042	Kininogen-1 OS=Homo sapiens OX=9606 GN=KNG1 PE=1 SV=2	2	2	Protocol-1
AQYDCLGCVHPISTQSPDLE	96.72	2289	-0.0203	0.0174	7.9e-09	65.9	70.4	8	1	P01042	Kininogen-1 OS=Homo sapiens OX=9606 GN=KNG1 PE=1 SV=2	5	6	Protocol-2
AQYDCLGCVHPISTQSPDLEPI	27.64	2499.14	-0.0019	-0.0019	0.0048	77.1	77.1	1	1	P01042	Kininogen-1 OS=Homo sapiens OX=9606 GN=KNG1 PE=1 SV=2	1	1	Protocol-1
AQYDCLGCVHPISTQSPDLEPIL	25.51	2612.23	0.0042	0.0042	0.042	84.6	84.6	1	1	P01042	Kininogen-1 OS=Homo sapiens OX=9606 GN=KNG1 PE=1 SV=2	1	1	Protocol-1
AQYDCLGCVHPISTQSPDLEPILR	58.23	2768.33	-0.041	0.0242	3.9e-06	75.7	79.4	23	1	P01042	Kininogen-1 OS=Homo sapiens OX=9606 GN=KNG1 PE=1 SV=2	7	15	Protocol-1;Protocol-2
AQYDCLGCVHPISTQSPDLEPILRHGIQY	59.5	3366.61	0.0029	0.0147	2.6e-06	78.6	79.1	6	1	P01042	Kininogen-1 OS=Homo sapiens OX=9606 GN=KNG1 PE=1 SV=2	3	6	Protocol-1
AQYDGKGVGLGP	34.71	1160.58	-0.0134	-0.0134	0.016	30.3	30.3	1	1	P08123	Collagen alpha-2(I) chain OS=Homo sapiens OX=9606 GN=COL1A2 PE=1 SV=7	1	1	Protocol-1
AQYDGKGVGLGPGPMG	54.1	1502.72	-0.0159	0.0023	0.0011	43.7	44.2	3	1	P08123	Collagen alpha-2(I) chain OS=Homo sapiens OX=9606 GN=COL1A2 PE=1 SV=7	2	3	Protocol-1
AQYEDIAQKSK	52.28	1279.64	-0.0247	-0.0247	0.00025	12.15	12.15	1	1	P04264	Keratin type II cytoskeletal 1 OS=Homo sapiens OX=9606 GN=KRT1 PE=1 SV=6	1	1	Protocol-2
AQYLQQCPFEDHVK	24.04	1761.81	-0.0147	-0.0147	0.011	40.3	40.3	1	1	P02768	Serum albumin OS=Homo sapiens OX=9606 GN=ALB PE=1 SV=2	1	1	Protocol-2
AQYLQQCPFEDHVKL	90.06	1874.9	-0.0515	0.086	5.2e-08	56.8	61.54	133	1	P02768	Serum albumin OS=Homo sapiens OX=9606 GN=ALB PE=1 SV=2	14	38	Protocol-1;Protocol-2
AQYLQQCPFEDHVKLV	38.17	1973.97	-0.0179	-0.0124	0.0054	62.6	66.3	4	1	P02768	Serum albumin OS=Homo sapiens OX=9606 GN=ALB PE=1 SV=2	2	4	Protocol-1;Protocol-2
AQYLQQCPFEDHVKLVN	59.43	2088.01	-0.0374	0.006	2.2e-05	57	65.1305	56	1	P02768	Serum albumin OS=Homo sapiens OX=9606 GN=ALB PE=1 SV=2	12	28	Protocol-1;Protocol-2
AQYLQQCPFEDHVKLVNE	122.12	2217.05	-0.0491	0.1062	1.4e-10	58.4	66.6	348	1	P02768	Serum albumin OS=Homo sapiens OX=9606 GN=ALB PE=1 SV=2	14	49	Protocol-1;Protocol-2
AQYLQQCPFEDHVKLVNEV	20.6	2316.12	-0.0171	-0.0147	0.014	68.9	69	2	1	P02768	Serum albumin OS=Homo sapiens OX=9606 GN=ALB PE=1 SV=2	1	2	Protocol-1
AQYLQQCPFEDHVKLVNEVT	24.32	2417.17	-0.0233	-0.0159	0.0061	67.2	69.2	2	1	P02768	Serum albumin OS=Homo sapiens OX=9606 GN=ALB PE=1 SV=2	2	2	Protocol-1
AQYLQQCPFEDHVKLVNEVTE	103.45	2546.21	-0.1256	0.1258	1.2e-09	66.6	80.8	352	1	P02768	Serum albumin OS=Homo sapiens OX=9606 GN=ALB PE=1 SV=2	14	50	Protocol-1;Protocol-2
AQYLQQCPFEDHVKLVNEVTEF	92.96	2693.28	-0.0379	0.0255	6e-09	79.1	84.2	103	1	P02768	Serum albumin OS=Homo sapiens OX=9606 GN=ALB PE=1 SV=2	15	44	Protocol-1;Protocol-2
AQYQKDAPDHQELNL	22.34	1768.84	0.0148	0.0148	0.029	32.8	32.8	1	1	P01024	Complement C3 OS=Homo sapiens OX=9606 GN=C3 PE=1 SV=2	1	1	Protocol-2
ARADLAAQYTTV	38	1278.66	-0.0021	-0.0021	0.0081	44.8	44.8	1	1	P51688	N-sulphoglucosamine sulphohydrolase OS=Homo sapiens OX=9606 GN=SGSH PE=1 SV=1	1	1	Protocol-1
ARALASLRA	13.59	927.561	0.0188	0.0188	0.053	60	60	1	1	Q4KMQ1	Taperin OS=Homo sapiens OX=9606 GN=TPRN PE=1 SV=2	1	1	Protocol-1
ARALDKKLLSL	41.5	1226.77	-0.0188	-0.0188	0.027	35.4	35.4	1	1	Q16769	Glutaminyl-peptide cyclotransferase OS=Homo sapiens OX=9606 GN=QPCT PE=1 SV=1	1	1	Protocol-1
ARAQLLGPR	29.99	980.588	-0.0287	-0.0287	0.032	2.8	2.8	1	1	Q9H611	ATP-dependent DNA helicase PIF1 OS=Homo sapiens OX=9606 GN=PIF1 PE=1 SV=2	1	1	Protocol-1
ARAQPPAPQSPPAPQSPPAG	47.8	1920.98	-0.0241	0.001	0.00032	30.3	32.5	21	1	Q14767	Latent-transforming growth factor beta-binding protein 2 OS=Homo sapiens OX=9606 GN=LTBP2 PE=1 SV=3	10	16	Protocol-1
ARAQPPAPQSPPAPQSPPAGT	50.05	2022.03	-0.0271	0.0203	0.00022	32.2	34	17	1	Q14767	Latent-transforming growth factor beta-binding protein 2 OS=Homo sapiens OX=9606 GN=LTBP2 PE=1 SV=3	8	13	Protocol-1;Protocol-2
ARAQPPAPQSPPAPQSPPAGTL	29.48	2135.11	-0.0303	-0.0045	0.0038	45	46.9	5	1	Q14767	Latent-transforming growth factor beta-binding protein 2 OS=Homo sapiens OX=9606 GN=LTBP2 PE=1 SV=3	4	5	Protocol-1
ARAQPPAPQSPPAPQSPPAGTLS	18.68	2222.14	-0.015	-0.015	0.051	42.2	42.2	1	1	Q14767	Latent-transforming growth factor beta-binding protein 2 OS=Homo sapiens OX=9606 GN=LTBP2 PE=1 SV=3	1	1	Protocol-1
ARAQPPAPQSPPAPQSPPAGTLSG	69.85	2279.17	-0.0443	0.0143	5.6e-07	41.9	48.2	64	1	Q14767	Latent-transforming growth factor beta-binding protein 2 OS=Homo sapiens OX=9606 GN=LTBP2 PE=1 SV=3	13	34	Protocol-1;Protocol-2
ARAQPPAPQSPPAPQSPPAGTLSGL	57.7	2392.25	-0.035	0.0011	9.5e-06	58.4	61.4245	12	1	Q14767	Latent-transforming growth factor beta-binding protein 2 OS=Homo sapiens OX=9606 GN=LTBP2 PE=1 SV=3	5	7	Protocol-1;Protocol-2
ARAQPPAPQSPPAPQSPPAGTLSGLSQTHPSQQ	14.4	3285.65	-0.0042	-0.0042	0.045	49.1	49.1	1	1	Q14767	Latent-transforming growth factor beta-binding protein 2 OS=Homo sapiens OX=9606 GN=LTBP2 PE=1 SV=3	1	1	Protocol-1
ARAYGVPV	15.62	831.46	0.0287	0.0287	0.034	85.3	85.3	1	1	Q15131	Cyclin-dependent kinase 10 OS=Homo sapiens OX=9606 GN=CDK10 PE=1 SV=1	1	1	Protocol-2
ARCQGDCAGALSWART	31.72	1778.79	-0.0233	-0.0233	0.019	32.4	32.4	1	1	Q8N271	Prominin-2 OS=Homo sapiens OX=9606 GN=PROM2 PE=1 SV=1	1	1	Protocol-1
ARCSAGAHTLL	22.47	1155.58	-0.0219	-0.0219	0.037	14	14	1	1	P59046	NACHT, LRR and PYD domains-containing protein 12 OS=Homo sapiens OX=9606 GN=NLRP12 PE=1 SV=2	1	1	Protocol-1
ARDNYLHALQAARDSGD	37.21	1871.89	-0.0012	0.039	0.0038	6.8	18.5	13	1	A2A3L6	Tetratricopeptide repeat protein 24 OS=Homo sapiens OX=9606 GN=TTC24 PE=4 SV=1	10	13	Protocol-1;Protocol-2
AREGAGGGEQLVDQLIRDLNEMNDVP	21.92	2795.35	-0.0219	-0.0219	0.035	53.3	53.3	1	1	Q8N3Y1	F-box/WD repeat-containing protein 8 OS=Homo sapiens OX=9606 GN=FBXW8 PE=1 SV=2	1	1	Protocol-1
AREGAKVIATDINESKL	57.05	1813.99	-0.0171	-0.0171	5.9e-05	32.8	32.8	1	1	Q9BUT1	3-hydroxybutyrate dehydrogenase type 2 OS=Homo sapiens OX=9606 GN=BDH2 PE=1 SV=2	1	1	Protocol-1
ARELPAAVAPAGPASL	66.85	1489.83	-0.0157	0.0185	2.4e-05	56.3	63.143	24	1	O95336	6-phosphogluconolactonase OS=Homo sapiens OX=9606 GN=PGLS PE=1 SV=2	8	18	Protocol-1;Protocol-2
AREQWPQCPTIKE	30.07	1641.79	-0.0256	-0.0232	0.02	33.7	36	2	1	P07858	Cathepsin B OS=Homo sapiens OX=9606 GN=CTSB PE=1 SV=3	2	2	Protocol-1
ARGAGAGVVVKDAAAPSQPL	25.8	1834.01	-0.0034	-0.0034	0.016	42.3	42.3	1	1	Q9HBB8	Cadherin-related family member 5 OS=Homo sapiens OX=9606 GN=CDHR5 PE=1 SV=3	1	1	Protocol-1
ARGDPLG	17.27	684.356	-0.0253	-0.0253	0.024	110.776	110.776	1	1	Q9UBN7	Histone deacetylase 6 OS=Homo sapiens OX=9606 GN=HDAC6 PE=1 SV=2	1	1	Protocol-2
ARGELFWDDGESL	32.11	1493.68	0.0021	0.0031	0.0037	75.5	75.5	2	1	P10253	Lysosomal alpha-glucosidase OS=Homo sapiens OX=9606 GN=GAA PE=1 SV=4	1	2	Protocol-2
ARGELFWDDGESLEVLERGAYTQVIF	16.81	2999.47	-0.0382	-0.0382	0.026	96.8	96.8	1	1	P10253	Lysosomal alpha-glucosidase OS=Homo sapiens OX=9606 GN=GAA PE=1 SV=4	1	1	Protocol-1
ARGFSPKDVL	36.81	1088.6	-0.014	-0.014	0.036	34.3	34.3	1	3	P01876;P01877;P0DOX2	Immunoglobulin heavy constant alpha 1 OS=Homo sapiens OX=9606 GN=IGHA1 PE=1 SV=2;Immunoglobulin heavy constant alpha 2 OS=Homo sapiens OX=9606 GN=IGHA2 PE=1 SV=4;Immunoglobulin alpha-2 heavy chain OS=Homo sapiens OX=9606 PE=1 SV=2	1	1	Protocol-1
ARGNDGARGSDGQPG	28.18	1413.63	-0.0462	-0.0462	0.034	18.1	18.1	1	1	P02461	Collagen alpha-1(III) chain OS=Homo sapiens OX=9606 GN=COL3A1 PE=1 SV=4	1	1	Protocol-1
ARGNDGARGSDGQPGPPGPPGTAG	20.15	2144.99	0.0097	0.0097	0.026	30	30	1	1	P02461	Collagen alpha-1(III) chain OS=Homo sapiens OX=9606 GN=COL3A1 PE=1 SV=4	1	1	Protocol-1
ARGNDGATGAAGPP	15.94	1210.57	-0.0043	-0.0043	0.032	38.7	38.7	1	1	P02452	Collagen alpha-1(I) chain OS=Homo sapiens OX=9606 GN=COL1A1 PE=1 SV=5	1	1	Protocol-1
ARGNDGATGAAGPPGPTGP	26.45	1619.77	-0.0575	-0.0462	0.0069	43.2	45.8	5	1	P02452	Collagen alpha-1(I) chain OS=Homo sapiens OX=9606 GN=COL1A1 PE=1 SV=5	4	5	Protocol-1
ARGNDGATGAAGPPGPTGPAGP	25.51	1844.88	-0.0115	-0.0115	0.012	38.1	38.1	1	1	P02452	Collagen alpha-1(I) chain OS=Homo sapiens OX=9606 GN=COL1A1 PE=1 SV=5	1	1	Protocol-1
ARGNDGATGAAGPPGPTGPAGPPGF	13.83	2146.02	-0.0499	-0.0499	0.051	39.2	39.2	1	1	P02452	Collagen alpha-1(I) chain OS=Homo sapiens OX=9606 GN=COL1A1 PE=1 SV=5	1	1	Protocol-1
ARGNSSLNP	31.25	914.457	-0.014	-0.014	0.045	12.8	12.8	1	1	P42898	Methylenetetrahydrofolate reductase OS=Homo sapiens OX=9606 GN=MTHFR PE=1 SV=3	1	1	Protocol-1
ARGPDSNVLL	52.52	1040.56	-0.0069	-0.0057	0.031	34	36.3	3	1	Q8WZ75	Roundabout homolog 4 OS=Homo sapiens OX=9606 GN=ROBO4 PE=1 SV=1	3	3	Protocol-1;Protocol-2
ARGPDSNVLLL	51.38	1153.65	-0.0076	-0.0076	0.015	61.9	61.9	1	1	Q8WZ75	Roundabout homolog 4 OS=Homo sapiens OX=9606 GN=ROBO4 PE=1 SV=1	1	1	Protocol-1
ARGPGLAPPPLRLP	26.98	1410.85	-0.0216	-0.0181	0.013	61	63.5	5	1	P09758	Tumor-associated calcium signal transducer 2 OS=Homo sapiens OX=9606 GN=TACSTD2 PE=1 SV=3	5	5	Protocol-1
ARGPGLAPPPLRLPL	34.7	1523.93	-0.0375	-0.0375	0.02	76.2	76.2	1	1	P09758	Tumor-associated calcium signal transducer 2 OS=Homo sapiens OX=9606 GN=TACSTD2 PE=1 SV=3	1	1	Protocol-1
ARGPSGLL	59.48	769.445	-0.0113	0.0306	0.0062	18.4	48.9	6	1	O00468	Agrin OS=Homo sapiens OX=9606 GN=AGRN PE=1 SV=5	5	6	Protocol-1;Protocol-2
ARGPTCNEFTGQCHCR	26.23	1949.8	-0.0051	-0.004	0.0035	9.7	11.2	3	1	P55268	Laminin subunit beta-2 OS=Homo sapiens OX=9606 GN=LAMB2 PE=1 SV=2	2	3	Protocol-1
ARHLQELL	15.71	978.561	0.0184	0.0184	0.034	91.3	91.3	1	1	O75335	Liprin-alpha-4 OS=Homo sapiens OX=9606 GN=PPFIA4 PE=2 SV=3	1	1	Protocol-1
ARHSDSPAP	27.92	936.441	-0.0016	-0.0016	0.016	80.6	80.6	1	1	P0C671	Uncharacterized protein C6orf222 OS=Homo sapiens OX=9606 GN=C6orf222 PE=1 SV=1	1	1	Protocol-1
ARIAYKNWETE	78.73	1379.68	-0.0216	0.0046	2.8e-06	25.5	26.1	12	1	P05452	Tetranectin OS=Homo sapiens OX=9606 GN=CLEC3B PE=1 SV=3	7	9	Protocol-1
ARIKYGPIFT	15.91	1164.67	0.0413	0.0413	0.032	56.3	56.3	1	1	Q9NYL5	24-hydroxycholesterol 7-alpha-hydroxylase OS=Homo sapiens OX=9606 GN=CYP39A1 PE=2 SV=2	1	1	Protocol-1
ARKQIVAGVN	34.51	1054.62	-0.0036	-0.0036	0.028	3.9	3.9	1	1	P01034	Cystatin-C OS=Homo sapiens OX=9606 GN=CST3 PE=1 SV=1	1	1	Protocol-1
ARKQIVAGVNY	43.74	1217.69	-0.0087	0.0054	0.003	21.4	28.1	10	1	P01034	Cystatin-C OS=Homo sapiens OX=9606 GN=CST3 PE=1 SV=1	7	10	Protocol-1;Protocol-2
ARLGAPAVPAWSAAQGDVA	54.6	1806.94	-0.0161	0.0019	2.7e-05	69.8	71.5	7	1	O75900	Matrix metalloproteinase-23 OS=Homo sapiens OX=9606 GN=MMP23A PE=1 SV=2	1	3	Protocol-1;Protocol-2
ARLLGPGPAADF	56.15	1183.63	-0.0131	0.0001	5.7e-05	55.2	56.8	24	1	P54802	Alpha-N-acetylglucosaminidase OS=Homo sapiens OX=9606 GN=NAGLU PE=1 SV=2	12	21	Protocol-1
ARLLGPGPAADFSVSVER	31.8	1840.98	-0.0244	-0.0186	0.0041	62.2	67.5	3	1	P54802	Alpha-N-acetylglucosaminidase OS=Homo sapiens OX=9606 GN=NAGLU PE=1 SV=2	2	3	Protocol-1
ARLLGPGPAADFSVSVERA	35.77	1912.02	-0.0211	-0.0211	0.0019	64.6	64.6	1	1	P54802	Alpha-N-acetylglucosaminidase OS=Homo sapiens OX=9606 GN=NAGLU PE=1 SV=2	1	1	Protocol-1
ARLLPVQENFL	46.27	1298.73	-0.0091	-0.0072	0.00071	75.8	76.7	2	1	P05937	Calbindin OS=Homo sapiens OX=9606 GN=CALB1 PE=1 SV=2	2	2	Protocol-1
ARLPGVSRSG	42.34	998.562	-0.0062	-0.0062	0.0085	8.9	8.9	1	3	P02538;P04259;P48668	Keratin, type II cytoskeletal 6A OS=Homo sapiens OX=9606 GN=KRT6A PE=1 SV=3;Keratin, type II cytoskeletal 6B OS=Homo sapiens OX=9606 GN=KRT6B PE=1 SV=5;Keratin, type II cytoskeletal 6C OS=Homo sapiens OX=9606 GN=KRT6C PE=1 SV=3	1	1	Protocol-1
ARLPGVSRSGF	60.5	1145.63	-0.0049	-0.0001	0.0003	28.8	29.3	2	3	P02538;P04259;P48668	Keratin, type II cytoskeletal 6A OS=Homo sapiens OX=9606 GN=KRT6A PE=1 SV=3;Keratin, type II cytoskeletal 6B OS=Homo sapiens OX=9606 GN=KRT6B PE=1 SV=5;Keratin, type II cytoskeletal 6C OS=Homo sapiens OX=9606 GN=KRT6C PE=1 SV=3	2	2	Protocol-1
ARLPGVSRSGFSS	33.46	1319.69	-0.0305	-0.0233	0.032	28.6	30.3	2	3	P02538;P04259;P48668	Keratin, type II cytoskeletal 6A OS=Homo sapiens OX=9606 GN=KRT6A PE=1 SV=3;Keratin, type II cytoskeletal 6B OS=Homo sapiens OX=9606 GN=KRT6B PE=1 SV=5;Keratin, type II cytoskeletal 6C OS=Homo sapiens OX=9606 GN=KRT6C PE=1 SV=3	2	2	Protocol-1
ARLPGVSRSGFSSV	17.59	1418.76	-0.026	-0.026	0.022	36.9	36.9	1	1	P02538	Keratin, type II cytoskeletal 6A OS=Homo sapiens OX=9606 GN=KRT6A PE=1 SV=3	1	1	Protocol-1
ARLPLLLP	16.34	891.591	-0.013	-0.013	0.053	116.1	116.1	1	1	P48382	DNA-binding protein RFX5 OS=Homo sapiens OX=9606 GN=RFX5 PE=1 SV=1	1	1	Protocol-1
ARLSQRFPKAEF	21.16	1448.79	-0.024	-0.024	0.013	29	29	1	1	P02768	Serum albumin OS=Homo sapiens OX=9606 GN=ALB PE=1 SV=2	1	1	Protocol-1
ARLSQRFPKAEFAEV	35.35	1747.94	-0.0205	-0.0126	0.0016	40.6	42.6	3	1	P02768	Serum albumin OS=Homo sapiens OX=9606 GN=ALB PE=1 SV=2	2	3	Protocol-1
ARNAEDLNGPPIGSFTL	23.52	1770.89	-0.0043	0.0049	0.021	75.8	76.3	2	1	Q6ZNA5	Ferric-chelate reductase 1 OS=Homo sapiens OX=9606 GN=FRRS1 PE=2 SV=2	2	2	Protocol-1
ARNIPEPPPICY	42.95	1425.71	0.0307	0.0528	0.017	18.7	19.1	4	1	Q5T5U3	Rho GTPase-activating protein 21 OS=Homo sapiens OX=9606 GN=ARHGAP21 PE=1 SV=1	4	4	Protocol-1
ARNLIDEDGT	24.65	1102.53	-0.0518	-0.0518	0.025	78	78	1	1	O60518	Ran-binding protein 6 OS=Homo sapiens OX=9606 GN=RANBP6 PE=1 SV=2	1	1	Protocol-2
ARNPNLPPETVDSLKNIL	64.73	1990.08	-0.0571	-0.0017	9.7e-06	73	76.6345	53	1	P05090	Apolipoprotein D OS=Homo sapiens OX=9606 GN=APOD PE=1 SV=1	11	28	Protocol-1;Protocol-2
ARNPNLPPETVDSLKNILT	30.29	2091.13	-0.0346	-0.0266	0.0023	72.6	73.4	2	1	P05090	Apolipoprotein D OS=Homo sapiens OX=9606 GN=APOD PE=1 SV=1	1	2	Protocol-1
ARNPNLPPETVDSLKNILTSNN	56.81	2406.25	-0.0836	0.0098	8.4e-05	73.5	78.2	38	1	P05090	Apolipoprotein D OS=Homo sapiens OX=9606 GN=APOD PE=1 SV=1	7	25	Protocol-1;Protocol-2
ARNPNLPPETVDSLKNILTSNNID	84.19	2634.36	-0.0597	0.0323	5.3e-08	79.5	84.168	53	1	P05090	Apolipoprotein D OS=Homo sapiens OX=9606 GN=APOD PE=1 SV=1	10	29	Protocol-1;Protocol-2
ARNVQVYNPTPNSL	29.09	1571.81	-0.0068	-0.0068	0.027	42.2	42.2	1	1	Q99715	Collagen alpha-1(XII) chain OS=Homo sapiens OX=9606 GN=COL12A1 PE=1 SV=2	1	1	Protocol-1
ARNVQVYNPTPNSLDVRWD	19.47	2243.11	-0.0098	-0.0098	0.019	63.6	63.6	1	1	Q99715	Collagen alpha-1(XII) chain OS=Homo sapiens OX=9606 GN=COL12A1 PE=1 SV=2	1	1	Protocol-1
ARNVQVYNPTPNSLDVRWDPAPGPVLQ	47.16	3002.54	-0.0045	0.0006	0.00011	77.1	77.2	5	1	Q99715	Collagen alpha-1(XII) chain OS=Homo sapiens OX=9606 GN=COL12A1 PE=1 SV=2	2	4	Protocol-1
ARPHSDFCLGCAAAPP	88.32	1725.77	-0.0283	0.0687	2.4e-07	38.2	43.7055	14	1	Q9NP84	Tumor necrosis factor receptor superfamily member 12A OS=Homo sapiens OX=9606 GN=TNFRSF12A PE=1 SV=1	3	6	Protocol-1;Protocol-2
ARPHSDFCLGCAAAPPA	43.02	1796.81	-0.0294	0.0688	0.00052	38.7	41	11	1	Q9NP84	Tumor necrosis factor receptor superfamily member 12A OS=Homo sapiens OX=9606 GN=TNFRSF12A PE=1 SV=1	2	4	Protocol-1
ARPHSDFCLGCAAAPPAP	84.57	1893.86	-0.0414	-0.0068	5.4e-07	44.4	50.4605	8	1	Q9NP84	Tumor necrosis factor receptor superfamily member 12A OS=Homo sapiens OX=9606 GN=TNFRSF12A PE=1 SV=1	3	6	Protocol-1;Protocol-2
ARPHSDFCLGCAAAPPAPF	28.52	2040.93	-0.05	-0.0144	0.004	66.4	70.0435	6	1	Q9NP84	Tumor necrosis factor receptor superfamily member 12A OS=Homo sapiens OX=9606 GN=TNFRSF12A PE=1 SV=1	3	5	Protocol-1;Protocol-2
ARPHSDFCLGCAAAPPAPFRL	27.37	2310.11	-0.0041	-0.0041	0.011	70.1	70.1	1	1	Q9NP84	Tumor necrosis factor receptor superfamily member 12A OS=Homo sapiens OX=9606 GN=TNFRSF12A PE=1 SV=1	1	1	Protocol-1
ARPLFLEFPKDSSTWTV	28.85	1993.03	-0.0357	-0.0357	0.027	86.3	86.3	1	1	P10253	Lysosomal alpha-glucosidase OS=Homo sapiens OX=9606 GN=GAA PE=1 SV=4	1	1	Protocol-1
ARPSPGLPVGPATGE	21.31	1404.74	0.0549	0.0549	0.049	21.0675	21.0675	1	1	Q9Y2V3	Retinal homeobox protein Rx OS=Homo sapiens OX=9606 GN=RAX PE=1 SV=2	1	1	Protocol-2
ARPVKEPRGLS	43.59	1208.7	-0.0153	-0.0022	0.0058	2.8	6.5	7	1	Q9UHG2	ProSAAS OS=Homo sapiens OX=9606 GN=PCSK1N PE=1 SV=1	5	7	Protocol-1
ARPVKEPRGLSA	49.91	1279.74	-0.0118	-0.006	0.0006	8.1	8.8	6	1	Q9UHG2	ProSAAS OS=Homo sapiens OX=9606 GN=PCSK1N PE=1 SV=1	5	6	Protocol-1
ARQGCEAL	19.02	903.423	-0.0057	-0.0057	0.016	112.2	112.2	1	1	O75084	Frizzled-7 OS=Homo sapiens OX=9606 GN=FZD7 PE=1 SV=2	1	1	Protocol-1
ARQKLDPKIAVAAQNC	46.78	1781.96	-0.0104	-0.0101	0.00048	22.1	22.6	2	1	P60174	Triosephosphate isomerase OS=Homo sapiens OX=9606 GN=TPI1 PE=1 SV=3	2	2	Protocol-1
ARQLGLGCQKVEVAPGYVV	17.64	2043.09	-0.0465	-0.0465	0.022	70.6	70.6	1	1	Q03154	Aminoacylase-1 OS=Homo sapiens OX=9606 GN=ACY1 PE=1 SV=1	1	1	Protocol-2
ARQLQGYCASL	58.66	1265.62	-0.0031	-0.0006	0.00013	34.1	35.7	2	1	Q08380	Galectin-3-binding protein OS=Homo sapiens OX=9606 GN=LGALS3BP PE=1 SV=1	2	2	Protocol-1
ARQQCVRGGPRGF	27.35	1487.75	-0.0101	-0.0101	0.0069	3	3	1	1	P19013	Keratin, type II cytoskeletal 4 OS=Homo sapiens OX=9606 GN=KRT4 PE=1 SV=4	1	1	Protocol-1
ARRDVQNVAAAPEL	45.6	1508.81	-0.0237	-0.0232	0.0054	30.9	31.1	2	1	O00391	Sulfhydryl oxidase 1 OS=Homo sapiens OX=9606 GN=QSOX1 PE=1 SV=3	2	2	Protocol-1
ARRDVQNVAAAPELA	28.67	1579.84	-0.0302	-0.0302	0.0086	30.5	30.5	1	1	O00391	Sulfhydryl oxidase 1 OS=Homo sapiens OX=9606 GN=QSOX1 PE=1 SV=3	1	1	Protocol-1
ARRGEVVAGRF	23.5	1216.68	-0.0079	-0.0067	0.046	8.5	9.5	2	1	Q6PK18	2-oxoglutarate and iron-dependent oxygenase domain-containing protein 3 OS=Homo sapiens OX=9606 GN=OGFOD3 PE=1 SV=2	2	2	Protocol-1
ARRHPDYSVVL	33.42	1311.7	-0.0253	0.0628	0.011	22.5	31.5	4	1	P02768	Serum albumin OS=Homo sapiens OX=9606 GN=ALB PE=1 SV=2	2	4	Protocol-1;Protocol-2
ARRLEDISEDP	18.97	1299.64	0.0279	0.0279	0.039	17.4555	17.4555	1	1	P31639	Sodium/glucose cotransporter 2 OS=Homo sapiens OX=9606 GN=SLC5A2 PE=1 SV=1	1	1	Protocol-2
ARSAVTGSCVNDGVHIIRG	87.96	1968	-0.0332	0.0119	2.6e-07	28.8	35.3545	20	1	O60494	Cubilin OS=Homo sapiens OX=9606 GN=CUBN PE=1 SV=5	8	17	Protocol-1;Protocol-2
ARSAVTGSCVNDGVHIIRGY	42.1	2131.06	-0.0143	0.0032	0.0025	39.5	46.911	4	1	O60494	Cubilin OS=Homo sapiens OX=9606 GN=CUBN PE=1 SV=5	3	4	Protocol-1;Protocol-2
ARSAVTGSCVNDGVHIIRGYSV	113.99	2317.16	-0.0343	0.0257	9.3e-10	46.8	60.21	39	1	O60494	Cubilin OS=Homo sapiens OX=9606 GN=CUBN PE=1 SV=5	9	23	Protocol-1;Protocol-2
ARSGSAPQSPGASIRTFTPFY	23.54	2197.09	-0.0174	-0.0174	0.028	65.3	65.3	1	1	Q92859	Neogenin OS=Homo sapiens OX=9606 GN=NEO1 PE=1 SV=2	1	1	Protocol-1
ARSLAPAEVPKGDR	45.8	1465.8	-0.0068	0.0038	0.0016	13	14.7	4	1	P24530	Endothelin receptor type B OS=Homo sapiens OX=9606 GN=EDNRB PE=1 SV=1	3	4	Protocol-1
ARSLGYTGARNYAGA	34.37	1526.76	-0.0159	-0.0159	0.0077	20.1	20.1	1	1	Q8NFU3	Thiosulfate:glutathione sulfurtransferase OS=Homo sapiens OX=9606 GN=TSTD1 PE=1 SV=3	1	1	Protocol-1
ARSLPLGAR	17.65	939.561	0.0436	0.0459	0.022	110.1	110.1	2	1	O75380	NADH dehydrogenase [ubiquinone] iron-sulfur protein 6 mitochondrial OS=Homo sapiens OX=9606 GN=NDUFS6 PE=1 SV=1	2	2	Protocol-2
ARSPASARLRKEEMGALY	20.76	2005.05	0.0074	0.0074	0.054	18.1	18.1	1	1	O60290	Zinc finger protein 862 OS=Homo sapiens OX=9606 GN=ZNF862 PE=2 SV=2	1	1	Protocol-1
ARSPSGPSGSLEN	24.99	1257.59	-0.0329	-0.0329	0.017	52.438	52.438	1	1	Q14134	Tripartite motif-containing protein 29 OS=Homo sapiens OX=9606 GN=TRIM29 PE=1 SV=2	1	1	Protocol-2
ARSYVCSK	15.07	969.47	0.0467	0.0467	0.039	46.2	46.2	1	1	Q9HCX3	Zinc finger protein 304 OS=Homo sapiens OX=9606 GN=ZNF304 PE=1 SV=2	1	1	Protocol-1
ARTATSTKNK	19.16	1076.59	0.0368	0.0368	0.04	95.2	95.2	1	1	Q2TAK8	PWWP domain-containing protein MUM1 OS=Homo sapiens OX=9606 GN=MUM1 PE=1 SV=3	1	1	Protocol-1
ARTCGREQLANPIVSSGNSL	44.15	2129.06	-0.0315	-0.0078	0.00023	41.9	42.6	5	1	O60494	Cubilin OS=Homo sapiens OX=9606 GN=CUBN PE=1 SV=5	5	5	Protocol-1
ARTCGREQLANPIVSSGNSLF	41.23	2276.13	-0.0323	0.0591	0.001	62.1	66.7	9	1	O60494	Cubilin OS=Homo sapiens OX=9606 GN=CUBN PE=1 SV=5	4	8	Protocol-1;Protocol-2
ARTEGNCTAL	32.65	1091.5	-0.0128	-0.0128	0.0092	6.3	6.3	1	1	Q9UBG3	Cornulin OS=Homo sapiens OX=9606 GN=CRNN PE=1 SV=1	1	1	Protocol-1
ARTEGNCTALT	28.2	1192.55	-0.0072	-0.0072	0.013	8.1	8.1	1	1	Q9UBG3	Cornulin OS=Homo sapiens OX=9606 GN=CRNN PE=1 SV=1	1	1	Protocol-1
ARTEGNCTALTR	26.75	1348.65	-0.0189	-0.0189	0.029	3.2	3.2	1	1	Q9UBG3	Cornulin OS=Homo sapiens OX=9606 GN=CRNN PE=1 SV=1	1	1	Protocol-1
ARTEGNCTALTRG	23.29	1405.67	-0.0115	-0.0115	0.043	6.5	6.5	1	1	Q9UBG3	Cornulin OS=Homo sapiens OX=9606 GN=CRNN PE=1 SV=1	1	1	Protocol-1
ARTEGNCTALTRGEL	31.52	1647.8	-0.0167	-0.0167	0.02	23.2	23.2	1	1	Q9UBG3	Cornulin OS=Homo sapiens OX=9606 GN=CRNN PE=1 SV=1	1	1	Protocol-1
ARTEGNCTALTRGELK	72.75	1775.89	-0.0102	0.0057	2e-06	13	15.5	23	1	Q9UBG3	Cornulin OS=Homo sapiens OX=9606 GN=CRNN PE=1 SV=1	8	16	Protocol-1
ARTEGNCTALTRGELKR	30.17	1932	-0.0062	-0.0047	0.0042	9.9	11.7	3	1	Q9UBG3	Cornulin OS=Homo sapiens OX=9606 GN=CRNN PE=1 SV=1	2	3	Protocol-1
ARTEVVCKQ	18.29	1089.56	0.0052	0.0052	0.019	119.6	119.6	1	1	Q9Y3D2	Methionine-R-sulfoxide reductase B2 mitochondrial OS=Homo sapiens OX=9606 GN=MSRB2 PE=1 SV=2	1	1	Protocol-2
ARTFHTRIGGDLTHG	19.78	1637.84	0.0794	0.0794	0.025	55.6	55.6	1	1	Q8IVJ8	AP20 region protein 1 OS=Homo sapiens OX=9606 GN=APRG1 PE=2 SV=2	1	1	Protocol-1
ARTGNPNGN	38.51	899.421	0.0134	0.0134	0.015	19.5	19.5	1	1	Q6NT32	Carboxylesterase 5A OS=Homo sapiens OX=9606 GN=CES5A PE=2 SV=1	1	1	Protocol-1
ARTPSVNIGCCIENV	64.52	1688.8	-0.0124	0.0019	0.00025	61.6	64.2	5	1	O75144	ICOS ligand OS=Homo sapiens OX=9606 GN=ICOSLG PE=1 SV=2	1	3	Protocol-1;Protocol-2
ARTQSGLQSYL	50.31	1222.63	-0.0333	-0.0014	0.00068	39.4	47.3985	17	1	Q9UNN8	Endothelial protein C receptor OS=Homo sapiens OX=9606 GN=PROCR PE=1 SV=1	10	15	Protocol-1;Protocol-2
ARVAAGAFQG	34.09	946.499	-0.0084	-0.0084	0.026	16.6	16.6	1	1	P02750	Leucine-rich alpha-2-glycoprotein OS=Homo sapiens OX=9606 GN=LRG1 PE=1 SV=2	1	1	Protocol-1
ARVAAGAFQGL	39.35	1059.58	-0.017	-0.0127	0.016	41.4	42.5	3	1	P02750	Leucine-rich alpha-2-glycoprotein OS=Homo sapiens OX=9606 GN=LRG1 PE=1 SV=2	3	3	Protocol-1
ARVAAGAFQGLRQLD	24.35	1571.85	-0.0187	-0.0187	0.0092	45.5	45.5	1	1	P02750	Leucine-rich alpha-2-glycoprotein OS=Homo sapiens OX=9606 GN=LRG1 PE=1 SV=2	1	1	Protocol-1
ARVAAGAFQGLRQLDM	49.41	1702.89	-0.0359	-0.0267	0.00015	60	63	7	1	P02750	Leucine-rich alpha-2-glycoprotein OS=Homo sapiens OX=9606 GN=LRG1 PE=1 SV=2	2	4	Protocol-1
ARVHVSEEGTEPE	48.62	1438.67	-0.015	-0.0053	0.00013	11.1	12.8	4	1	P06396	Gelsolin OS=Homo sapiens OX=9606 GN=GSN PE=1 SV=1	3	4	Protocol-1
ARVHVSEEGTEPEA	21.18	1509.71	-0.0043	-0.0043	0.032	16.1	16.1	1	1	P06396	Gelsolin OS=Homo sapiens OX=9606 GN=GSN PE=1 SV=1	1	1	Protocol-1
ARVIVNHRI	15.14	1076.66	-0.0108	-0.0108	0.038	95.1	95.1	1	1	Q96JP0	Protein fem-1 homolog C OS=Homo sapiens OX=9606 GN=FEM1C PE=1 SV=1	1	1	Protocol-1
ARVLLVPDN	29.59	995.576	-0.0102	-0.0036	0.025	38.9	39.3	2	1	Q9H6Y7	E3 ubiquitin-protein ligase RNF167 OS=Homo sapiens OX=9606 GN=RNF167 PE=1 SV=1	2	2	Protocol-1
ARVPFTDI	45.47	917.497	-0.019	-0.019	0.041	55.6	55.6	1	1	Q8NEP3	Dynein assembly factor 1, axonemal OS=Homo sapiens OX=9606 GN=DNAAF1 PE=1 SV=5	1	1	Protocol-1
ARVPSGLPDLK	31.62	1151.67	-0.0262	-0.0262	0.015	38.928	38.928	1	1	P21810	Biglycan OS=Homo sapiens OX=9606 GN=BGN PE=1 SV=2	1	1	Protocol-2
ARVPSGLPDLKL	34.84	1264.75	-0.0191	-0.009	0.017	59.5	64.671	3	1	P21810	Biglycan OS=Homo sapiens OX=9606 GN=BGN PE=1 SV=2	3	3	Protocol-1;Protocol-2
ARVQPNPSKHVP	18.27	1328.73	0.0628	0.0628	0.04	42.5	42.5	1	1	O95376	E3 ubiquitin-protein ligase ARIH2 OS=Homo sapiens OX=9606 GN=ARIH2 PE=1 SV=1	1	1	Protocol-1
ARVQVVAGKKY	36.28	1217.72	-0.0082	-0.0082	0.0041	2.9	2.9	1	1	P01042	Kininogen-1 OS=Homo sapiens OX=9606 GN=KNG1 PE=1 SV=2	1	1	Protocol-1
ARVQVVAGKKYFI	39.77	1477.88	-0.0106	-0.0106	0.0025	34.2	34.2	1	1	P01042	Kininogen-1 OS=Homo sapiens OX=9606 GN=KNG1 PE=1 SV=2	1	1	Protocol-1
ARVRQVESNPLYQGTASSAD	46.95	2148.06	-0.0093	-0.002	0.00026	31.7	31.7	4	1	Q9BQR3	Serine protease 27 OS=Homo sapiens OX=9606 GN=PRSS27 PE=1 SV=1	1	2	Protocol-1
ARVSIQEPQDYTE	41.35	1534.73	0.0087	0.0147	0.0045	38.4	38.5	2	1	Q8WZ75	Roundabout homolog 4 OS=Homo sapiens OX=9606 GN=ROBO4 PE=1 SV=1	1	2	Protocol-2
ARVSIQEPQDYTEPVE	19.41	1859.89	-0.0122	0.0005	0.036	50.8	51.815	2	1	Q8WZ75	Roundabout homolog 4 OS=Homo sapiens OX=9606 GN=ROBO4 PE=1 SV=1	2	2	Protocol-2
ARVSIQEPQDYTEPVEL	106.51	1972.97	-0.0361	0.0933	4.2e-09	68.2	76.9	38	1	Q8WZ75	Roundabout homolog 4 OS=Homo sapiens OX=9606 GN=ROBO4 PE=1 SV=1	9	18	Protocol-2
ARVSIQEPQDYTEPVELL	68.98	2086.06	-0.0252	0.0153	3.8e-06	79.051	83.9805	15	1	Q8WZ75	Roundabout homolog 4 OS=Homo sapiens OX=9606 GN=ROBO4 PE=1 SV=1	5	8	Protocol-2
ARVVGQQGRGRAGIE	42.48	1552.85	-0.0155	-0.0103	0.0011	2.8	3	3	1	O14773	Tripeptidyl-peptidase 1 OS=Homo sapiens OX=9606 GN=TPP1 PE=1 SV=2	3	3	Protocol-1
ARVVGQQGRGRAGIEA	21.05	1623.89	-0.0139	-0.0139	0.045	3	3	1	1	O14773	Tripeptidyl-peptidase 1 OS=Homo sapiens OX=9606 GN=TPP1 PE=1 SV=2	1	1	Protocol-1
ARWQPAIATVDS	47.09	1313.67	-0.0119	0.0023	0.00055	45.5	47.4	9	1	P24821	Tenascin OS=Homo sapiens OX=9606 GN=TNC PE=1 SV=3	5	8	Protocol-1
ARYSVTQVTVE	37.31	1251.65	-0.0091	-0.0091	0.034	35	35	1	1	Q9HBB8	Cadherin-related family member 5 OS=Homo sapiens OX=9606 GN=CDHR5 PE=1 SV=3	1	1	Protocol-1
ARYSVTQVTVEA	49.51	1322.68	-0.0052	0.0033	0.0025	39.5	40	7	1	Q9HBB8	Cadherin-related family member 5 OS=Homo sapiens OX=9606 GN=CDHR5 PE=1 SV=3	3	6	Protocol-1
ASAATAAAPSTVSSGPPATPVA	18.75	1880.95	-0.0643	-0.0643	0.02	7.7	7.7	1	1	P0CJ78	Zinc finger protein 865 OS=Homo sapiens OX=9606 GN=ZNF865 PE=1 SV=1	1	1	Protocol-1
ASAEQDELSQR	25.74	1232.56	-0.0039	-0.0039	0.035	15.7	15.7	1	1	Q7LBR1	Charged multivesicular body protein 1b OS=Homo sapiens OX=9606 GN=CHMP1B PE=1 SV=1	1	1	Protocol-1
ASAFGKDHPRY	17.01	1247.6	-0.0068	-0.0068	0.041	8.2	8.2	1	1	P20930	Filaggrin OS=Homo sapiens OX=9606 GN=FLG PE=1 SV=3	1	1	Protocol-1
ASAGLLGAHA	37	866.461	-0.0113	-0.0069	0.0085	23.7	23.7	3	2	P0C0L4;P0C0L5	Complement C4-A OS=Homo sapiens OX=9606 GN=C4A PE=1 SV=2;Complement C4-B OS=Homo sapiens OX=9606 GN=C4B PE=1 SV=2	1	2	Protocol-1
ASAGLLGAHAAA	34.12	1008.54	-0.0131	-0.0131	0.027	26	26	1	2	P0C0L4;P0C0L5	Complement C4-A OS=Homo sapiens OX=9606 GN=C4A PE=1 SV=2;Complement C4-B OS=Homo sapiens OX=9606 GN=C4B PE=1 SV=2	1	1	Protocol-1
ASAGLLGAHAAAITA	19.35	1293.7	0	0	0.035	49	49	1	2	P0C0L4;P0C0L5	Complement C4-A OS=Homo sapiens OX=9606 GN=C4A PE=1 SV=2;Complement C4-B OS=Homo sapiens OX=9606 GN=C4B PE=1 SV=2	1	1	Protocol-1
ASAGNIGEDGILSCTFEPDIK	19.98	2193.03	-0.0096	-0.0096	0.037	78.775	78.775	1	1	Q7Z7D3	V-set domain-containing T-cell activation inhibitor 1 OS=Homo sapiens OX=9606 GN=VTCN1 PE=1 SV=1	1	1	Protocol-2
[truncated: 27,382 more rows]
