# Supplementary material for: Investigating and Annotating the Human Peptidome Profile from Urine under Normal Physiological Conditions
Source: Proteomes. 2024 Jun 25;12(3):18. doi: 10.3390/proteomes12030018 (PMC11270373; doi:10.3390/proteomes12030018)
Supplement: Supplementary file 1 [file proteomes-12-00018-s001.zip › proteomes-2985633-supplementary-7/Table S4.xlsx]

## Sheet: Table S4
Table S4: The features of the human urinary endogenous peptides detected repeatedly in all 19 samples(core peptidome)
Peptide sequence	Best peptide score1	Molecular Weight (MW)2	Minimum delta3	Maximum delta	Peptide expect4	Minimum RT5	Maximum RT	Number of spectra6	Number of proteins	Protein accession	Protein description	Number_of samples7	Number_of runs8	Protocol
ADRGECVPGEQEPEPILIPRV	89.5	2360.18	-0.0649	0.1171	4.5e-09	69.4	111.8	233	1	P02760	Protein AMBP OS=Homo sapiens OX=9606 GN=AMBP PE=1 SV=1	19	43	Protocol-1;Protocol-2
DDILASPPRLPEPQPYPGAP	100.81	2129.08	-0.0197	0.0302	7.3e-09	79.6	83.7	144	1	P39060	Collagen alpha-1(XVIII) chain OS=Homo sapiens OX=9606 GN=COL18A1 PE=1 SV=5	19	67	Protocol-1;Protocol-2
DDILASPPRLPEPQPYPGAPH	62.09	2266.14	-0.0603	0.0001	4e-05	71.8	76.7	99	1	P39060	Collagen alpha-1(XVIII) chain OS=Homo sapiens OX=9606 GN=COL18A1 PE=1 SV=5	19	51	Protocol-1;Protocol-2
DDILASPPRLPEPQPYPGAPHH	78.52	2403.2	-0.0536	0.0161	1e-06	63	71.4	259	1	P39060	Collagen alpha-1(XVIII) chain OS=Homo sapiens OX=9606 GN=COL18A1 PE=1 SV=5	19	73	Protocol-1;Protocol-2
DDILASPPRLPEPQPYPGAPHHS	101.51	2490.23	-0.0543	0.0233	2.4e-08	61.5	70.2	217	1	P39060	Collagen alpha-1(XVIII) chain OS=Homo sapiens OX=9606 GN=COL18A1 PE=1 SV=5	19	65	Protocol-1;Protocol-2
DDILASPPRLPEPQPYPGAPHHSS	87.37	2577.26	-0.0534	0.0973	1e-07	60	69.4	356	1	P39060	Collagen alpha-1(XVIII) chain OS=Homo sapiens OX=9606 GN=COL18A1 PE=1 SV=5	19	70	Protocol-1;Protocol-2
DFGYDGDF	57.41	934.335	-0.0274	0.0317	0.00017	70.4	89.481	342	1	P08123	Collagen alpha-2(I) chain OS=Homo sapiens OX=9606 GN=COL1A2 PE=1 SV=7	19	38	Protocol-2
DFGYDGDFY	59.49	1097.4	-0.0321	0.0496	3.1e-05	77.4	111.4	354	1	P08123	Collagen alpha-2(I) chain OS=Homo sapiens OX=9606 GN=COL1A2 PE=1 SV=7	19	37	Protocol-2
DFSSDLENVPH	78.47	1258.55	-0.0362	0.0374	1.7e-06	59.1	67.6705	92	1	P51888	Prolargin OS=Homo sapiens OX=9606 GN=PRELP PE=1 SV=1	19	37	Protocol-2
DFSSDLENVPHL	82.77	1371.63	-0.0335	0.0078	3.5e-07	80.4	85.134	73	1	P51888	Prolargin OS=Homo sapiens OX=9606 GN=PRELP PE=1 SV=1	19	38	Protocol-2
DHDVGSELPPEGVLGAL	141.51	1703.84	-0.0225	0.0315	6.9e-13	85.1	117.2	266	1	Q9UHG2	ProSAAS OS=Homo sapiens OX=9606 GN=PCSK1N PE=1 SV=1	19	41	Protocol-1;Protocol-2
DHDVGSELPPEGVLGALL	120.6	1816.92	-0.0342	0.0043	3.5e-10	96.5	112.7	117	1	Q9UHG2	ProSAAS OS=Homo sapiens OX=9606 GN=PCSK1N PE=1 SV=1	19	57	Protocol-1;Protocol-2
DKKREEAPSLRPAPPPISGGGY	80.1	2321.21	-0.0556	0.0131	3.2e-07	38	54.2	185	1	P02675	Fibrinogen beta chain OS=Homo sapiens OX=9606 GN=FGB PE=1 SV=2	19	68	Protocol-1;Protocol-2
DLGEELEALKTELEDTLDSTAAQQEL	127.87	2860.37	-0.0762	0.1096	9.6e-12	103.3	103.8	121	1	P35579	Myosin-9 OS=Homo sapiens OX=9606 GN=MYH9 PE=1 SV=4	19	66	Protocol-1;Protocol-2
DPELCAVTFVDRPVIG	98.96	1786.89	-0.0163	0.0194	1.1e-08	82.5	86.5	90	1	P16278	Beta-galactosidase OS=Homo sapiens OX=9606 GN=GLB1 PE=1 SV=2	19	50	Protocol-1;Protocol-2
DQSRVLNLGPITR	97.05	1467.82	-0.0613	0.0729	1.2e-07	48	77.658	717	1	P07911	Uromodulin OS=Homo sapiens OX=9606 GN=UMOD PE=1 SV=1	19	74	Protocol-1;Protocol-2
DRGECVPGEQEPEPILIPRV	57.87	2289.14	-0.0677	0.1098	4.1e-06	73.3	77.5	108	1	P02760	Protein AMBP OS=Homo sapiens OX=9606 GN=AMBP PE=1 SV=1	19	36	Protocol-2
DSDDDEPPPLPRL	79.17	1464.67	-0.0329	0.0122	1.7e-07	66	73	109	1	O00264	Membrane-associated progesterone receptor component 1 OS=Homo sapiens OX=9606 GN=PGRMC1 PE=1 SV=3	19	37	Protocol-2
DVSTPPTVLPDNFPRYP	99.09	1913.95	-0.0277	0.0209	1.3e-08	79	90.6	318	1	P01344	Insulin-like growth factor II OS=Homo sapiens OX=9606 GN=IGF2 PE=1 SV=1	19	60	Protocol-1;Protocol-2
DVSTPPTVLPDNFPRYPVG	123.47	2070.04	-0.0195	0.0927	4.1e-11	79.9	92.821	374	1	P01344	Insulin-like growth factor II OS=Homo sapiens OX=9606 GN=IGF2 PE=1 SV=1	19	62	Protocol-1;Protocol-2
EAEDLQVGQVELGGGPGAGSLQPLALEGSLQ	139.83	3018.51	-0.0687	0.0274	1.2e-13	94.4	112	224	1	P01308	Insulin OS=Homo sapiens OX=9606 GN=INS PE=1 SV=1	19	58	Protocol-1;Protocol-2
EAPSLRPAPPPISGGGY	77.93	1664.85	-0.0196	0.014	2e-06	55	62.245	92	1	P02675	Fibrinogen beta chain OS=Homo sapiens OX=9606 GN=FGB PE=1 SV=2	19	59	Protocol-1;Protocol-2
EEAPSLRPAPPPISGGG	116.5	1630.83	-0.0207	0.0156	6.1e-09	48.6	55	63	1	P02675	Fibrinogen beta chain OS=Homo sapiens OX=9606 GN=FGB PE=1 SV=2	19	34	Protocol-1;Protocol-2
EEAPSLRPAPPPISGGGY	116.69	1793.89	-0.021	0.0859	1e-09	57.1	65.1	274	1	P02675	Fibrinogen beta chain OS=Homo sapiens OX=9606 GN=FGB PE=1 SV=2	19	72	Protocol-1;Protocol-2
EEAPSLRPAPPPISGGGYR	93.5	1950	-0.0555	-0.0028	1.7e-07	44.9	52.8115	92	1	P02675	Fibrinogen beta chain OS=Homo sapiens OX=9606 GN=FGB PE=1 SV=2	19	57	Protocol-1;Protocol-2
GDSDDDEPPPLPRL	79.62	1521.69	-0.0322	0.0156	6.4e-08	62	68.9	171	1	O00264	Membrane-associated progesterone receptor component 1 OS=Homo sapiens OX=9606 GN=PGRMC1 PE=1 SV=3	19	38	Protocol-2
GEAGPQGPRGSEGPQG	92.41	1479.67	-0.0346	0.0072	6.9e-08	9.1	38.8	111	1	P02452	Collagen alpha-1(I) chain OS=Homo sapiens OX=9606 GN=COL1A1 PE=1 SV=5	19	58	Protocol-1;Protocol-2
GFVPPPPPPPYGPGRIPPPPPAP	81.03	2297.24	-0.0351	0.0771	5.4e-06	76.6	81.3	106	1	P02814	Submaxillary gland androgen-regulated protein 3B OS=Homo sapiens OX=9606 GN=SMR3B PE=1 SV=2	19	37	Protocol-1
GSVIDQSRVLNLGPITR	150.34	1824.02	-0.0637	0.0309	5.6e-13	63.7	77.429	343	1	P07911	Uromodulin OS=Homo sapiens OX=9606 GN=UMOD PE=1 SV=1	19	74	Protocol-1;Protocol-2
IDQSRVLNLGPITR	125.12	1580.9	-0.0649	0.0762	6.9e-10	51.8	72	690	1	P07911	Uromodulin OS=Homo sapiens OX=9606 GN=UMOD PE=1 SV=1	19	75	Protocol-1;Protocol-2
IGPLGLS	56.2	655.39	-0.0097	0.0147	0.00044	13.9	42.2	73	1	P30050	60S ribosomal protein L12 OS=Homo sapiens OX=9606 GN=RPL12 PE=1 SV=1	19	48	Protocol-1;Protocol-2
IPVKQADSGSSEEKQLYNKYPDAVAT	174.22	2837.41	-0.0452	0.0413	1e-16	39.2	52.4	240	1	P10451	Osteopontin OS=Homo sapiens OX=9606 GN=SPP1 PE=1 SV=1	19	74	Protocol-1;Protocol-2
LIKVDGVVTK	67.18	1070.67	-0.0118	0.0018	0.00021	27.7	34.2	46	1	Q9UEF7	Klotho OS=Homo sapiens OX=9606 GN=KL PE=1 SV=2	19	32	Protocol-1;Protocol-2
LIKVDGVVTKK	84.62	1198.76	-0.0274	0.0043	2.9e-06	18.1	27.5695	73	1	Q9UEF7	Klotho OS=Homo sapiens OX=9606 GN=KL PE=1 SV=2	19	41	Protocol-1;Protocol-2
LNLGPITR	70.25	882.529	-0.0436	0.0441	0.00022	27.6	101	1048	1	P07911	Uromodulin OS=Homo sapiens OX=9606 GN=UMOD PE=1 SV=1	19	76	Protocol-1;Protocol-2
LNLGPITRK	63.18	1010.62	-0.0345	0.0346	0.00066	26.6	56.3	108	1	P07911	Uromodulin OS=Homo sapiens OX=9606 GN=UMOD PE=1 SV=1	19	57	Protocol-1;Protocol-2
LVSSKPQAHGAPAPPSGSAPH	84.11	1992.02	-0.0473	0.0061	5e-08	15.6	24.15	91	1	P35318	ADM OS=Homo sapiens OX=9606 GN=ADM PE=1 SV=1	19	40	Protocol-1;Protocol-2
PGGASYSCCRP	85.1	1210.49	-0.0277	0.0573	4.4e-07	10.6	66.3	120	1	P28799	Granulins OS=Homo sapiens OX=9606 GN=GRN PE=1 SV=2	19	49	Protocol-1;Protocol-2
PPQYPVVPVHLDRII	109.71	1741.99	-0.0742	0.077	1.1e-09	78.5	84.3	424	1	P10153	Non-secretory ribonuclease OS=Homo sapiens OX=9606 GN=RNASE2 PE=1 SV=2	19	76	Protocol-1;Protocol-2
PRGHSGEPGLPGPPGP	48.06	1507.75	-0.0486	-0.0063	0.0017	37.3	83.9	146	1	Q03692	Collagen alpha-1(X) chain OS=Homo sapiens OX=9606 GN=COL10A1 PE=1 SV=2	19	58	Protocol-1;Protocol-2
QSRVLNLGPITR	88.74	1352.79	-0.0661	0.0672	1.2e-06	38.4	84.6	234	1	P07911	Uromodulin OS=Homo sapiens OX=9606 GN=UMOD PE=1 SV=1	19	63	Protocol-1;Protocol-2
SACPIFTKIQGTCY	89.41	1644.76	-0.031	0.0187	2.2e-08	58.9	67.184	134	1	P60022	Beta-defensin 1 OS=Homo sapiens OX=9606 GN=DEFB1 PE=1 SV=1	19	65	Protocol-1;Protocol-2
SCCSCCPVGCAKCAQGCICK	144.4	2421.89	-0.0468	0.11	4.2e-14	23.5	31.905	81	3	P02795;P13640;P80297	Metallothionein-2 OS=Homo sapiens OX=9606 GN=MT2A PE=1 SV=1;Metallothionein-1G OS=Homo sapiens OX=9606 GN=MT1G PE=1 SV=2;Metallothionein-1X OS=Homo sapiens OX=9606 GN=MT1X PE=1 SV=1	19	43	Protocol-1;Protocol-2
SCCSCCPVGCAKCAQGCICKG	112.81	2478.91	-0.0438	0.0191	5.8e-11	24.3	33.2	89	3	P02795;P13640;P80297	Metallothionein-2 OS=Homo sapiens OX=9606 GN=MT2A PE=1 SV=1;Metallothionein-1G OS=Homo sapiens OX=9606 GN=MT1G PE=1 SV=2;Metallothionein-1X OS=Homo sapiens OX=9606 GN=MT1X PE=1 SV=1	19	43	Protocol-1;Protocol-2
SGDSDDDEPPPLPRL	109.36	1608.73	-0.0262	0.0547	1.5e-10	61.2	68.6	205	1	O00264	Membrane-associated progesterone receptor component 1 OS=Homo sapiens OX=9606 GN=PGRMC1 PE=1 SV=3	19	38	Protocol-2
SGSVIDQSR	76.86	947.467	-0.0434	0.0029	5.3e-05	3.1	25.1	271	1	P07911	Uromodulin OS=Homo sapiens OX=9606 GN=UMOD PE=1 SV=1	19	68	Protocol-1;Protocol-2
SGSVIDQSRVLNLGPI	122.83	1653.9	-0.0249	0.0817	3.1e-10	76.3	97.1	360	1	P07911	Uromodulin OS=Homo sapiens OX=9606 GN=UMOD PE=1 SV=1	19	76	Protocol-1;Protocol-2
SGSVIDQSRVLNLGPIT	121.65	1754.95	-0.0475	0.0848	2.6e-10	73.6	112.8	490	1	P07911	Uromodulin OS=Homo sapiens OX=9606 GN=UMOD PE=1 SV=1	19	76	Protocol-1;Protocol-2
SGSVIDQSRVLNLGPITR	163.24	1911.05	-0.0838	0.0934	3.9e-14	15.3	119.8	1942	1	P07911	Uromodulin OS=Homo sapiens OX=9606 GN=UMOD PE=1 SV=1	19	76	Protocol-1;Protocol-2
SGSVIDQSRVLNLGPITRK	181.37	2039.15	-0.0478	0.0174	9.8e-17	51.6	64.9	343	1	P07911	Uromodulin OS=Homo sapiens OX=9606 GN=UMOD PE=1 SV=1	19	75	Protocol-1;Protocol-2
SLGSPSGEVSHPRKT	118.23	1537.78	-0.0696	0.0734	5.3e-10	2.9	38.1345	381	1	P02765	Alpha-2-HS-glycoprotein OS=Homo sapiens OX=9606 GN=AHSG PE=1 SV=1	19	55	Protocol-1;Protocol-2
SRVLNLGPITR	81.58	1224.73	-0.0489	0.0396	1.7e-05	37.7	80.3335	379	1	P07911	Uromodulin OS=Homo sapiens OX=9606 GN=UMOD PE=1 SV=1	19	74	Protocol-1;Protocol-2
STGNRNPGSSGTGGTATWKPGSSGP	160.02	2317.07	-0.0808	0.009	1.4e-13	20.4	28.2005	118	1	P02671	Fibrinogen alpha chain OS=Homo sapiens OX=9606 GN=FGA PE=1 SV=2	19	50	Protocol-1;Protocol-2
SVIDQSRVLNLGPIT	87.91	1610.9	-0.0206	0.0797	1.3e-07	75.5	80.7265	246	1	P07911	Uromodulin OS=Homo sapiens OX=9606 GN=UMOD PE=1 SV=1	19	71	Protocol-1;Protocol-2
SVIDQSRVLNLGPITR	161.34	1767	-0.0635	0.0883	3.2e-14	61.8	77.446	1182	1	P07911	Uromodulin OS=Homo sapiens OX=9606 GN=UMOD PE=1 SV=1	19	76	Protocol-1;Protocol-2
TGGSRYPGQGSPGGNRYPPQGGGG	106.6	2260.04	-0.0279	0.0066	3.6e-09	15.8	23.1	265	1	P04156	Major prion protein OS=Homo sapiens OX=9606 GN=PRNP PE=1 SV=1	19	38	Protocol-1;Protocol-2
TGNRNPGSSGTGGTATWKPGSSGP	152.52	2230.04	-0.0507	0.1054	4.3e-13	20	28.4	199	1	P02671	Fibrinogen alpha chain OS=Homo sapiens OX=9606 GN=FGA PE=1 SV=2	19	52	Protocol-1;Protocol-2
TGNRNPGSSGTGGTATWKPGSSGPG	105.4	2287.06	-0.0216	0.0097	5.5e-10	18.6	24.8	43	1	P02671	Fibrinogen alpha chain OS=Homo sapiens OX=9606 GN=FGA PE=1 SV=2	19	37	Protocol-1
TRCPDGQFCPVACCLDPGGASYSCCRP	185.84	3147.25	-0.1485	0.1448	3.8e-18	3.2	77.9	486	1	P28799	Granulins OS=Homo sapiens OX=9606 GN=GRN PE=1 SV=2	19	74	Protocol-1;Protocol-2
TRCPDGQFCPVACCLDPGGASYSCCRPL	169.34	3260.34	-0.0515	0.1621	1.6e-16	64.2	82.1	438	1	P28799	Granulins OS=Homo sapiens OX=9606 GN=GRN PE=1 SV=2	19	74	Protocol-1;Protocol-2
VIDQSRVLNLGP	75.79	1309.74	-0.0279	0.0639	2.6e-05	54.4	61.5	117	1	P07911	Uromodulin OS=Homo sapiens OX=9606 GN=UMOD PE=1 SV=1	19	49	Protocol-1;Protocol-2
VIDQSRVLNLGPI	89.38	1422.82	-0.0218	0.0698	4.1e-06	71.9	77.3	220	1	P07911	Uromodulin OS=Homo sapiens OX=9606 GN=UMOD PE=1 SV=1	19	65	Protocol-1;Protocol-2
VIDQSRVLNLGPIT	78.89	1523.87	-0.0261	0.0189	1.7e-05	68.3	77.1	341	1	P07911	Uromodulin OS=Homo sapiens OX=9606 GN=UMOD PE=1 SV=1	19	75	Protocol-1;Protocol-2
VIDQSRVLNLGPITR	153.92	1679.97	-0.0756	0.0227	8.2e-13	2.8	119.4	2356	1	P07911	Uromodulin OS=Homo sapiens OX=9606 GN=UMOD PE=1 SV=1	19	76	Protocol-1;Protocol-2
VIDQSRVLNLGPITRK	124.11	1808.06	-0.058	0.0902	1.1e-10	41.4	57.2	496	1	P07911	Uromodulin OS=Homo sapiens OX=9606 GN=UMOD PE=1 SV=1	19	72	Protocol-1;Protocol-2
VLNLGPITR	81.12	981.597	-0.0435	0.0491	1.1e-05	45.188	100.356	693	1	P07911	Uromodulin OS=Homo sapiens OX=9606 GN=UMOD PE=1 SV=1	19	76	Protocol-1;Protocol-2
VLNLGPITRK	64.56	1109.69	-0.0344	0.0108	0.00024	32.7	42.3	144	1	P07911	Uromodulin OS=Homo sapiens OX=9606 GN=UMOD PE=1 SV=1	19	68	Protocol-1;Protocol-2
VVSLGSPSGEVSHPRKT	142.96	1735.92	-0.0525	0.0859	6.3e-12	16	37.9885	483	1	P02765	Alpha-2-HS-glycoprotein OS=Homo sapiens OX=9606 GN=AHSG PE=1 SV=1	19	70	Protocol-1;Protocol-2
YGPGRIPPPPPAPYGPG	77.19	1688.87	-0.0322	0.0172	1.3e-06	52.8	60.734	212	1	P02814	Submaxillary gland androgen-regulated protein 3B OS=Homo sapiens OX=9606 GN=SMR3B PE=1 SV=2	19	55	Protocol-1;Protocol-2
1. the best score assigned to each distinct peptide from our endogenous peptide identifications
2. the theoritical Molecular Weight for each identified distinct peptide
3. dalta showed the differnce between the experimental and theoritical Molecular Weight for each Peptide Spectrum Match(PSM)
4. statistical measure that helps to assess the significance of a peptide match .
5. Retention Time(RT) refers to the amount of time a particular endogenous peptide spends in the chromatographic system from the point of injection until it is detected.
6. number of spectra assigned to each distinct endogenous peptides
7. number of samples in which certain endogenous peptide was detected
8. number of runs in which certain endogenous peptide was detected
